# Supplementary material for: Sanye Tablet Ameliorates Insulin Resistance and Dysregulated Lipid Metabolism in High-Fat Diet-Induced Obese Mice
Source: Front Pharmacol. 2021 Sep 29;12:713750. doi: 10.3389/fphar.2021.713750 (PMC8511530; doi:10.3389/fphar.2021.713750)
Supplement: Supplementary file 1 [file DataSheet3.ZIP]

Archive with 6 entries (5 files):
- Epididymis fat HE/C.tif
- Epididymis fat HE/HFD.tif
- Epididymis fat HE/MET.tif
- Epididymis fat HE/SYTH.tif
- Epididymis fat HE/SYTL.tif
- Epididymis fat HE/
