# Supplementary material for: Sanye Tablet Ameliorates Insulin Resistance and Dysregulated Lipid Metabolism in High-Fat Diet-Induced Obese Mice
Source: Front Pharmacol. 2021 Sep 29;12:713750. doi: 10.3389/fphar.2021.713750 (PMC8511530; doi:10.3389/fphar.2021.713750)
Supplement: Supplementary file 2 [file DataSheet8.ZIP]

Archive with 7 entries (4 files):
- western blot/ACC/
- western blot/ACC/ACC.jpg
- western blot/ACC/a┬-Actin.jpg
- western blot/SREBP1/
- western blot/SREBP1/SREBP1.jpg
- western blot/SREBP1/a┬-Actin.jpg
- western blot/
