# Supplementary material for: Sanye Tablet Ameliorates Insulin Resistance and Dysregulated Lipid Metabolism in High-Fat Diet-Induced Obese Mice
Source: Front Pharmacol. 2021 Sep 29;12:713750. doi: 10.3389/fphar.2021.713750 (PMC8511530; doi:10.3389/fphar.2021.713750)
Supplement: Supplementary file 8 [file DataSheet2.ZIP]

Archive with 4 entries (3 files):
- supplementary data/supplementary data-Supplementary table 1.docx
- supplementary data/supplementary data-figure.docx
- supplementary data/supplementary data-table -4824 proteins.xlsx
- supplementary data/
