# Supplementary material for: Sanye Tablet Ameliorates Insulin Resistance and Dysregulated Lipid Metabolism in High-Fat Diet-Induced Obese Mice
Source: Front Pharmacol. 2021 Sep 29;12:713750. doi: 10.3389/fphar.2021.713750 (PMC8511530; doi:10.3389/fphar.2021.713750)
Supplement: Supplementary file 8 [file DataSheet2.ZIP › supplementary data/supplementary data-table -4824 proteins.xlsx]

## Sheet: identification result
Accession	Description	Score	Coverage	# Proteins	# Unique Peptides	# Peptides	# PSMs	C1/ref	C2/ref	C3/ref	HFD1/ref	HFD2/ref	HFD3/ref	SG1/ref	SG2/ref	SG3/ref	# AAs	MW [kDa]	calc. pI	Ratio（HFD/C）	Pvalue（HFD/C）	Ratio（SG/HFD）	Pvalue（SG/HFD）
O35490	Betaine--homocysteine S-methyltransferase 1 OS=Mus musculus GN=Bhmt PE=1 SV=1 - [BHMT1_MOUSE]	1373.15	57.25	6	14	19	174	0.855753	0.856382	0.864787	1.0882	1.08733	1.11663	1.06096	1.05834	1.06261	407	44.9919	7.89893	1.27756	1.87743e-05	0.966509	0.0193251
Q8C196	Carbamoyl-phosphate synthase [ammonia], mitochondrial OS=Mus musculus GN=Cps1 PE=1 SV=2 - [CPSM_MOUSE]	749.396	41.93	18	60	65	273	1.15935	1.13955	1.14506	0.9067	0.917549	0.895721	1.03407	1.04175	1.02444	1500	164.514	6.91748	0.78978	9.73255e-06	1.13981	9.49371e-05
P60710	Actin, cytoplasmic 1 OS=Mus musculus GN=Actb PE=1 SV=1 - [ACTB_MOUSE]	687.803	59.2	34	2	17	93	0.982391	1.00307	0.985045	0.953499	0.952175	0.971502	1.05095	1.04545	1.09145	375	41.7097	5.47803	0.96858	0.0259246	1.10798	0.00279332
Q3UBP6	Putative uncharacterized protein OS=Mus musculus GN=Actb PE=2 SV=1 - [Q3UBP6_MOUSE]	565.572	55.73	18	1	16	87	1.00514	1.01151	0.998489	0.954008	0.929947	0.971227	1.05388	1.02902	1.06603	375	41.7417	5.47803	0.946951	0.013166	1.10289	0.00376616
Q3TUU3	Putative uncharacterized protein (Fragment) OS=Mus musculus GN=Acaa1b PE=2 SV=1 - [Q3TUU3_MOUSE]	561.291	28.33	4	6	9	44	0.662571	0.643743	0.690815	1.22825	1.22087	1.28008	0.861712	0.872956	0.850408	406	41.9997	8.36768	1.86728	1.52458e-05	0.693199	4.22607e-05
A8DUK4	Beta-globin OS=Mus musculus GN=Hbbt1 PE=3 SV=1 - [A8DUK4_MOUSE]	510.581	59.18	32	2	8	86	0.604949	0.614117	0.615592	1.30615	1.25111	1.29227	0.730962	0.750995	0.767155	147	15.7382	7.69385	2.09823	2.3708e-06	0.584256	1.07496e-05
P24270	Catalase OS=Mus musculus GN=Cat PE=1 SV=4 - [CATA_MOUSE]	501.886	56.36	9	28	28	149	0.876667	0.864787	0.85669	1.02752	1.03063	1.04078	1.03222	1.03949	1.01588	527	59.7577	7.88428	1.19274	1.88534e-05	0.996342	0.663145
P07724	Serum albumin OS=Mus musculus GN=Alb PE=1 SV=3 - [ALBU_MOUSE]	470.411	40.79	3	24	25	113	0.669324	0.66476	0.675599	1.11371	1.12543	1.15394	0.927142	0.926062	0.945076	608	68.6477	6.07471	1.68836	3.07471e-06	0.824704	0.000123041
H3BJZ9	3-ketoacyl-CoA thiolase A, peroxisomal OS=Mus musculus GN=Acaa1a PE=1 SV=1 - [H3BJZ9_MOUSE]	436.481	31.72	8	3	6	31	0.787087	0.809567	0.816176	1.08849	1.08534	1.13275	0.983035	1.01131	1.01608	331	34.5128	8.54346	1.37041	7.23321e-05	0.910437	0.00589054
G5E850	Cytochrome b-5, isoform CRA_a OS=Mus musculus GN=Cyb5a PE=1 SV=1 - [G5E850_MOUSE]	420.492	71.43	4	6	6	55	0.934632	0.916577	0.941585	1.03331	1.03104	1.02251	1.01729	1.04295	0.9691	98	11.1355	5.30029	1.1053	0.000273331	0.981368	0.430684
Q91X83	S-adenosylmethionine synthase isoform type-1 OS=Mus musculus GN=Mat1a PE=2 SV=1 - [METK1_MOUSE]	392.402	39.9	11	10	14	63	0.93631	0.928421	0.962149	1.03783	1.05898	1.06334	1.02381	1.02503	1.00955	396	43.481	5.8208	1.11789	0.00099248	0.967798	0.0219202
G5E8R3	Pyruvate carboxylase OS=Mus musculus GN=Pcx PE=1 SV=1 - [G5E8R3_MOUSE]	375.948	20.63	36	23	26	108	0.93262	0.916953	0.913126	1.04208	1.06255	1.06499	1.01047	1.01625	0.975317	1178	129.618	6.7124	1.14729	0.000134043	0.947131	0.0191499
P55264	Adenosine kinase OS=Mus musculus GN=Adk PE=1 SV=2 - [ADK_MOUSE]	369.556	33.8	6	11	11	57	0.948974	0.966202	0.948915	1.03831	1.0312	1.05384	1.01445	1.03229	1.02029	361	40.1235	6.21436	1.09052	0.000607409	0.981968	0.0917623
P16858	Glyceraldehyde-3-phosphate dehydrogenase OS=Mus musculus GN=Gapdh PE=1 SV=2 - [G3P_MOUSE]	361.269	44.74	21	13	16	71	0.929689	0.940963	0.947103	1.06932	1.0529	1.08652	0.985416	0.999302	1.005	333	35.7872	8.25049	1.13876	0.000287011	0.931744	0.0029721
Q8BWT1	3-ketoacyl-CoA thiolase, mitochondrial OS=Mus musculus GN=Acaa2 PE=1 SV=3 - [THIM_MOUSE]	360.542	51.39	3	17	17	70	0.968369	0.979443	0.997139	1.00746	1.02469	1.01438	1.01604	1.02583	1.03304	397	41.8034	8.08936	1.03449	0.0255995	1.00932	0.249288
P17563	Selenium-binding protein 1 OS=Mus musculus GN=Selenbp1 PE=1 SV=2 - [SBP1_MOUSE]	357.76	46.82	4	1	15	75	0.956039	0.969373	0.94285	1.02422	0.994928	1.04693	1.02964	0.992035	1.00566	472	52.4804	6.29053	1.06897	0.0174714	0.987363	0.52643
P49429	4-hydroxyphenylpyruvate dioxygenase OS=Mus musculus GN=Hpd PE=1 SV=3 - [HPPD_MOUSE]	352.477	42.75	3	15	15	61	0.997628	1.01043	0.992207	0.990339	1.00211	1.00708	1.06629	1.07306	1.07269	393	45.0259	7.06396	0.999751	0.974574	1.07085	0.000198812
P20029	78 kDa glucose-regulated protein OS=Mus musculus GN=Hspa5 PE=1 SV=3 - [GRP78_MOUSE]	346.393	31.6	10	15	16	57	1.1102	1.11368	1.09065	0.909042	0.916794	0.891163	1.03023	1.03931	1.07827	655	72.3775	5.16064	0.819723	4.44574e-05	1.15856	0.000976362
Q3TJ66	Fructose-bisphosphate aldolase OS=Mus musculus GN=Aldob PE=2 SV=1 - [Q3TJ66_MOUSE]	343.486	54.12	3	17	19	69	0.944214	0.938736	0.956508	1.07445	1.0435	1.0816	0.968793	0.98867	0.987401	364	39.4961	8.26514	1.12682	0.000724342	0.920399	0.00312601
P56480	ATP synthase subunit beta, mitochondrial OS=Mus musculus GN=Atp5b PE=1 SV=2 - [ATPB_MOUSE]	339.337	32.14	7	13	14	41	1.02688	1.02159	1.01518	0.993557	0.995606	0.997995	0.986402	1.01249	0.975236	529	56.2655	5.33838	0.97503	0.00213383	0.995639	0.715878
A0A0R4J135	Selenium-binding protein 2 OS=Mus musculus OX=10090 GN=Selenbp2 PE=1 SV=1 - [A0A0R4J135_MOUSE]	337.317	46.82	6	1	15	74	1.21427	1.17834	1.20248	0.802414	0.760975	0.745845	1.06582	1.04294	1.06863	472	52.5943	6.17627	0.642331	2.77206e-05	1.37595	0.000103166
P34914	Bifunctional epoxide hydrolase 2 OS=Mus musculus GN=Ephx2 PE=1 SV=2 - [HYES_MOUSE]	336.491	34.66	3	14	14	44	0.789468	0.795351	0.778272	1.045	1.04165	1.07211	1.08642	1.09903	1.11979	554	62.4746	6.18896	1.33671	1.67274e-05	1.04637	0.023497
P11499	Heat shock protein HSP 90-beta OS=Mus musculus GN=Hsp90ab1 PE=1 SV=3 - [HS90B_MOUSE]	336.409	31.35	29	13	22	82	0.967085	0.969844	0.982869	1.0215	1.03366	1.02809	0.990001	1.0116	0.996041	724	83.2291	5.03369	1.05598	0.000816835	0.972233	0.0176505
F8VPN4	Protein Agl OS=Mus musculus GN=Agl PE=4 SV=1 - [F8VPN4_MOUSE]	333.039	13.9	7	18	19	49	1.00324	0.992734	0.989188	1.03206	1.02255	1.01254	0.996898	0.992546	0.992805	1532	174.175	6.7417	1.02747	0.0177866	0.97232	0.00820111
Q921I1	Serotransferrin OS=Mus musculus GN=Tf PE=1 SV=1 - [TRFE_MOUSE]	327.421	25.97	6	16	18	56	0.97766	0.961769	0.966059	1.00087	0.996947	1.00312	1.02884	1.01285	1.00365	697	76.6737	7.18115	1.03285	0.00330926	1.0148	0.122435
Q5RJV4	Phosphoglucomutase 2 OS=Mus musculus GN=Pgm2 PE=2 SV=1 - [Q5RJV4_MOUSE]	326.587	16.9	7	7	7	23	0.90389	0.918539	0.935703	1.03839	1.02992	1.04763	1.03437	1.0351	1.02599	562	61.3456	6.56592	1.12973	0.000344964	0.993429	0.310921
P26443	Glutamate dehydrogenase 1, mitochondrial OS=Mus musculus GN=Glud1 PE=1 SV=1 - [DHE3_MOUSE]	314.639	45.52	4	22	22	91	0.965788	0.980767	0.990954	1.00317	1.01618	1.00993	1.00511	1.0059	1.00996	558	61.2982	8.00146	1.03124	0.0204213	0.997256	0.530802
Q9DCW4	Electron transfer flavoprotein subunit beta OS=Mus musculus GN=Etfb PE=1 SV=3 - [ETFB_MOUSE]	308.828	30.2	13	9	9	26	0.943521	0.968998	0.962009	0.994241	0.984448	0.999553	1.03596	1.05815	1.06587	255	27.606	8.104	1.03608	0.0170846	1.06102	0.00374527
P16015	Carbonic anhydrase 3 OS=Mus musculus GN=Ca3 PE=1 SV=3 - [CAH3_MOUSE]	304.715	61.15	1	11	11	103	0.884084	0.876289	0.893169	1.12571	1.12849	1.15829	0.983572	0.984698	0.977438	260	29.3476	7.37158	1.28602	2.53776e-05	0.863212	0.000128584
P19096	Fatty acid synthase OS=Mus musculus GN=Fasn PE=1 SV=2 - [FAS_MOUSE]	300.118	18.17	5	41	41	125	1.03104	1.02399	1.01798	1.00439	1.01925	1.01447	0.85998	0.869703	0.863834	2504	272.257	6.58057	0.988644	0.11455	0.85366	9.10208e-06
Q504P4	Heat shock cognate 71 kDa protein OS=Mus musculus GN=Hspa8 PE=1 SV=1 - [Q504P4_MOUSE]	298.855	26.95	20	11	16	49	1.00163	0.975785	0.999432	1.00189	1.01398	1.02073	1.01264	1.01287	0.998683	627	68.7362	5.51611	1.02007	0.115669	0.995916	0.598425
Q9QXD6	Fructose-1,6-bisphosphatase 1 OS=Mus musculus GN=Fbp1 PE=1 SV=3 - [F16P1_MOUSE]	296.25	49.7	14	14	16	62	0.960336	0.966818	0.959805	1.02482	1.02024	1.03371	1.01956	1.01754	1.05495	338	36.8888	6.56592	1.06644	0.00014911	1.00432	0.746313
P07901	Heat shock protein HSP 90-alpha OS=Mus musculus GN=Hsp90aa1 PE=1 SV=4 - [HS90A_MOUSE]	292.218	20.6	35	6	16	40	1.01728	1.01963	1.01286	0.997237	1.00219	0.982384	0.989696	1.03229	1.00801	733	84.7348	5.0083	0.977718	0.0225427	1.01616	0.306011
Q923D2	Flavin reductase (NADPH) OS=Mus musculus GN=Blvrb PE=2 SV=3 - [BLVRB_MOUSE]	268.392	32.52	5	5	5	21	0.992733	0.98941	0.995175	1.02505	1.05159	1.04206	0.98833	0.994436	0.98474	206	22.1834	7.00537	1.04749	0.00404171	0.951519	0.00365619
P08228	Superoxide dismutase [Cu-Zn] OS=Mus musculus GN=Sod1 PE=1 SV=2 - [SODC_MOUSE]	260.699	62.99	2	12	12	80	0.919432	0.93846	0.928667	1.03297	1.04575	1.04727	1.02651	1.04563	1.03918	154	15.9328	6.50732	1.12181	9.18359e-05	0.995312	0.535625
H3BLJ9	S-formylglutathione hydrolase OS=Mus musculus GN=Esd PE=1 SV=1 - [H3BLJ9_MOUSE]	250.41	25.1	8	6	6	24	0.940851	0.963611	0.95596	1.02828	1.02832	1.03514	1.04136	1.02323	1.0013	259	28.535	7.21045	1.08087	0.000400165	0.991642	0.506003
E9Q223	Protein Hbb-bs (Fragment) OS=Mus musculus GN=Hbb-bs PE=3 SV=1 - [E9Q223_MOUSE]	249.75	70.87	3	1	7	55	1.00929	0.892695	0.915006	1.09315	1.11123	1.17273	0.887537	0.863862	0.869654	103	11.0766	6.3667	1.19884	0.0123205	0.776121	0.000554702
P10126	Elongation factor 1-alpha 1 OS=Mus musculus GN=Eef1a1 PE=1 SV=3 - [EF1A1_MOUSE]	245.942	49.57	12	19	19	64	1.0307	1.00399	1.01089	0.991115	1.0037	1.00985	1.01104	1.04444	1.01733	462	50.0821	9.01221	0.986562	0.23314	1.02268	0.122584
P47199	Quinone oxidoreductase OS=Mus musculus GN=Cryz PE=1 SV=1 - [QOR_MOUSE]	240.205	35.35	10	8	8	21	0.864273	0.86912	0.882227	1.08475	1.06188	1.12294	1.04876	1.02572	1.04107	331	35.2464	8.07471	1.25002	0.00030325	0.952894	0.0544186
Q9WTP6	Adenylate kinase 2, mitochondrial OS=Mus musculus GN=Ak2 PE=1 SV=5 - [KAD2_MOUSE]	239.33	31.38	9	8	8	27	0.950782	0.936976	0.929928	1.03545	0.988225	1.03529	1.02977	1.03369	0.987545	239	26.4517	7.38623	1.08563	0.00885	0.997398	0.90804
Q3TQD9	Putative uncharacterized protein (Fragment) OS=Mus musculus GN=Sardh PE=2 SV=1 - [Q3TQD9_MOUSE]	237.764	27.97	5	20	20	115	0.949916	0.957842	0.945669	1.02057	1.01583	1.02033	1.02628	1.02591	1.04264	901	99.6928	6.55127	1.07125	6.35048e-05	1.01246	0.0909274
O35215	D-dopachrome decarboxylase OS=Mus musculus GN=Ddt PE=1 SV=3 - [DOPD_MOUSE]	234.505	58.47	2	5	5	27	0.937645	0.937289	0.942902	1.00067	0.991561	1.01118	1.07152	1.03323	1.10842	118	13.0688	6.53662	1.06586	0.000483954	1.06984	0.0356393
Q4FZL1	Eif4a1 protein (Fragment) OS=Mus musculus GN=Eif4a1 PE=2 SV=1 - [Q4FZL1_MOUSE]	232.7	26.91	20	6	11	33	1.02298	1.02295	1.01084	0.968599	0.960223	0.986144	1.03396	1.02	1.06549	405	45.9935	5.47803	0.953609	0.00543039	1.07015	0.0116434
Q8VDD5	Myosin-9 OS=Mus musculus GN=Myh9 PE=1 SV=4 - [MYH9_MOUSE]	230.529	17.6	23	23	33	69	1.08318	1.06328	1.06883	0.950896	0.960148	0.956706	0.990211	0.99468	1.00694	1960	226.232	5.65576	0.891911	5.86986e-05	1.04327	0.0018949
Q1A602	Non-muscle alpha-actinin 4 OS=Mus musculus GN=Actn4 PE=2 SV=1 - [Q1A602_MOUSE]	228.562	24.26	14	15	21	49	1.05562	1.05041	1.03885	0.966218	0.980775	0.97229	1.01465	1.01673	1.02149	911	104.849	5.43994	0.928268	0.00032081	1.04576	0.000682411
Q8CIF2	10-formyltetrahydrofolate dehydrogenase OS=Mus musculus GN=Aldh1l1 PE=2 SV=1 - [Q8CIF2_MOUSE]	227.446	33.26	8	24	25	73	1.06718	1.01999	1.04182	0.999992	1	0.999662	1.00686	1.01808	1.00548	902	98.6716	5.98584	0.958666	0.0341408	1.01026	0.0620107
P12710	Fatty acid-binding protein, liver OS=Mus musculus GN=Fabp1 PE=1 SV=2 - [FABPL_MOUSE]	227.233	55.91	1	8	8	66	0.892116	0.854634	0.88261	1.09369	1.10591	1.11349	1.03563	1.03517	0.973386	127	14.2365	8.55811	1.26004	5.56675e-05	0.918836	0.013958
P05784	Keratin, type I cytoskeletal 18 OS=Mus musculus GN=Krt18 PE=1 SV=5 - [K1C18_MOUSE]	223.554	29.08	18	10	14	50	1.06927	1.04734	1.07761	0.960556	0.971971	0.967014	0.987677	1.00747	0.994536	423	47.5092	5.32568	0.907746	0.00051687	1.03109	0.010826
P15105	Glutamine synthetase OS=Mus musculus GN=Glul PE=1 SV=6 - [GLNA_MOUSE]	221.868	25.47	7	10	11	47	0.941745	0.968515	0.949873	1.03502	1.05415	1.05471	0.948848	0.991086	0.950299	373	42.0923	7.07861	1.09921	0.000760989	0.919322	0.00521583
P50247	Adenosylhomocysteinase OS=Mus musculus GN=Ahcy PE=1 SV=3 - [SAHH_MOUSE]	219.771	43.29	6	18	20	82	0.954976	0.921147	0.94493	1.02332	1.0345	1.03826	1.05988	1.06146	1.01115	432	47.6573	6.53662	1.09749	0.00112827	1.01176	0.51721
P32020	Non-specific lipid-transfer protein OS=Mus musculus GN=Scp2 PE=1 SV=3 - [NLTP_MOUSE]	218.482	34.55	3	19	19	83	0.838684	0.815442	0.817676	1.04015	1.06838	1.06028	1.00251	1.02281	1.01731	547	59.0878	7.44482	1.28198	3.18189e-05	0.960182	0.0153205
P58710	L-gulonolactone oxidase OS=Mus musculus GN=Gulo PE=1 SV=3 - [GGLO_MOUSE]	217.098	37.27	3	13	13	49	0.9783	0.960741	0.94369	1.01771	1.03269	1.03032	0.986114	0.990342	0.984463	440	50.4455	8.23584	1.06868	0.00390926	0.961113	0.00129934
Q8QZS1	3-hydroxyisobutyryl-CoA hydrolase, mitochondrial OS=Mus musculus GN=Hibch PE=1 SV=1 - [HIBCH_MOUSE]	207.809	15.84	2	5	5	14	1.01743	0.993985	1.01196	0.998375	1.02742	1.01755	0.985729	1.01066	1.01157	385	43.0102	8.06006	1.00661	0.580237	0.988369	0.381715
P50544	Very long-chain specific acyl-CoA dehydrogenase, mitochondrial OS=Mus musculus GN=Acadvl PE=1 SV=3 - [ACADV_MOUSE]	203.685	13.87	3	6	6	29	0.898918	0.885328	0.902656	0.991776	1.01316	1.03448	1.05584	1.04772	1.03678	656	70.8307	8.74854	1.1312	0.000933724	1.03321	0.0674315
P24549	Retinal dehydrogenase 1 OS=Mus musculus GN=Aldh1a1 PE=1 SV=5 - [AL1A1_MOUSE]	203.36	38.32	5	11	18	57	0.855559	0.841852	0.845778	1.137	1.11107	1.15903	1.01943	1.0123	1.02903	501	54.4328	7.79639	1.3397	3.73925e-05	0.898345	0.00141456
Q3TQL4	Putative uncharacterized protein (Fragment) OS=Mus musculus GN=Immt PE=2 SV=1 - [Q3TQL4_MOUSE]	198.347	22.53	15	15	15	26	0.946234	0.935807	0.928404	1.03531	1.03465	1.04165	0.958604	0.984982	0.958677	679	75.4259	6.75635	1.10716	5.8204e-05	0.932722	0.00152853
D3Z041	Long-chain-fatty-acid--CoA ligase 1 OS=Mus musculus GN=Acsl1 PE=1 SV=1 - [D3Z041_MOUSE]	194.183	25.18	20	14	18	54	0.782068	0.765108	0.779209	1.05155	1.04823	1.09932	1.07137	1.062	1.10273	699	77.9844	7.47412	1.37514	7.35997e-05	1.01157	0.581482
Q3TUI9	Proteasome subunit alpha type OS=Mus musculus GN=Psma5 PE=2 SV=1 - [Q3TUI9_MOUSE]	190.476	24.9	4	3	3	10	0.96909	0.975247	0.951846	1.00961	0.996	1.03796	1.04249	1.04931	1.01663	241	26.3942	4.85596	1.05089	0.0258543	1.02131	0.244803
P16546	Spectrin alpha chain, non-erythrocytic 1 OS=Mus musculus GN=Sptan1 PE=1 SV=4 - [SPTN1_MOUSE]	189.928	19.09	17	38	38	61	1.0531	1.04443	1.04579	0.95901	0.984067	0.959681	0.994094	1.00036	1.0111	2472	284.422	5.32568	0.923469	0.00076044	1.03541	0.0235714
A0A2I3BRG8	Dehydrogenase/reductase SDR family member 4 (Fragment) OS=Mus musculus OX=10090 GN=Dhrs4 PE=1 SV=1 - [A0A2I3BRG8_MOUSE]	188.924	23.46	7	4	4	16	0.862175	0.876159	0.880838	1.04354	1.04466	1.04577	1.06674	1.0283	1.04243	179	19.3232	9.40771	1.19655	6.96787e-06	1.00112	0.922296
F8WIT2	Annexin OS=Mus musculus GN=Anxa6 PE=1 SV=1 - [F8WIT2_MOUSE]	182.383	14.54	9	7	8	20	0.989621	0.955843	1.00713	1.01325	1.00591	1.00856	1.02876	1.01825	0.981595	667	75.241	5.5542	1.02544	0.174884	1.00029	0.984715
P68040	Guanine nucleotide-binding protein subunit beta-2-like 1 OS=Mus musculus GN=Gnb2l1 PE=1 SV=3 - [GBLP_MOUSE]	182.045	28.71	1	6	6	13	1.0412	1.04694	1.06345	0.96853	0.958699	0.96222	1.01039	1.00804	0.973448	317	35.0546	7.69385	0.916823	0.000273399	1.03545	0.0498375
B9EIU1	Glutamyl-prolyl-tRNA synthetase OS=Mus musculus GN=Eprs PE=2 SV=1 - [B9EIU1_MOUSE]	179.644	12.37	20	13	14	18	0.949093	0.976156	0.977896	0.9895	1.02274	1.03268	1.00147	1.03599	1.07848	1512	169.856	7.59131	1.04884	0.0421542	1.02332	0.4111
A7VL18	Gamma-aminobutyraldehyde dehydrogenase OS=Mus musculus GN=Aldh9a1 PE=2 SV=1 - [A7VL18_MOUSE]	178.611	12.75	8	4	4	13	0.902467	0.905762	0.898399	1.04536	1.02627	1.04124	1.0964	1.06973	1.0594	494	53.498	6.82959	1.15009	2.56711e-05	1.03619	0.0393618
Q5EBH4	Dimethylglycine dehydrogenase OS=Mus musculus GN=Dmgdh PE=2 SV=1 - [Q5EBH4_MOUSE]	178.216	21.52	2	14	14	44	0.964418	0.94888	0.936372	1.00768	1.00833	1.022	1.02506	1.02615	1.0287	869	97.166	7.88428	1.06609	0.00257132	1.01379	0.0434999
Q9DBM2	Peroxisomal bifunctional enzyme OS=Mus musculus GN=Ehhadh PE=1 SV=4 - [ECHP_MOUSE]	178.022	17.69	2	10	10	33	0.85141	0.838866	0.844472	1.07357	1.08354	1.09974	1.00113	1.00929	1.00302	718	78.252	9.12939	1.28488	9.01897e-06	0.92526	0.000535912
Q8BVD4	Putative uncharacterized protein (Fragment) OS=Mus musculus GN=Gcdh PE=2 SV=1 - [Q8BVD4_MOUSE]	177.661	25.66	5	6	7	12	0.928527	0.91544	0.92953	1.0199	0.979984	1.03685	1.03632	1.02355	1.02999	378	41.6611	7.6792	1.09491	0.00735185	1.0175	0.362708
B2CY77	Laminin receptor (Fragment) OS=Mus musculus GN=Rpsa PE=2 SV=1 - [B2CY77_MOUSE]	174.884	26.44	4	5	5	13	0.991375	0.990603	1.02991	0.962309	0.945953	0.982718	1.00734	1.00095	1.0268	295	32.8295	4.86865	0.959856	0.0741793	1.04985	0.0218325
Q9D8E6	60S ribosomal protein L4 OS=Mus musculus GN=Rpl4 PE=1 SV=3 - [RL4_MOUSE]	173.944	26.25	3	10	10	22	1.08561	1.09306	1.08068	0.94088	0.925278	0.922678	1.00347	0.989496	1.01952	419	47.124	11.0044	0.855641	2.00746e-05	1.0802	0.00198404
P68368	Tubulin alpha-4A chain OS=Mus musculus GN=Tuba4a PE=1 SV=1 - [TBA4A_MOUSE]	173.822	26.79	14	1	8	20	1.07016	1.00176	1.01321	1.07743	1.02793	1.04636	1.00307	1.04057	0.84922	448	49.8924	5.05908	1.02158	0.435054	0.917867	0.225674
Q8R086	Sulfite oxidase, mitochondrial OS=Mus musculus GN=Suox PE=2 SV=2 - [SUOX_MOUSE]	173.784	24.73	2	9	10	34	0.923778	0.947635	0.955312	1.04674	1.02114	1.03434	0.995682	1.00771	0.986743	546	60.7178	6.53662	1.09746	0.00158299	0.96387	0.0174642
Q3ULD5	Methylcrotonoyl-CoA carboxylase beta chain, mitochondrial OS=Mus musculus GN=Mccc2 PE=1 SV=1 - [MCCB_MOUSE]	173.41	14.21	4	6	7	19	0.98596	0.989997	0.984295	1.01119	1.01633	1.05547	1.01724	1.01985	1.0264	563	61.3402	8.00146	1.04146	0.0439069	0.993671	0.67169
P52825	Carnitine O-palmitoyltransferase 2, mitochondrial OS=Mus musculus GN=Cpt2 PE=1 SV=2 - [CPT2_MOUSE]	172.563	23.1	7	12	12	31	0.860557	0.878349	0.8654	1.04102	1.0285	1.04649	1.05171	1.06365	1.05154	658	73.9336	8.36768	1.19648	2.2382e-05	1.01633	0.0636339
Q8VCA8	Secernin-2 OS=Mus musculus GN=Scrn2 PE=2 SV=1 - [SCRN2_MOUSE]	171.985	21.18	3	5	5	8	0.93767	0.95125	0.985237	1.02386	1.02768	1.01628	1.04973	1.01686	1.00877	425	46.5712	5.70654	1.06738	0.0113306	1.00246	0.855722
Q8BTY3	Putative uncharacterized protein OS=Mus musculus GN=Ppa1 PE=2 SV=1 - [Q8BTY3_MOUSE]	170.962	38.54	3	8	8	22	0.92569	0.950634	0.917882	0.997189	0.999164	1.02217	1.07643	1.06503	1.07212	288	32.5442	6.12549	1.08028	0.00418749	1.06462	0.00169979
Q61833	Ribophorin OS=Mus musculus GN=Rpn2 PE=2 SV=1 - [Q61833_MOUSE]	169.93	18.29	5	9	10	23	1.05112	1.06834	1.07366	0.957761	0.941764	0.95361	1.00746	0.996344	1.01221	607	66.2607	5.80811	0.893524	0.000168341	1.05709	0.00127028
Q3UWN2	Putative uncharacterized protein OS=Mus musculus GN=Aass PE=2 SV=1 - [Q3UWN2_MOUSE]	169.752	17.39	4	12	13	34	1.0355	1.04004	1.0509	0.934737	0.946732	0.94212	1.04496	1.02141	1.0474	926	102.849	6.87354	0.903133	6.18523e-05	1.10277	0.000423388
Q61176	Arginase-1 OS=Mus musculus GN=Arg1 PE=1 SV=1 - [ARGI1_MOUSE]	168.856	29.41	1	9	9	39	1.04307	1.03791	1.03209	0.967397	0.959672	0.956827	1.0296	1.02261	1.08042	323	34.7862	7.00537	0.926385	6.91679e-05	1.08625	0.0109504
D3YVF4	40S ribosomal protein S14 (Fragment) OS=Mus musculus GN=Rps14 PE=4 SV=1 - [D3YVF4_MOUSE]	168.657	17.65	4	1	1	4	1.04425	1.0689	1.05897	0.929836	0.927249	0.936626	1.05404	1.03456	1.08523	119	12.7026	8.95361	0.880708	8.08225e-05	1.13606	0.00108084
Q3UUH0	Putative uncharacterized protein OS=Mus musculus GN=Asl PE=2 SV=1 - [Q3UUH0_MOUSE]	168.421	25.22	6	11	13	53	1.01977	1.00091	0.994519	1.00746	1.03009	1.03203	1.00601	1.02835	1.01735	464	51.7366	6.96143	1.01803	0.172893	0.994183	0.590478
Q3TH64	Putative uncharacterized protein OS=Mus musculus GN=Cyb5b PE=2 SV=1 - [Q3TH64_MOUSE]	165.545	69.18	4	8	8	18	0.976762	1.01086	1.00212	0.989015	0.989253	0.971724	0.986014	0.97868	0.988108	146	16.2358	4.97021	0.986706	0.322842	1.00095	0.891904
P23492	Purine nucleoside phosphorylase OS=Mus musculus GN=Pnp PE=1 SV=2 - [PNPH_MOUSE]	165.375	20.42	5	4	4	9	1.21145	1.19323	1.21473	0.936365	0.946405	0.937042	0.956427	0.970926	0.978673	289	32.2561	6.16357	0.779082	3.60568e-06	1.03057	0.0168557
Q9R0H0	Peroxisomal acyl-coenzyme A oxidase 1 OS=Mus musculus GN=Acox1 PE=1 SV=5 - [ACOX1_MOUSE]	164.998	35.1	9	20	20	88	0.746341	0.730421	0.741691	1.06251	1.07026	1.0917	1.01267	1.02331	1.0038	661	74.6013	8.48486	1.45348	4.57971e-06	0.942721	0.00406721
Q8CC88	von Willebrand factor A domain-containing protein 8 OS=Mus musculus GN=Vwa8 PE=2 SV=2 - [VWA8_MOUSE]	164.805	13.33	3	21	21	41	0.804683	0.814358	0.817862	1.05686	1.06324	1.07764	1.02021	1.03819	1.05358	1905	213.287	6.59521	1.31222	4.10071e-06	0.973179	0.0667915
Q9EQF5	Dihydropyrimidinase OS=Mus musculus GN=Dpys PE=1 SV=2 - [DPYS_MOUSE]	163.575	13.49	2	4	4	9	0.83075	0.836816	0.828432	1.05738	1.04775	1.09554	1.11889	1.10408	1.11089	519	56.6886	7.1958	1.28232	9.22058e-05	1.04162	0.0432442
Q9CPY7	Cytosol aminopeptidase OS=Mus musculus GN=Lap3 PE=1 SV=3 - [AMPL_MOUSE]	159.701	15.8	2	8	8	32	0.976286	0.970268	0.967869	1.0174	1.01651	1.01266	1.00661	1.00692	0.998418	519	56.1058	7.72314	1.04535	0.000108873	0.988634	0.0213219
Q99JY0	Trifunctional enzyme subunit beta, mitochondrial OS=Mus musculus GN=Hadhb PE=1 SV=1 - [ECHB_MOUSE]	158.618	24.21	4	9	9	40	0.922728	0.910007	0.887221	1.03816	1.04985	1.05466	1.0018	1.01804	0.985533	475	51.3534	9.37842	1.15541	0.00025345	0.956315	0.0124237
P33267	Cytochrome P450 2F2 OS=Mus musculus GN=Cyp2f2 PE=2 SV=1 - [CP2F2_MOUSE]	158.148	17.72	4	7	8	33	1.1235	1.14592	1.15559	0.951429	0.975389	0.946883	0.960182	0.954427	0.948754	491	55.913	7.89893	0.839035	0.000144614	0.996402	0.733492
Q9EQ20	Methylmalonate-semialdehyde dehydrogenase [acylating], mitochondrial OS=Mus musculus GN=Aldh6a1 PE=1 SV=1 - [MMSA_MOUSE]	157.662	14.02	4	8	8	21	0.96309	0.955955	0.931584	1.02348	1.03119	1.04086	1.01445	1.04565	1.03948	535	57.8785	8.07471	1.08591	0.00163149	1.00131	0.906264
P52196	Thiosulfate sulfurtransferase OS=Mus musculus GN=Tst PE=1 SV=3 - [THTR_MOUSE]	157.314	37.04	1	9	9	31	1.01404	0.982126	1.01387	0.937298	0.948371	0.950905	1.02953	1.02264	0.993475	297	33.4448	7.85498	0.942372	0.00712665	1.07371	0.00413156
Q9CZS1	Aldehyde dehydrogenase X, mitochondrial OS=Mus musculus GN=Aldh1b1 PE=1 SV=1 - [AL1B1_MOUSE]	156.549	19.65	6	9	10	20	1.01579	1.02206	1.0356	0.985862	0.950266	0.975106	1.06489	1.05191	1.07688	519	57.5165	7.02002	0.94722	0.010938	1.09702	0.00180433
P70296	Phosphatidylethanolamine-binding protein 1 OS=Mus musculus GN=Pebp1 PE=1 SV=3 - [PEBP1_MOUSE]	155.134	42.25	6	5	5	9	0.965002	0.944544	0.940334	1.04368	1.05308	1.08176	0.978733	0.993741	0.999207	187	20.8173	5.40186	1.11532	0.00134654	0.934927	0.00604724
Q80T06	Elongation factor 1-delta OS=Mus musculus GN=Eef1d PE=1 SV=1 - [Q80T06_MOUSE]	154.946	28.47	8	1	6	12	0.95141	0.986233	0.964298	1.0298	1.01408	1.01225	1.02683	1.01876	0.985916	281	31.2729	5.05908	1.05313	0.0113859	0.991943	0.581313
P97351	40S ribosomal protein S3a OS=Mus musculus GN=Rps3a PE=1 SV=3 - [RS3A_MOUSE]	153.721	29.17	5	7	7	34	1.07104	1.07202	1.06688	0.961505	0.965703	0.953546	0.992614	0.98945	0.976702	264	29.8657	9.72998	0.897446	9.46731e-06	1.02708	0.0125201
P68373	Tubulin alpha-1C chain OS=Mus musculus GN=Tuba1c PE=1 SV=1 - [TBA1C_MOUSE]	153.489	26.73	9	1	8	20	0.962185	0.879947	0.990272	1.14333	1.14261	1.11932	0.892668	1.00215	0.7616	449	49.8775	5.09717	1.20225	0.0049551	0.780092	0.0234382
Q3THM1	Putative uncharacterized protein OS=Mus musculus GN=Uqcrc1 PE=2 SV=1 - [Q3THM1_MOUSE]	153.292	25.42	7	9	9	20	0.984998	1.01517	1.02226	0.967268	0.950404	0.971199	1.01499	1.00526	1.03919	480	52.8065	6.31592	0.955812	0.0272091	1.05904	0.00887904
A0A0R4IZY2	Cytochrome P450 2D26 OS=Mus musculus OX=10090 GN=Cyp2d26 PE=1 SV=1 - [A0A0R4IZY2_MOUSE]	150.957	24.8	6	7	11	50	0.897068	0.911138	0.895492	1.01758	1.00209	1.03546	1.0547	1.05698	1.08512	500	56.9132	6.63916	1.12998	0.000417368	1.04637	0.0263279
Q3TWH2	Putative uncharacterized protein OS=Mus musculus GN=Nnt PE=2 SV=1 - [Q3TWH2_MOUSE]	150.83	7.46	10	7	7	18	0.931389	0.944259	0.92968	1.01148	1.03182	1.01766	1.01134	1.00071	1.04614	1086	113.773	7.18115	1.09112	0.000355858	0.999096	0.953846
Q91WS4	S-methylmethionine--homocysteine S-methyltransferase BHMT2 OS=Mus musculus GN=Bhmt2 PE=1 SV=2 - [BHMT2_MOUSE]	149.818	11.29	1	1	4	17	0.960011	0.932174	1.01393	1.036	1.04904	1.05842	1.02314	0.947194	1.05346	363	39.846	6.53662	1.08167	0.0334668	0.961933	0.284012
P62983	Ubiquitin-40S ribosomal protein S27a OS=Mus musculus GN=Rps27a PE=1 SV=2 - [RS27A_MOUSE]	149.136	35.26	19	6	6	26	1.02644	1.03955	1.0116	0.993088	0.97646	0.969289	1.00818	1.00179	0.977652	156	17.9395	9.64209	0.954913	0.0124886	1.0166	0.23578
A0A2R8VHY1	Cytochrome P450 2D10 (Fragment) OS=Mus musculus OX=10090 GN=Cyp2d10 PE=1 SV=1 - [A0A2R8VHY1_MOUSE]	147.989	22.7	10	2	6	33	1.00199	1.03308	1.01977	0.961645	0.96186	0.987649	1.0179	1.00946	1.06717	282	31.9084	5.8335	0.952967	0.0184744	1.06299	0.0375685
Q3UDR2	Protein disulfide-isomerase (Fragment) OS=Mus musculus GN=P4hb PE=2 SV=1 - [Q3UDR2_MOUSE]	146.651	40.79	18	22	24	81	1.00006	1.00102	0.980764	0.98603	0.995339	0.990752	1.01224	1.01365	1.05267	505	56.5655	4.89404	0.99674	0.672826	1.03581	0.0585173
P70333	Heterogeneous nuclear ribonucleoprotein H2 OS=Mus musculus GN=Hnrnph2 PE=2 SV=1 - [HNRH2_MOUSE]	145.937	16.04	3	1	6	19	0.997253	1.05067	1.00328	0.971449	0.975583	0.964125	1.0701	1.06223	1.08219	449	49.2483	6.30322	0.954101	0.0535036	1.10421	0.000112358
Q91VB8	Alpha globin 1 OS=Mus musculus GN=haemaglobin alpha 1 PE=1 SV=1 - [Q91VB8_MOUSE]	145.13	78.87	12	9	9	30	0.711841	0.702124	0.710335	1.19093	1.18154	1.19682	0.842849	0.852564	0.81837	142	15.1028	8.22119	1.68022	9.32214e-08	0.70428	5.91362e-06
B7U582	Heat shock protein 70-2 OS=Mus musculus PE=3 SV=1 - [B7U582_MOUSE]	144.48	10.27	4	1	6	21	1.0388	1.01557	0.960561	1.07229	1.04604	1.00976	1.06256	0.995577	0.822655	633	69.6807	5.68115	1.03753	0.269378	0.920943	0.326186
Q8K2B3	Succinate dehydrogenase [ubiquinone] flavoprotein subunit, mitochondrial OS=Mus musculus GN=Sdha PE=1 SV=1 - [SDHA_MOUSE]	143.158	30.72	3	12	12	38	1.06314	1.05799	1.05525	0.976289	0.970509	0.963067	0.999542	1.00379	1.02566	664	72.5392	7.37158	0.916093	3.78865e-05	1.04094	0.0113708
P16460	Argininosuccinate synthase OS=Mus musculus GN=Ass1 PE=1 SV=1 - [ASSY_MOUSE]	143.029	45.39	4	22	22	92	1.0273	1.01869	0.997559	0.976663	0.995643	0.972278	1.05123	1.06036	1.08341	412	46.555	8.22119	0.967484	0.0441592	1.08505	0.00221676
P16332	Methylmalonyl-CoA mutase, mitochondrial OS=Mus musculus GN=Mut PE=1 SV=2 - [MUTA_MOUSE]	142.809	11.1	3	6	6	11	1.01366	1.0031	1.03085	0.996719	0.985071	0.984499	1.00555	1.04619	1.0353	748	82.7916	6.88818	0.973317	0.0396672	1.04071	0.0345438
Q3TIU7	Putative uncharacterized protein OS=Mus musculus GN=Ndufs1 PE=2 SV=1 - [Q3TIU7_MOUSE]	142.672	10.61	7	7	7	14	1.02559	1.02035	1.01537	0.969044	0.967498	0.960387	1.01816	0.995172	1.04602	726	79.6115	5.71924	0.946304	0.000160943	1.05607	0.0222879
P35505	Fumarylacetoacetase OS=Mus musculus GN=Fah PE=1 SV=2 - [FAAA_MOUSE]	142.518	31.03	7	9	9	19	0.951197	0.963281	0.971421	1.02814	1.02291	1.01921	1.00929	1.02349	1.02038	419	46.146	7.18115	1.06388	0.000665609	0.994431	0.320403
P50285	Dimethylaniline monooxygenase [N-oxide-forming] 1 OS=Mus musculus GN=Fmo1 PE=1 SV=1 - [FMO1_MOUSE]	142.091	17.11	7	8	8	23	0.946961	0.960657	0.933099	1.03888	1.06	1.04286	0.999692	0.987235	1.02012	532	59.876	8.47021	1.10597	0.000612446	0.957128	0.0178317
D3Z6F5	ATP synthase subunit alpha OS=Mus musculus GN=Atp5a1 PE=1 SV=1 - [D3Z6F5_MOUSE]	141.981	34.19	5	18	19	39	1.0455	1.05132	1.01643	1.00965	0.991628	1.00452	0.986614	1.00805	0.985918	503	54.5607	8.23584	0.965484	0.0410505	0.991611	0.404561
P08249	Malate dehydrogenase, mitochondrial OS=Mus musculus GN=Mdh2 PE=1 SV=3 - [MDHM_MOUSE]	141.498	14.5	3	4	4	18	1.04002	1.03271	1.0411	0.994775	1.01131	0.980011	0.99847	1.00194	1.01855	338	35.5888	8.67529	0.958979	0.0106457	1.01101	0.374092
Q3U6K8	Putative uncharacterized protein OS=Mus musculus GN=Vdac1 PE=2 SV=1 - [Q3U6K8_MOUSE]	141.457	40.28	6	7	8	17	1.09478	1.07337	1.08139	0.893147	0.904358	0.884841	1.03329	1.04057	1.12708	283	30.7066	8.54346	0.825453	2.33329e-05	1.19334	0.00486515
Q9QXF8	Glycine N-methyltransferase OS=Mus musculus GN=Gnmt PE=1 SV=3 - [GNMT_MOUSE]	141.1	17.06	2	5	5	32	1.0557	1.0206	1.02018	1.01555	1.01134	1.02902	0.99813	1.02208	0.996678	293	32.6543	7.44482	0.9869	0.35449	0.987229	0.255418
P40936	Indolethylamine N-methyltransferase OS=Mus musculus GN=Inmt PE=1 SV=1 - [INMT_MOUSE]	139.24	37.5	6	9	9	17	1.01291	0.971111	1.00715	1.05569	1.01726	1.07754	1.05497	1.02631	1.01003	264	29.4408	6.39209	1.05326	0.0727623	0.981217	0.420217
Q8BH00	Aldehyde dehydrogenase family 8 member A1 OS=Mus musculus GN=Aldh8a1 PE=1 SV=1 - [AL8A1_MOUSE]	139.12	17.04	17	6	7	24	0.977784	0.982105	1.00783	1.00945	1.00037	1.0065	1.05027	1.06372	1.10425	487	53.6295	7.54736	1.01638	0.171916	1.06694	0.0149308
Q91VA0	Acyl-coenzyme A synthetase ACSM1, mitochondrial OS=Mus musculus GN=Acsm1 PE=1 SV=1 - [ACSM1_MOUSE]	138.386	36.82	18	14	15	41	1.06964	1.09024	1.05949	0.918908	0.926462	0.906391	1.0103	1.01792	1.01981	573	64.719	7.1665	0.854753	0.000132703	1.10766	0.000111739
G3UXY0	Proteasome activator complex subunit 1 OS=Mus musculus GN=Psme1 PE=4 SV=1 - [G3UXY0_MOUSE]	137.913	26.11	6	5	5	13	1.01535	1.01888	1.03671	0.997213	0.994472	0.977012	0.996355	1.03364	1.01034	226	26.0756	6.18896	0.966707	0.0203885	1.02413	0.13054
Q8CAY6	Acetyl-CoA acetyltransferase, cytosolic OS=Mus musculus GN=Acat2 PE=1 SV=2 - [THIC_MOUSE]	136.91	29.22	5	9	9	26	0.984713	0.956025	0.965618	1.02623	1.02581	1.04568	0.994918	0.99231	0.980362	397	41.2712	7.50342	1.06585	0.00394734	0.95799	0.00545925
A2ABY3	Ethanolamine-phosphate cytidylyltransferase OS=Mus musculus GN=Pcyt2 PE=4 SV=1 - [A2ABY3_MOUSE]	136.866	22.8	4	6	6	10	0.902716	0.893762	0.908089	1.07519	1.03736	1.06676	0.967903	1.00762	0.988381	386	43.4187	6.72705	1.17554	0.000204034	0.932245	0.011438
P11589	Major urinary protein 2 OS=Mus musculus GN=Mup2 PE=1 SV=1 - [MUP2_MOUSE]	136.073	64.44	21	4	15	49	1.34358	1.38774	1.31778	0.84779	0.841347	0.855129	0.938016	0.943367	1.00521	180	20.6503	5.10986	0.628353	1.75651e-05	1.13455	0.00649811
P17182	Alpha-enolase OS=Mus musculus GN=Eno1 PE=1 SV=3 - [ENOA_MOUSE]	135.486	34.1	23	10	13	40	0.991735	0.958825	0.946815	1.05367	1.04828	1.07179	0.974341	0.981106	0.968637	434	47.1112	6.80029	1.09538	0.00373617	0.921338	0.000475637
Q8VC30	Bifunctional ATP-dependent dihydroxyacetone kinase/FAD-AMP lyase (cyclizing) OS=Mus musculus GN=Dak PE=2 SV=1 - [DHAK_MOUSE]	135.452	16.96	4	7	7	29	0.967066	0.964191	0.943307	1.09995	1.09154	1.10582	0.943592	0.952203	0.88372	578	59.6534	6.91748	1.14706	7.96061e-05	0.842967	0.00140909
Q5I0T6	Aldo-keto reductase family 1, member C19 OS=Mus musculus GN=Akr1c19 PE=2 SV=1 - [Q5I0T6_MOUSE]	132.642	17.96	14	2	5	10	1.03179	1.03249	1.03504	0.99293	0.980709	0.992625	1.0233	0.971919	0.961882	323	37.098	7.2251	0.957069	0.000431334	0.99691	0.882733
A0A2R8VKC7	Cytochrome P450, family 2, subfamily d, polypeptide 22 (Fragment) OS=Mus musculus OX=10090 GN=Cyp2d22 PE=1 SV=1 - [A0A2R8VKC7_MOUSE]	131.733	14.58	3	1	2	17	0.926918	0.967616	0.944432	1.01238	1.016	1.00901	1.02225	1.03766	1.06814	240	27.1218	6.60986	1.06989	0.00522063	1.02985	0.0909538
Q9Z2X1	Heterogeneous nuclear ribonucleoprotein F OS=Mus musculus GN=Hnrnpf PE=1 SV=3 - [HNRPF_MOUSE]	131.478	15.66	4	3	5	16	1.02536	1.01145	1.00927	0.990162	0.977111	0.994161	1.0167	1.04034	0.987045	415	45.7009	5.49072	0.972212	0.0172885	1.02791	0.165327
Q91WT9	Cystathionine beta-synthase OS=Mus musculus GN=Cbs PE=2 SV=3 - [CBS_MOUSE]	129.906	11.76	6	5	5	17	0.950039	0.968169	0.966342	0.995653	0.981471	0.977281	1.05417	1.05042	1.0783	561	61.5042	6.48096	1.02422	0.0437626	1.07734	0.00181954
A0A1Y7VKP8	NADH dehydrogenase [ubiquinone] iron-sulfur protein 6, mitochondrial OS=Mus musculus OX=10090 GN=Ndufs6 PE=1 SV=1 - [A0A1Y7VKP8_MOUSE]	129.447	48.98	3	3	3	5	1.06975	1.08915	1.00812	0.9511	0.956193	1.00631	0.957638	0.933649	0.948724	98	10.9017	8.52881	0.919985	0.048585	0.97474	0.265304
P08113	Endoplasmin OS=Mus musculus GN=Hsp90b1 PE=1 SV=2 - [ENPL_MOUSE]	129.167	22.32	25	16	18	57	1.1133	1.11545	1.11214	0.911286	0.935282	0.90482	0.999042	1.01415	1.02298	802	92.4183	4.81787	0.823549	2.98729e-05	1.10351	0.00121716
Q8K010	5-oxoprolinase OS=Mus musculus GN=Oplah PE=2 SV=1 - [OPLA_MOUSE]	129.076	14.21	5	5	13	25	0.928215	0.942805	0.959968	1.04835	1.03414	1.02876	1.01593	1.03293	1.02361	1288	137.525	6.27783	1.099	0.00101025	0.987534	0.165699
Q9DBA8	Probable imidazolonepropionase OS=Mus musculus GN=Amdhd1 PE=2 SV=1 - [HUTI_MOUSE]	128.839	17.61	1	5	6	16	1.06474	1.02819	0.997009	0.996705	1.00117	1.01681	1.02241	1.00104	1.0369	426	46.4586	6.94678	0.975647	0.288237	1.01514	0.275819
P09411	Phosphoglycerate kinase 1 OS=Mus musculus GN=Pgk1 PE=1 SV=4 - [PGK1_MOUSE]	128.091	34.53	13	12	12	36	1.00115	1.00019	0.996775	1.02139	1.00952	1.03133	1.01312	1.01104	0.996636	417	44.522	7.89893	1.02139	0.0294256	0.986464	0.165679
Q922R9	Trap1 protein (Fragment) OS=Mus musculus GN=Trap1 PE=2 SV=1 - [Q922R9_MOUSE]	127.969	20.14	11	11	12	25	1.05125	1.05559	1.07288	0.969334	0.960479	0.964259	0.995503	1.008	0.999169	705	79.9085	7.00537	0.910166	0.000177488	1.03752	0.0013063
Q6P9L9	Eef2 protein (Fragment) OS=Mus musculus GN=Eef2 PE=2 SV=1 - [Q6P9L9_MOUSE]	127.826	18.27	20	16	16	48	1.0343	1.01784	1.02723	0.961672	0.976442	0.976433	1.03031	1.02601	1.05479	843	93.495	6.82959	0.946476	0.0013115	1.06744	0.00304787
O54749	Cytochrome P450 2J5 OS=Mus musculus GN=Cyp2j5 PE=2 SV=1 - [CP2J5_MOUSE]	127.548	19.56	12	8	9	22	0.971768	1.00327	1.00236	1.00576	0.979002	0.994913	0.977413	0.990879	1.01358	501	57.747	8.73389	1.00076	0.956135	1.00074	0.958103
Q3TJQ7	Alpha-1,4 glucan phosphorylase OS=Mus musculus GN=Pygl PE=2 SV=1 - [Q3TJQ7_MOUSE]	127.467	25.65	11	17	21	60	1.02157	1.0195	1.01334	1.04774	1.03504	1.04769	0.958521	0.962229	0.95891	850	97.3949	7.06396	1.0249	0.00661586	0.919881	4.46647e-05
Q3V1M8	Putative uncharacterized protein OS=Mus musculus GN=Hdlbp PE=2 SV=1 - [Q3V1M8_MOUSE]	127.436	9.94	12	11	12	21	0.988812	0.988657	0.995028	0.991196	0.974425	0.992442	1.01598	1.01786	1.04731	1268	141.654	6.87354	0.995144	0.47949	1.04161	0.0246874
E9Q1J7	Propionyl-CoA carboxylase beta chain, mitochondrial OS=Mus musculus GN=Pccb PE=1 SV=1 - [E9Q1J7_MOUSE]	127.119	8.73	17	4	5	11	0.968322	0.948132	0.937896	1.00621	1.05742	1.03459	1.00143	0.996627	0.999545	504	54.579	7.48877	1.08544	0.00931601	0.967524	0.0872288
Q99P30	Peroxisomal coenzyme A diphosphatase NUDT7 OS=Mus musculus GN=Nudt7 PE=1 SV=2 - [NUDT7_MOUSE]	126.99	27.54	1	6	6	20	1.00827	1.02383	1.00677	0.879678	0.926731	0.904113	1.02007	0.993049	1.03509	236	26.8398	6.34131	0.891951	0.00171201	1.12458	0.00356295
Q8VCX1	3-oxo-5-beta-steroid 4-dehydrogenase OS=Mus musculus GN=Akr1d1 PE=2 SV=1 - [AK1D1_MOUSE]	126.637	33.23	1	6	8	19	0.963147	0.964904	0.961157	1.02818	1.04314	1.034	1.02643	1.01192	1.02997	325	37.2662	6.90283	1.0748	8.80206e-05	0.988084	0.154308
Q64374	Regucalcin OS=Mus musculus GN=Rgn PE=1 SV=1 - [RGN_MOUSE]	124.779	47.16	13	12	13	44	0.906482	0.921058	0.913173	1.01507	1.00266	1.03085	1.05297	1.05531	1.08805	299	33.3855	5.33838	1.11233	0.000364637	1.04846	0.0242463
A0A0R4J083	Long-chain-specific acyl-CoA dehydrogenase, mitochondrial OS=Mus musculus OX=10090 GN=Acadl PE=1 SV=1 - [A0A0R4J083_MOUSE]	124.747	21.63	39	7	9	33	0.891476	0.868669	0.885593	1.01001	1.00468	1.02388	1.06019	1.03975	1.02975	430	47.8665	8.14795	1.14848	0.000125068	1.02999	0.0460738
P22599	Alpha-1-antitrypsin 1-2 OS=Mus musculus GN=Serpina1b PE=1 SV=2 - [A1AT2_MOUSE]	123.364	23.73	2	0	9	25										413	45.9455	5.5415	#DIV/0!	#DIV/0!	#DIV/0!	#DIV/0!
Q3KQQ4	Serpina1a protein OS=Mus musculus GN=Serpina1b PE=2 SV=1 - [Q3KQQ4_MOUSE]	123.364	23.73	3	0	9	23										413	45.8675	5.52881	#DIV/0!	#DIV/0!	#DIV/0!	#DIV/0!
P51881	ADP/ATP translocase 2 OS=Mus musculus GN=Slc25a5 PE=1 SV=3 - [ADT2_MOUSE]	122.248	30.2	5	10	10	17	1.21922	1.09757	1.14754	1.01953	1.01173	0.99669	0.935399	1.02568	0.850903	298	32.9102	9.72998	0.874037	0.0155031	0.928674	0.23021
Q61425	Hydroxyacyl-coenzyme A dehydrogenase, mitochondrial OS=Mus musculus GN=Hadh PE=1 SV=2 - [HCDH_MOUSE]	121.564	26.75	6	8	8	14	0.911996	0.90422	0.877865	1.07913	1.10177	1.08682	0.985481	1.02653	1.00206	314	34.4419	8.646	1.21293	9.94019e-05	0.922376	0.00345453
Q05421	Cytochrome P450 2E1 OS=Mus musculus GN=Cyp2e1 PE=2 SV=1 - [CP2E1_MOUSE]	120.534	23.12	4	13	13	50	0.972669	0.950469	0.921083	1.01508	1.02846	1.02391	1.00263	1.01961	1.02081	493	56.7686	8.39697	1.07849	0.00854188	0.992047	0.313707
Q00897	Alpha-1-antitrypsin 1-4 OS=Mus musculus GN=Serpina1d PE=2 SV=1 - [A1AT4_MOUSE]	118.921	19.37	2	3	9	27	0.943403	0.995283	0.963659	0.971293	0.992907	0.99029	0.973996	1.03539	0.992623	413	45.9694	5.43994	1.01797	0.353144	1.01608	0.460236
D3Z253	Putative L-aspartate dehydrogenase (Fragment) OS=Mus musculus OX=10090 GN=Aspdh PE=1 SV=8 - [D3Z253_MOUSE]	118.365	35.69	4	7	7	28	0.989703	0.984022	0.996764	0.993157	1.01964	1.00582	1.03169	1.03442	1.00864	255	26.967	6.59521	1.0162	0.13178	1.01859	0.169946
O35737	Heterogeneous nuclear ribonucleoprotein H OS=Mus musculus GN=Hnrnph1 PE=1 SV=3 - [HNRH1_MOUSE]	118.134	14.25	4	1	6	18	0.876777	0.914523	0.943214	1.07023	0.996386	1.06539	1.03014	0.965969	0.983448	449	49.1684	6.30322	1.14536	0.0124061	0.951327	0.172
E9PV24	Fibrinogen alpha chain OS=Mus musculus GN=Fga PE=2 SV=1 - [FIBA_MOUSE]	117.7	10.01	9	7	8	15	0.914859	0.899593	0.895449	0.986265	0.973447	0.968788	1.02343	1.02897	1.00673	789	87.3753	6.11279	1.08067	0.00076136	1.04461	0.00682256
Q91ZA3	Propionyl-CoA carboxylase alpha chain, mitochondrial OS=Mus musculus GN=Pcca PE=1 SV=2 - [PCCA_MOUSE]	117.511	22.65	5	13	13	36	0.961011	0.961926	0.977655	1.00341	1.01743	1.02883	0.992965	1.00224	1.00023	724	79.8711	7.25439	1.05139	0.00551828	0.982219	0.0833124
G3X982	Aldehyde oxidase 3 OS=Mus musculus GN=Aox3 PE=1 SV=1 - [AOXC_MOUSE]	116.871	12.28	9	14	15	40	0.945327	0.940516	0.952643	0.995434	1.01111	1.00257	1.04812	1.05119	1.08496	1335	146.807	6.45557	1.06011	0.000582722	1.05821	0.00989067
P97807	Fumarate hydratase, mitochondrial OS=Mus musculus GN=Fh PE=1 SV=3 - [FUMH_MOUSE]	115.79	20.32	1	6	7	23	1.03256	0.984796	1.00453	0.970516	0.9643	0.979062	1.02986	1.01349	1.02564	507	54.3221	9.0415	0.964258	0.068034	1.05323	0.00136104
O70435	Proteasome subunit alpha type-3 OS=Mus musculus GN=Psma3 PE=1 SV=3 - [PSA3_MOUSE]	115.595	11.76	4	3	3	6	0.996865	1.02071	0.973652	0.99488	1.00491	0.993017	1.00794	0.99474	1.04364	255	28.3871	5.43994	1.00053	0.972033	1.01788	0.301923
Q66JV3	Xylb protein (Fragment) OS=Mus musculus GN=Xylb PE=2 SV=1 - [Q66JV3_MOUSE]	114.866	18	4	8	8	17	0.987001	0.986781	0.994313	1.02866	1.00941	1.02279	1.00154	0.989951	1.01216	550	59.3696	6.78564	1.03125	0.00759942	0.98131	0.0903143
Q91X77	Cytochrome P450 2C50 OS=Mus musculus GN=Cyp2c50 PE=1 SV=2 - [CY250_MOUSE]	114.268	26.53	1	2	13	47	1.05433	1.04713	1.03263	1.02449	1.00069	1.01827	1.0285	0.978597	1.0553	490	55.7288	7.88428	0.971076	0.0342025	1.00623	0.801997
Q8BGT5	Alanine aminotransferase 2 OS=Mus musculus GN=Gpt2 PE=1 SV=1 - [ALAT2_MOUSE]	113.634	15.52	6	8	9	23	1.01594	1.008	1.0009	1.0365	1.05201	1.05059	0.927944	0.925115	0.919106	522	57.9065	8.00146	1.03777	0.0044431	0.883106	2.5897e-05
A0A0G2JGY0	Dihydropteridine reductase OS=Mus musculus OX=10090 GN=Qdpr PE=1 SV=1 - [A0A0G2JGY0_MOUSE]	113.309	31.65	4	2	3	18	0.955724	0.963121	0.961087	1.0128	0.983569	1.01833	1.03887	1.03628	1.05314	139	14.8114	8.17725	1.0468	0.0150864	1.03768	0.0342762
Q8R1A8	Ornithine carbamoyltransferase, mitochondrial OS=Mus musculus GN=Otc PE=1 SV=1 - [Q8R1A8_MOUSE]	113.213	29.63	2	10	10	49	0.988092	0.979699	0.984421	0.971171	0.96651	0.968774	1.05549	1.05048	1.08011	351	39.3404	8.66064	0.984501	0.00535602	1.09621	0.000546348
Q9DAC2	Complement component 8, gamma subunit, isoform CRA_b OS=Mus musculus GN=C8g PE=2 SV=1 - [Q9DAC2_MOUSE]	111.767	39.88	2	5	5	7	1.06199	1.0481	1.02023	0.970386	0.947025	0.963084	1.03812	1.06808	1.03	168	18.9337	8.32373	0.920192	0.00409798	1.08877	0.00319999
P11714	Cytochrome P450 2D9 OS=Mus musculus GN=Cyp2d9 PE=2 SV=2 - [CP2D9_MOUSE]	111.68	20.63	10	6	7	17	0.990961	0.99904	1.00113	1.00575	0.997117	1.0122	0.988867	0.981372	1.00489	504	56.9133	6.21436	1.008	0.210822	0.986755	0.179691
Q91WS0	CDGSH iron-sulfur domain-containing protein 1 OS=Mus musculus GN=Cisd1 PE=1 SV=1 - [CISD1_MOUSE]	111.493	40.74	2	5	5	12	0.981787	0.975674	0.985429	0.958381	0.98242	0.987186	1.00948	1.00316	1.05104	108	12.0892	9.05615	0.994936	0.623629	1.04634	0.0606934
Q8BW75	Amine oxidase [flavin-containing] B OS=Mus musculus GN=Maob PE=1 SV=4 - [AOFB_MOUSE]	111.011	23.46	3	10	11	23	0.954001	0.949021	0.947642	0.98955	0.985792	1.00701	1.05523	1.0335	1.07422	520	58.5204	8.29443	1.04619	0.00298986	1.06055	0.0110446
Q3UWP8	Putative uncharacterized protein (Fragment) OS=Mus musculus GN=Calr PE=2 SV=1 - [Q3UWP8_MOUSE]	110.462	45.65	2	12	12	27	1.12271	1.1096	1.11234	0.924926	0.929261	0.914152	1.02375	1.02518	1.06235	368	42.1696	4.7417	0.827692	5.71438e-06	1.12388	0.00103879
O09173	Homogentisate 1,2-dioxygenase OS=Mus musculus GN=Hgd PE=1 SV=2 - [HGD_MOUSE]	109.867	30.11	3	9	9	22	0.973546	0.944861	0.96128	1.01027	1.01829	1.02354	1.03641	1.02142	1.02096	445	49.9275	7.23975	1.05987	0.00329743	1.00875	0.235365
Q923B6	Metalloreductase STEAP4 OS=Mus musculus GN=Steap4 PE=2 SV=1 - [STEA4_MOUSE]	109.509	10.21	1	3	3	3	1.24961	1.23775	1.25481	0.804113	0.797689	0.79334	0.916842	0.975408	0.962072	470	52.9599	9.17334	0.640042	1.83364e-07	1.19171	0.00104825
P17751	Triosephosphate isomerase OS=Mus musculus GN=Tpi1 PE=1 SV=4 - [TPIS_MOUSE]	108.835	21.4	2	6	6	27	1.02105	1.02204	1.01702	0.984607	0.981367	0.984124	0.998452	0.995498	1.04356	299	32.1713	5.74463	0.964049	3.71226e-05	1.02963	0.134898
Q8BHN3	Neutral alpha-glucosidase AB OS=Mus musculus GN=Ganab PE=1 SV=1 - [GANAB_MOUSE]	107.826	15.36	3	11	12	24	1.08578	1.12658	1.08175	0.928436	0.951345	0.910256	0.966584	0.987956	1.02701	944	106.844	6.06201	0.846977	0.000833708	1.06864	0.0401295
Q9D0S9	Histidine triad nucleotide-binding protein 2, mitochondrial OS=Mus musculus GN=Hint2 PE=1 SV=1 - [HINT2_MOUSE]	107.032	9.2	1	1	1	5	1.02334	1.07055	1.03186	0.934704	0.932172	0.97652	1.0545	1.01675	1.07832	163	17.3094	9.81787	0.909666	0.00999381	1.10768	0.0113228
P51660	Peroxisomal multifunctional enzyme type 2 OS=Mus musculus GN=Hsd17b4 PE=1 SV=3 - [DHB4_MOUSE]	106.135	22.99	3	15	15	47	0.753683	0.762058	0.763394	1.10786	1.10396	1.11271	0.994675	1.00762	1.01091	735	79.432	8.57275	1.45868	9.94039e-08	0.906358	4.86855e-05
Q5FW57	Glycine N-acyltransferase-like protein OS=Mus musculus GN=Gm4952 PE=1 SV=3 - [GLYAL_MOUSE]	105.963	36.15	6	7	10	32	0.791447	0.767439	0.810995	1.10013	1.11061	1.13891	1.07608	1.07533	1.02535	296	34.1461	7.79639	1.41342	4.43983e-05	0.948386	0.0475443
Q8C5B5	Perilipin OS=Mus musculus GN=Plin2 PE=2 SV=1 - [Q8C5B5_MOUSE]	105.664	15.53	6	1	5	10	0.786646	0.956422	0.815143	1.17673	1.21515	1.1125	0.956235	0.922859	0.838208	412	45.321	7.13721	1.36985	0.00643183	0.775402	0.00472965
O35386	Phytanoyl-CoA dioxygenase, peroxisomal OS=Mus musculus GN=Phyh PE=1 SV=1 - [PAHX_MOUSE]	105.65	28.11	2	7	7	20	0.991575	0.980817	1.01878	0.999588	1.01246	1.01528	0.99723	1.02565	0.962906	338	38.5825	7.53271	1.01209	0.382219	0.986279	0.501653
A0A0R4J1L2	Elongation factor 1-delta OS=Mus musculus OX=10090 GN=Eef1d PE=1 SV=1 - [A0A0R4J1L2_MOUSE]	105.604	29.96	6	1	6	9	0.981225	1.03225	0.969073	0.995328	1.01035	0.980418	0.945482	1.06314	1.0303	257	28.7105	4.97021	1.00119	0.958234	1.01769	0.651248
E0CZ04	Gamma-glutamylaminecyclotransferase (Fragment) OS=Mus musculus GN=Ggact PE=4 SV=1 - [E0CZ04_MOUSE]	105.579	28.57	4	2	2	7	0.992834	1.01969	1.00747	1.03622	1.00802	1.04359	0.994676	1.0031	0.967478	105	11.9258	5.38916	1.02246	0.165171	0.960306	0.055435
A2CEK6	Major urinary protein 11 OS=Mus musculus GN=Mup13 PE=3 SV=1 - [A2CEK6_MOUSE]	105.274	54.44	7	2	10	37	1.18011	1.19209	1.18568	0.873593	0.931307	0.880936	1.01611	0.965855	0.98613	180	20.6243	5.19873	0.754898	9.51278e-05	1.10509	0.0155897
A2AKN8	Major urinary protein 5 OS=Mus musculus GN=Mup8 PE=3 SV=1 - [A2AKN8_MOUSE]	105.274	58.33	10	1	11	42	1.80492	1.61449	1.80734	0.919315	1.02059	0.93309	0.207608	1.12522	0.194893	180	20.5932	4.94482	0.549673	0.000388123	0.531751	0.221128
P30115	Glutathione S-transferase A3 OS=Mus musculus GN=Gsta3 PE=1 SV=2 - [GSTA3_MOUSE]	104.817	25.79	9	6	9	59	1.00722	1.00297	1.0042	1.01821	1.03733	1.03441	0.981578	1.00783	1.01725	221	25.3443	8.73389	1.02506	0.0143377	0.97305	0.0855559
P13745	Glutathione S-transferase A1 OS=Mus musculus GN=Gsta1 PE=1 SV=2 - [GSTA1_MOUSE]	104.817	13.9	4	1	4	24	0.818244	0.811584	0.843899	1.21288	1.14817	1.18148	0.929223	0.986088	0.967193	223	25.5915	8.98291	1.43206	7.24162e-05	0.813687	0.000930076
P28352	DNA-(apurinic or apyrimidinic site) lyase OS=Mus musculus GN=Apex1 PE=1 SV=2 - [APEX1_MOUSE]	104.747	15.77	4	3	3	3	1.08711	1.07654	1.09136	0.966186	0.950408	0.967273	0.998936	0.976209	1.06198	317	35.4681	7.91357	0.885978	6.04434e-05	1.05314	0.123275
E9Q1S3	Protein transport protein Sec23A OS=Mus musculus GN=Sec23a PE=4 SV=1 - [E9Q1S3_MOUSE]	104.492	17.53	3	11	12	22	0.969493	0.976263	0.988705	0.989455	1.01699	0.998372	1.02271	1.04368	1.01711	736	82.9027	7.45947	1.02398	0.0763512	1.02619	0.0839012
Q3THP1	Putative uncharacterized protein OS=Mus musculus GN=Dpp3 PE=2 SV=1 - [Q3THP1_MOUSE]	104.407	8.81	13	6	6	13	1.01928	0.998507	1.03835	1.01245	1.00346	1.0172	1.00256	1.02902	1.02682	738	82.8311	5.33838	0.992464	0.563052	1.00834	0.42002
B1B0C7	Basement membrane-specific heparan sulfate proteoglycan core protein OS=Mus musculus GN=Hspg2 PE=4 SV=1 - [B1B0C7_MOUSE]	104.299	5.65	7	18	18	24	0.965376	0.946675	0.958218	1.03265	1.02262	1.05388	0.984073	0.974555	1.00426	4375	468.725	6.48096	1.08323	0.00174511	0.952957	0.0185425
Q3UW66	Sulfurtransferase OS=Mus musculus GN=Mpst PE=1 SV=1 - [Q3UW66_MOUSE]	104.28	31.99	3	8	8	22	0.992043	0.993266	0.993324	1.02107	0.993254	1.00262	0.951524	0.958903	0.983778	297	33.0765	6.46826	1.01286	0.193531	0.959317	0.0324351
P26039	Talin-1 OS=Mus musculus GN=Tln1 PE=1 SV=2 - [TLN1_MOUSE]	103.974	7.75	16	17	18	29	1.00368	0.997202	1.00102	0.990454	1.00533	1.01005	1.01346	1.01002	1.03451	2541	269.653	6.17627	1.00131	0.842778	1.01735	0.14645
Q8VCT4	Carboxylesterase 1D OS=Mus musculus GN=Ces1d PE=1 SV=1 - [CES1D_MOUSE]	103.914	9.56	10	3	6	16	0.954595	0.95316	0.925714	1.03768	1.04221	1.07421	0.987516	0.963053	0.995335	565	61.7487	6.60986	1.11316	0.00197391	0.933992	0.00996084
Q9DB77	Cytochrome b-c1 complex subunit 2, mitochondrial OS=Mus musculus GN=Uqcrc2 PE=1 SV=1 - [QCR2_MOUSE]	103.511	18.1	2	6	6	24	1.02142	1.03771	1.03087	0.973424	0.965902	0.974061	0.985684	0.974447	1.01879	453	48.205	9.24658	0.942843	0.00040269	1.02249	0.182601
Q80X90	Filamin-B OS=Mus musculus GN=Flnb PE=1 SV=3 - [FLNB_MOUSE]	103.492	7.34	2	15	15	21	0.960814	0.963452	0.966147	1.01521	1.01722	1.0185	1.0108	1.00401	1.02815	2602	277.651	5.70654	1.05553	7.85303e-06	0.997391	0.732938
Q61879	Myosin-10 OS=Mus musculus GN=Myh10 PE=1 SV=2 - [MYH10_MOUSE]	102.701	6.63	26	2	14	20	1.0241	0.963846	1.01591	1.00916	0.950357	0.962483	1.17221	1.02058	1.07106	1976	228.855	5.5415	0.97275	0.353604	1.117	0.0766764
Q91XD4	Formimidoyltransferase-cyclodeaminase OS=Mus musculus GN=Ftcd PE=2 SV=1 - [FTCD_MOUSE]	102.601	14.97	1	7	7	18	0.934138	0.93504	0.926573	1.048	1.03591	1.0627	1.0361	1.04663	1.00536	541	58.9015	6.11279	1.12549	0.000140308	0.981405	0.25261
Q68FD5	Clathrin heavy chain 1 OS=Mus musculus GN=Cltc PE=1 SV=3 - [CLH1_MOUSE]	102.568	15.28	18	22	23	50	1.03655	1.00841	1.03612	1.0032	1.00343	0.979695	0.985723	0.995654	1.0141	1675	191.435	5.69385	0.969245	0.0606238	1.00306	0.803082
Q9DBJ1	Phosphoglycerate mutase 1 OS=Mus musculus GN=Pgam1 PE=1 SV=3 - [PGAM1_MOUSE]	102.329	48.43	3	9	9	33	0.997684	0.97952	1.0274	1.01208	0.999272	1.01868	1.02085	1.02995	0.990582	254	28.8139	7.18115	1.00846	0.604014	1.00375	0.788438
Q64521	Glycerol-3-phosphate dehydrogenase, mitochondrial OS=Mus musculus GN=Gpd2 PE=1 SV=2 - [GPDM_MOUSE]	102.283	14.86	2	9	10	12	0.914312	0.910924	0.891191	1.04731	1.0314	1.07293	0.94151	0.986173	0.97063	727	80.9025	6.60986	1.16021	0.000500903	0.919622	0.00905405
Q63886	UDP-glucuronosyltransferase 1-1 OS=Mus musculus GN=Ugt1a1 PE=2 SV=2 - [UD11_MOUSE]	102.191	15.14	22	4	8	21	1.08192	1.01038	1.02705	0.985757	0.972586	0.982856	1.00511	0.999149	0.93784	535	60.008	8.6167	0.942888	0.0539771	1.00031	0.989744
Q78JT3	3-hydroxyanthranilate 3,4-dioxygenase OS=Mus musculus GN=Haao PE=1 SV=1 - [3HAO_MOUSE]	101.64	32.52	3	8	8	41	1.04438	1.04023	1.00716	1.00876	1.00642	0.983142	0.987987	0.998069	0.979172	286	32.7836	6.53662	0.969773	0.0954874	0.988963	0.324664
P48758	Carbonyl reductase [NADPH] 1 OS=Mus musculus GN=Cbr1 PE=1 SV=3 - [CBR1_MOUSE]	101.16	20.94	2	5	5	13	1.04757	1.05667	1.06449	0.997448	0.995939	0.984751	0.99332	1.02575	1.0133	277	30.622	8.30908	0.939851	0.000550239	1.01821	0.152851
Q3TVU9	Putative uncharacterized protein OS=Mus musculus GN=Dhrs1 PE=2 SV=1 - [Q3TVU9_MOUSE]	100.73	16.29	2	5	5	14	0.882269	0.87049	0.883702	1.05167	1.1139	1.06991	0.948892	0.960917	0.944194	313	34.0274	8.41162	1.22721	0.000457753	0.882094	0.00265905
A0A0R4J1V0	Na(+)/H(+) exchange regulatory cofactor NHE-RF3 OS=Mus musculus OX=10090 GN=Pdzk1 PE=1 SV=1 - [A0A0R4J1V0_MOUSE]	100.6	17.34	5	7	7	18	0.95375	0.978639	0.985296	0.997133	1.00586	0.985182	0.986437	0.999297	1.00636	519	56.4626	5.49072	1.02416	0.106495	1.00131	0.883252
P63038	60 kDa heat shock protein, mitochondrial OS=Mus musculus GN=Hspd1 PE=1 SV=1 - [CH60_MOUSE]	100.405	22.51	19	13	15	31	0.992279	1.00604	0.98682	0.988548	0.98361	1.00452	1.01161	1.04736	1.0355	573	60.9174	6.17627	0.997167	0.757216	1.03957	0.0328237
Q9D635	Putative uncharacterized protein OS=Mus musculus GN=Ldhd PE=2 SV=1 - [Q9D635_MOUSE]	100.108	13.1	2	5	5	14	1.04046	1.05148	1.04191	0.954578	0.961682	0.956454	0.989321	0.983172	1.02107	481	51.3075	6.11279	0.916673	2.79133e-05	1.04207	0.027905
E9Q3W4	Plectin OS=Mus musculus GN=Plec PE=1 SV=1 - [E9Q3W4_MOUSE]	99.9282	7.48	25	27	31	39	1.08499	1.09341	1.07549	0.970203	0.969055	0.969325	0.983238	1.01276	0.977685	4386	498.801	5.68115	0.893879	2.44178e-05	1.02238	0.117121
A0A0R4J0X5	Alpha-1-antitrypsin 1-3 OS=Mus musculus OX=10090 GN=Serpina1c PE=1 SV=1 - [A0A0R4J0X5_MOUSE]	99.7138	25.18	4	2	9	27	0.744801	0.806763	0.775231	1.05789	1.09696	1.0949	0.975577	0.991582	1.02213	413	45.8254	5.5415	1.39667	0.000149933	0.919852	0.00961737
Q9D379	Epoxide hydrolase 1 OS=Mus musculus GN=Ephx1 PE=1 SV=2 - [HYEP_MOUSE]	99.5381	29.01	6	11	12	27	0.951775	0.957937	0.953255	1.05612	1.07038	1.07442	0.957879	0.978567	0.958403	455	52.543	8.35303	1.11804	4.29472e-05	0.904378	0.000314236
Q8BFZ3	Beta-actin-like protein 2 OS=Mus musculus GN=Actbl2 PE=1 SV=1 - [ACTBL_MOUSE]	99.1444	23.67	3	1	7	27	1.03352	0.954554	1.01703	0.973733	0.990681	0.999939	1.0356	0.947513	1.03619	376	41.977	5.49072	0.986439	0.619042	1.01854	0.579825
Q99KI0	Aconitate hydratase, mitochondrial OS=Mus musculus GN=Aco2 PE=1 SV=1 - [ACON_MOUSE]	99.0962	20.13	4	13	14	44	0.979406	0.963594	0.965733	1.01573	1.0166	1.01573	0.996387	1.00538	0.991915	780	85.41	7.92822	1.0479	0.00072517	0.982159	0.0102986
P08752	Guanine nucleotide-binding protein G(i) subunit alpha-2 OS=Mus musculus GN=Gnai2 PE=1 SV=5 - [GNAI2_MOUSE]	98.8928	10.42	6	4	4	7	1.06286	1.04538	1.05214	0.995544	1.00527	1.00323	0.893633	0.994397	0.874027	355	40.463	5.45264	0.950531	0.00089956	0.919446	0.0972748
F6SFF5	Ubiquinone biosynthesis protein (Fragment) OS=Mus musculus OX=10090 GN=Coq9 PE=1 SV=2 - [F6SFF5_MOUSE]	98.7737	16.3	3	3	3	5	0.954503	0.993301	0.948935	1.00589	1.0016	1.01143	1.03023	1.02766	1.11064	270	30.2631	5.98584	1.04218	0.0459386	1.04956	0.142744
Q9JJA0	Brain cDNA, clone MNCb-6148, similar to Mus musculus glutathione transferase zeta 1 (maleylacetoacetate isomerase) (Gstz1), mRNA OS=Mus musculus GN=Gstz1 PE=2 SV=1 - [Q9JJA0_MOUSE]	98.7722	50.35	4	6	6	31	0.879206	0.837239	0.874111	1.05753	1.05615	1.07854	1.05781	1.04663	1.0545	141	15.8553	6.55127	1.23225	0.000184582	0.989577	0.236285
P34927	Asialoglycoprotein receptor 1 OS=Mus musculus GN=Asgr1 PE=2 SV=4 - [ASGR1_MOUSE]	97.8277	19.37	3	4	4	10	0.999988	0.991058	1.00052	1.00186	0.966588	0.99932	1.08586	1.06899	1.05902	284	32.5709	6.44287	0.992045	0.537095	1.08293	0.00401429
P08003	Protein disulfide-isomerase A4 OS=Mus musculus GN=Pdia4 PE=1 SV=3 - [PDIA4_MOUSE]	97.715	17.71	2	10	10	32	1.0829	1.09209	1.06435	0.929094	0.948968	0.950667	1.01882	1.02982	1.01301	638	71.9375	5.31299	0.873243	0.00021549	1.08234	0.000797214
Q99J39	Malonyl-CoA decarboxylase, mitochondrial OS=Mus musculus GN=Mlycd PE=1 SV=1 - [DCMC_MOUSE]	97.4593	15.24	1	6	6	12	1.05956	1.00651	1.01732	0.97358	0.979612	0.972718	1.00652	1.00023	1.03853	492	54.7013	8.93896	0.948928	0.0324436	1.0408	0.029922
O08601	Microsomal triglyceride transfer protein large subunit OS=Mus musculus GN=Mttp PE=2 SV=2 - [MTP_MOUSE]	97.1983	16.44	1	8	13	38	0.952849	0.956951	0.955963	1.00516	0.980231	1.0069	0.998199	0.993132	0.984105	894	99.0366	7.62061	1.04415	0.00836306	0.994365	0.587815
O35129	Prohibitin-2 OS=Mus musculus GN=Phb2 PE=1 SV=1 - [PHB2_MOUSE]	96.3733	16.72	4	4	4	15	0.972405	0.967044	0.980033	0.988204	0.986487	1.00776	1.02007	1.01556	1.03665	299	33.2759	9.83252	1.02157	0.0544989	1.03012	0.0329912
O55029	Coatomer subunit beta' OS=Mus musculus GN=Copb2 PE=2 SV=2 - [COPB2_MOUSE]	95.9585	10.5	1	7	7	13	1.00822	0.974494	0.980811	0.988351	1.01105	1.00167	0.989892	1.00392	0.979715	905	102.384	5.30029	1.01267	0.365188	0.99082	0.393997
Q99PH4	Aldehyde dehydrogenase OS=Mus musculus GN=Aldh3a2 PE=3 SV=1 - [Q99PH4_MOUSE]	95.7272	13.21	13	6	6	12	0.615148	0.608259	0.588088	1.20882	1.18611	1.29805	1.02436	1.02694	1.05159	507	56.5889	9.08545	2.03864	5.77546e-05	0.840212	0.00505654
Q8JZQ9	Eukaryotic translation initiation factor 3 subunit B OS=Mus musculus GN=Eif3b PE=1 SV=1 - [EIF3B_MOUSE]	95.7048	12.7	2	6	6	13	1.03929	1.0445	1.0228	0.989704	0.983192	0.986952	1.01142	1.01367	1.00041	803	91.3131	5.021	0.952764	0.00198666	1.02218	0.0083393
Q9D172	ES1 protein homolog, mitochondrial OS=Mus musculus GN=D10Jhu81e PE=1 SV=1 - [ES1_MOUSE]	95.3303	44.36	3	7	7	20	0.970952	0.973878	0.997671	0.993783	0.981121	1.00562	1.00943	1.03252	0.999488	266	28.0728	8.77783	1.01292	0.314512	1.02044	0.167894
F6Z5N5	Enoyl-CoA hydratase domain-containing protein 2, mitochondrial (Fragment) OS=Mus musculus GN=Echdc2 PE=4 SV=1 - [F6Z5N5_MOUSE]	94.597	24.37	4	2	2	7	0.955001	0.975163	0.960979	0.979184	1.00016	1.01186	1.06819	1.05216	1.05502	119	12.7489	10.2427	1.03461	0.0416267	1.06157	0.00466219
O35945	Aldehyde dehydrogenase, cytosolic 1 OS=Mus musculus GN=Aldh1a7 PE=2 SV=1 - [AL1A7_MOUSE]	94.2102	23.15	4	4	11	27	1.0429	1.04464	1.05773	1.06874	1.06714	1.08196	0.952743	0.940164	0.964848	501	54.553	7.7085	1.02307	0.0217749	0.888097	0.000148265
D3YVB4	40S ribosomal protein S15a (Fragment) OS=Mus musculus GN=Rps15a PE=4 SV=1 - [D3YVB4_MOUSE]	94.1898	19.72	4	1	1	5	1.00676	1.01284	0.910083	1.04793	0.990893	0.999859	0.956053	1.06718	0.99116	71	8.10146	10.4331	1.03721	0.38975	0.992006	0.838649
Q9DBG3	AP-2 complex subunit beta OS=Mus musculus GN=Ap2b1 PE=1 SV=1 - [AP2B1_MOUSE]	93.8482	9.39	6	4	7	8	1.01217	1.03986	1.03287	1.00032	0.965016	1.00345	0.987708	1.01308	0.9952	937	104.516	5.37646	0.962364	0.0598338	1.00916	0.564196
A0A0R4J023	Methylglutaconyl-CoA hydratase, mitochondrial OS=Mus musculus OX=10090 GN=Auh PE=1 SV=1 - [A0A0R4J023_MOUSE]	93.8181	8.6	8	2	2	4	0.999441	0.995783	1.01314	0.942067	0.98878	1.00293	0.986367	1.04344	1.05489	314	33.317	9.42236	0.975207	0.263613	1.05144	0.14744
P40142	Transketolase OS=Mus musculus GN=Tkt PE=1 SV=1 - [TKT_MOUSE]	93.6697	25.84	8	14	15	25	1.0699	1.05319	1.06478	1.00835	1.01385	1.02375	0.930907	0.93409	0.971322	623	67.5876	7.50342	0.955479	0.00210702	0.931178	0.00704164
Q6PF96	Electron transfer flavoprotein-ubiquinone oxidoreductase, mitochondrial OS=Mus musculus GN=Etfdh PE=1 SV=1 - [Q6PF96_MOUSE]	93.5834	20.68	2	10	10	39	0.894354	0.861028	0.86902	1.02071	1.0472	1.04156	1.02256	1.03761	1.02755	556	61.122	6.82959	1.18483	0.000231502	0.993003	0.474307
D6REG4	Glyoxylate reductase/hydroxypyruvate reductase OS=Mus musculus GN=Grhpr PE=3 SV=1 - [D6REG4_MOUSE]	93.4355	16.24	3	4	4	8	0.944461	0.986992	0.963613	1.02035	1.02126	0.996373	1.02025	1.03752	1.07507	197	21.2491	7.79639	1.04936	0.0319986	1.03122	0.1559
Q3THS6	S-adenosylmethionine synthase isoform type-2 OS=Mus musculus GN=Mat2a PE=2 SV=2 - [METK2_MOUSE]	93.0302	22.03	9	4	7	13	0.901285	0.939542	0.918698	1.00525	0.992364	1.0286	1.06871	1.02278	1.03167	395	43.6614	6.48096	1.09664	0.00439024	1.03204	0.140468
A8Y5N4	17-beta-hydroxysteroid dehydrogenase 13 OS=Mus musculus GN=Hsd17b13 PE=1 SV=1 - [A8Y5N4_MOUSE]	93.0002	14.77	2	2	3	14	0.965916	0.944996	0.982405	1.01824	0.988683	1.03399	1.05625	1.0636	1.0009	264	29.4061	9.5835	1.05101	0.0453938	1.02626	0.326671
P61922	4-aminobutyrate aminotransferase, mitochondrial OS=Mus musculus GN=Abat PE=1 SV=1 - [GABT_MOUSE]	92.8837	28.2	5	11	11	22	0.942245	0.985988	0.952814	1.00038	1.01559	0.980831	1.0273	1.02794	1.06158	500	56.4156	8.08936	1.04018	0.0804812	1.04005	0.0574764
Q3URM4	Putative uncharacterized protein OS=Mus musculus GN=Erp44 PE=2 SV=1 - [Q3URM4_MOUSE]	92.6915	26.6	2	6	6	9	1.24771	1.11143	1.18837	0.903792	0.888957	0.917059	1.02012	1.00708	1.01135	406	46.7173	5.2749	0.763861	0.00227242	1.12132	0.000258753
P25688	Uricase OS=Mus musculus GN=Uox PE=1 SV=2 - [URIC_MOUSE]	92.1724	45.21	5	13	15	53	0.893257	0.879219	0.881966	0.984275	0.97797	0.991442	1.05219	1.05715	1.03079	303	35.017	8.35303	1.11273	6.6894e-05	1.06312	0.00228215
P31230	Aminoacyl tRNA synthase complex-interacting multifunctional protein 1 OS=Mus musculus GN=Aimp1 PE=1 SV=2 - [AIMP1_MOUSE]	91.4618	12.26	3	2	2	3	0.9719	1.00313	0.955323	0.971569	0.997006	0.998067	1.00573	1.0256	1.11107	310	33.9759	8.35303	1.01238	0.503574	1.05924	0.154815
Q64442	Sorbitol dehydrogenase OS=Mus musculus GN=Sord PE=1 SV=3 - [DHSO_MOUSE]	90.8998	41.46	25	12	12	39	0.948801	0.924019	0.936008	1.05977	1.08167	1.084	1.02237	1.02847	0.997802	357	38.2247	7.02002	1.14832	0.000190625	0.945189	0.00832206
Q91X91	Nicotinate-nucleotide pyrophosphorylase [carboxylating] OS=Mus musculus GN=Qprt PE=2 SV=1 - [NADC_MOUSE]	90.4101	20.74	1	6	6	34	0.991612	1.00005	1.00908	1.03501	1.03735	1.02611	1.00435	0.996525	0.976053	299	31.5102	6.7124	1.03257	0.00590992	0.96077	0.0112406
Q01279	Epidermal growth factor receptor OS=Mus musculus GN=Egfr PE=1 SV=1 - [EGFR_MOUSE]	89.6984	12.73	10	10	11	17	1.23361	1.19348	1.18967	0.838955	0.826177	0.776607	1.0399	1.06562	1.06078	1210	134.766	6.85889	0.675117	7.77795e-05	1.29674	0.000301956
Q3UT49	Cytochrome P450 2C29 OS=Mus musculus GN=Cyp2c29 PE=1 SV=1 - [Q3UT49_MOUSE]	88.6915	20.18	8	5	9	38	1.21778	1.15249	1.17421	0.899308	0.894689	0.906038	1.07191	1.10263	1.07946	451	51.5124	8.06006	0.761757	0.000133271	1.20517	4.69725e-05
Q3TKR5	Ribosomal protein L5 OS=Mus musculus GN=Rpl5 PE=2 SV=1 - [Q3TKR5_MOUSE]	88.6867	26.69	6	6	7	28	1.0724	1.10399	1.07146	0.967279	0.973263	0.947104	0.983689	1.00403	0.990157	296	34.2477	9.77393	0.889098	0.000833993	1.03125	0.0388369
A0A1W2P7K5	Small nuclear ribonucleoprotein Sm D3 OS=Mus musculus OX=10090 GN=Snrpd3 PE=1 SV=1 - [A0A1W2P7K5_MOUSE]	88.5937	25	3	1	1	4	1.0786	1.01721	1.01804	1.01188	0.964411	0.986749	1.06084	1.08404	1.03923	84	9.39244	4.70361	0.95157	0.109656	1.07461	0.0174126
Q3UJU9	Regulator of microtubule dynamics protein 3 OS=Mus musculus GN=Rmdn3 PE=1 SV=2 - [RMD3_MOUSE]	88.5924	13.19	3	5	5	10	0.827273	0.852538	0.853974	1.08762	1.06416	1.09733	1.02057	1.00939	1.03001	470	51.997	5.21143	1.28231	5.38766e-05	0.941786	0.0054035
Q3TRW3	Putative uncharacterized protein OS=Mus musculus GN=Snd1 PE=2 SV=1 - [Q3TRW3_MOUSE]	88.5549	13.63	9	11	12	29	1.06935	1.07241	1.08017	0.962173	0.959441	0.946394	0.984543	0.993326	1.00914	910	101.992	7.56201	0.890154	3.5369e-05	1.04149	0.0102948
A0A2I3BPW0	Protein NDRG2 (Fragment) OS=Mus musculus OX=10090 GN=Ndrg2 PE=1 SV=1 - [A0A2I3BPW0_MOUSE]	87.524	25.27	7	4	4	10	0.978638	1.01336	1.01703	1.00263	0.998149	0.999104	1.04213	1.06907	1.06333	273	30.4702	5.10986	0.996959	0.816509	1.05822	0.00218021
Q61694	3 beta-hydroxysteroid dehydrogenase type 5 OS=Mus musculus GN=Hsd3b5 PE=1 SV=4 - [3BHS5_MOUSE]	87.4467	10.72	1	2	3	13	1.06815	1.09449	1.08905	0.959558	0.915769	0.953219	1.00694	0.97381	0.953446	373	41.8659	9.01221	0.869872	0.000880642	1.03735	0.164549
Q3TQP7	Putative uncharacterized protein OS=Mus musculus GN=Acat1 PE=2 SV=1 - [Q3TQP7_MOUSE]	87.2903	25.71	3	11	12	39	0.873347	0.876201	0.882314	1.05208	1.07542	1.0895	1.02378	1.01402	1.06089	424	44.7733	8.35303	1.22233	6.44835e-05	0.963225	0.0932288
Q02053	Ubiquitin-like modifier-activating enzyme 1 OS=Mus musculus GN=Uba1 PE=1 SV=1 - [UBA1_MOUSE]	86.6741	7.09	2	5	6	15	0.942144	0.983771	0.959124	1.04263	1.06352	1.02297	1.03241	0.994581	0.970004	1058	117.734	5.65576	1.0846	0.00842925	0.957777	0.111085
Q9DBN7	Putative uncharacterized protein OS=Mus musculus GN=Eci1 PE=2 SV=1 - [Q9DBN7_MOUSE]	85.9938	18.34	2	1	5	28	1.22741	1.19143	1.15723	0.968748	0.922369	0.895393	0.957557	0.959892	0.876263	289	32.2028	8.98291	0.779209	0.000870915	1.00258	0.948401
A0A3Q4EC00	Enoyl-CoA delta isomerase 1, mitochondrial OS=Mus musculus OX=10090 GN=Eci1 PE=1 SV=1 - [A0A3Q4EC00_MOUSE]	85.9938	21.77	4	1	5	28	0.903479	0.869642	0.84012	1.03305	1.09994	1.07997	0.982308	1.07113	1.06113	248	27.8243	8.06006	1.2295	0.00177064	0.969375	0.39411
Q91YQ8	Amacr protein OS=Mus musculus GN=Amacr PE=2 SV=1 - [Q91YQ8_MOUSE]	85.9628	8.33	3	3	3	8	0.875781	0.901221	0.919055	0.988968	1.007	1.01474	1.06803	1.08163	1.07151	360	39.5553	7.07861	1.11671	0.00203826	1.06991	0.00126033
Q99K20	L-lactate dehydrogenase (Fragment) OS=Mus musculus GN=Ldha PE=2 SV=1 - [Q99K20_MOUSE]	85.9561	25.71	26	9	9	21	0.968867	0.896185	0.913456	1.04239	1.01774	1.04575	1.04457	1.0665	0.97849	315	34.4811	7.98682	1.11783	0.00990218	0.994743	0.854756
Q3UM23	Putative uncharacterized protein OS=Mus musculus GN=Rnh1 PE=2 SV=1 - [Q3UM23_MOUSE]	85.9268	12.06	4	4	4	8	1.00573	0.987628	0.978034	1.05299	1.03217	1.02481	0.961567	0.982045	0.939004	456	49.8111	4.77979	1.04664	0.0169016	0.926894	0.00725987
Q8K2C9	Very-long-chain (3R)-3-hydroxyacyl-CoA dehydratase 3 OS=Mus musculus GN=ptplad1 PE=1 SV=2 - [HACD3_MOUSE]	85.8067	6.91	1	3	3	5	0.942811	0.949745	0.952849	0.99533	0.999108	1.0068	0.971767	1.02558	0.993964	362	43.1034	9.12939	1.05477	0.00032016	0.996691	0.845984
E9PWM4	2-hydroxyacyl-CoA lyase 1 OS=Mus musculus GN=Hacl1 PE=3 SV=1 - [E9PWM4_MOUSE]	85.6691	16.7	4	9	9	25	0.905807	0.918862	0.919047	1.02321	1.01937	1.05218	1.02824	1.04998	1.04299	521	56.4842	5.97314	1.12794	0.000481615	1.00855	0.509069
Q07797	Galectin-3-binding protein OS=Mus musculus GN=Lgals3bp PE=1 SV=1 - [LG3BP_MOUSE]	85.3028	3.12	1	1	1	2	0.946901	0.949469	0.948269	0.999386	0.985974	0.987707	1.11513	1.05422	1.132	577	64.4496	5.13525	1.04515	0.000559678	1.11042	0.010336
Q3TFP8	Putative uncharacterized protein OS=Mus musculus GN=Pgrmc1 PE=2 SV=1 - [Q3TFP8_MOUSE]	85.021	36.57	4	6	6	21	0.904568	0.952157	0.914654	1.0544	1.05646	1.05055	0.978345	1.02183	0.994465	175	19.7339	4.84326	1.14073	0.000874641	0.94725	0.0122606
P28271	Cytoplasmic aconitate hydratase OS=Mus musculus GN=Aco1 PE=1 SV=3 - [ACOC_MOUSE]	84.6224	17.44	14	13	14	25	0.963245	0.974272	0.953015	1.01581	1.02458	1.03523	1.02311	1.00879	1.02003	889	98.0635	7.50342	1.06403	0.00176297	0.992295	0.328424
P80316	T-complex protein 1 subunit epsilon OS=Mus musculus GN=Cct5 PE=1 SV=1 - [TCPE_MOUSE]	84.612	11.09	5	6	7	19	0.978003	0.998355	0.981049	0.998145	1.00938	1.01593	0.997941	1.00633	1.00199	541	59.5859	6.02393	1.02233	0.0548337	0.994314	0.373798
O08807	Peroxiredoxin-4 OS=Mus musculus GN=Prdx4 PE=1 SV=1 - [PRDX4_MOUSE]	84.6082	24.82	3	4	4	8	0.982563	1.0423	1.02777	0.970815	0.925757	0.917086	1.05062	1.05265	1.0522	274	31.0331	7.15186	0.921714	0.0313834	1.12148	0.00239431
P47738	Aldehyde dehydrogenase, mitochondrial OS=Mus musculus GN=Aldh2 PE=1 SV=1 - [ALDH2_MOUSE]	84.4274	28.9	15	11	14	28	1.02253	1.02647	1.03447	1.01335	0.991103	1.00709	0.990938	0.98206	0.993066	519	56.5018	7.62061	0.976672	0.03296	0.9849	0.110981
D3Z0Y2	Peroxiredoxin-6 OS=Mus musculus GN=Prdx6 PE=1 SV=1 - [D3Z0Y2_MOUSE]	83.888	35.5	6	6	6	14	0.888694	0.913154	0.906476	1.04294	1.02793	1.06488	1.05492	1.04563	1.12401	200	22.4799	8.88037	1.15782	0.000390796	1.02832	0.333697
Q8CA90	Histone H2A OS=Mus musculus GN=H2afy PE=2 SV=1 - [Q8CA90_MOUSE]	83.7199	19.19	11	3	3	7	1.02759	1.04481	1.04158	0.985483	0.962427	0.980348	0.995952	1.01894	0.994291	198	20.9477	10.4917	0.940358	0.00211703	1.02764	0.0634594
Q99J08	SEC14-like protein 2 OS=Mus musculus GN=Sec14l2 PE=1 SV=1 - [S14L2_MOUSE]	83.7065	31.27	3	7	9	25	0.919443	0.892901	0.925997	1.05805	1.03637	1.0614	1.03122	1.01937	0.966357	403	46.2706	7.10791	1.15246	0.000406689	0.955996	0.0968731
P45952	Medium-chain specific acyl-CoA dehydrogenase, mitochondrial OS=Mus musculus GN=Acadm PE=1 SV=1 - [ACADM_MOUSE]	83.7005	16.15	11	5	6	15	0.834692	0.838814	0.861499	1.04835	1.05849	1.066	1.05455	1.0671	1.14886	421	46.4516	8.36768	1.25161	2.64575e-05	1.03078	0.33895
Q99KR3	Beta-lactamase-like protein 2 OS=Mus musculus GN=Lactb2 PE=1 SV=1 - [LACB2_MOUSE]	83.595	15.63	1	4	4	15	0.998518	1.0016	1.0066	0.976856	0.987607	0.992788	0.982489	0.998391	1.01697	288	32.7338	6.32861	0.983547	0.0348162	1.01373	0.286498
Q9DCT2	NADH dehydrogenase [ubiquinone] iron-sulfur protein 3, mitochondrial OS=Mus musculus GN=Ndufs3 PE=1 SV=2 - [NDUS3_MOUSE]	83.4375	7.22	1	2	2	8	1.06687	1.03793	1.0505	0.949728	0.960855	0.935603	0.997285	0.975877	0.939146	263	30.1305	7.1665	0.902033	0.000753715	1.02323	0.298956
Q6PJ91	Gstm7 protein OS=Mus musculus GN=Gstm7 PE=2 SV=1 - [Q6PJ91_MOUSE]	83.2849	41.28	13	1	10	26	1.01168	1.01729	1.00731	0.947881	0.935195	0.981271	1.01755	0.975988	1.07696	218	25.664	7.32764	0.943375	0.0150802	1.07197	0.100946
Q99PG0	Arylacetamide deacetylase OS=Mus musculus GN=Aadac PE=1 SV=3 - [AAAD_MOUSE]	83.1927	33.67	6	9	10	17	0.971981	1.01297	0.978799	0.963792	0.968862	0.970032	1.02404	1.03056	1.02907	398	45.2213	7.48877	0.979395	0.187664	1.06235	2.55073e-05
Q9CPU0	Lactoylglutathione lyase OS=Mus musculus GN=Glo1 PE=1 SV=3 - [LGUL_MOUSE]	83.0134	24.46	4	5	5	15	0.964247	0.953853	0.957281	1.02886	1.02057	1.03417	1.01791	1.06292	1.04607	184	20.7964	5.46533	1.07242	0.000156137	1.01404	0.351963
P06745	Glucose-6-phosphate isomerase OS=Mus musculus GN=Gpi PE=1 SV=4 - [G6PI_MOUSE]	83.0076	15.23	6	8	9	29	1.07478	1.06338	1.04516	1.00113	1.01407	1.00494	0.962128	0.976284	0.895727	558	62.7272	8.1333	0.948741	0.00450682	0.93841	0.0691198
A0A494BAZ4	Peroxiredoxin (Fragment) OS=Mus musculus OX=10090 GN=Prdx5 PE=1 SV=1 - [A0A494BAZ4_MOUSE]	82.985	33.1	9	4	4	15	1.10872	1.09956	1.06416	1.00042	1.00989	0.995382	0.939146	0.916212	0.946582	142	14.9197	8.1626	0.918485	0.00334826	0.932212	0.00252877
Q3U630	Putative uncharacterized protein OS=Mus musculus GN=Tars PE=2 SV=1 - [Q3U630_MOUSE]	82.77	7.06	4	5	6	12	1.02681	1.01826	0.997496	1.00525	1.01277	1.00431	0.985425	1.02266	1.00321	722	83.3439	7.47412	0.993347	0.499907	0.996349	0.75657
Q91ZE6	Beta-spectrin 4 OS=Mus musculus GN=Sptbn4 PE=1 SV=1 - [Q91ZE6_MOUSE]	82.67	1.17	10	2	4	8	1.05918	1.00274	1.01625	1.08261	1.04454	1.03919	0.967721	0.95854	1.0132	2555	287.958	5.99854	1.02864	0.249405	0.928348	0.0253742
Q8BJ64	Choline dehydrogenase, mitochondrial OS=Mus musculus GN=Chdh PE=1 SV=1 - [CHDH_MOUSE]	82.6496	22.48	3	12	12	29	1.00642	0.996495	1.01579	0.973067	0.989779	0.981684	1.01964	1.01321	0.98441	596	66.3724	8.51416	0.975427	0.0284431	1.0247	0.110392
Q3UWK4	Putative uncharacterized protein (Fragment) OS=Mus musculus GN=Mttp PE=2 SV=1 - [Q3UWK4_MOUSE]	82.5585	12.73	1	1	6	15	1.36382	1.26719	1.39366	1.08793	1.10354	1.09179	0.312699	1.29719	0.342368	479	52.8049	8.41162	0.815787	0.00301473	0.59461	0.241972
Q8VCZ1	Alad protein OS=Mus musculus GN=Alad PE=2 SV=1 - [Q8VCZ1_MOUSE]	82.5045	11.52	4	1	1	2	1.19656	1.10335	1.13479	1.05295	1.01694	1.04277	1.06188	1.02913	1.06391	191	20.5795	6.40479	0.906242	0.0217573	1.01357	0.41638
A0A1L1SSF8	RIKEN cDNA 4931406C07 gene OS=Mus musculus OX=10090 GN=4931406C07Rik PE=1 SV=1 - [A0A1L1SSF8_MOUSE]	82.0984	24.47	2	6	6	14	0.845117	0.841186	0.854704	1.08455	1.08905	1.12543	1.02166	0.989985	1.05613	282	31.3145	6.52197	1.29831	4.86936e-05	0.929905	0.028816
Q8BGA8	Acyl-coenzyme A synthetase ACSM5, mitochondrial OS=Mus musculus GN=Acsm5 PE=1 SV=1 - [ACSM5_MOUSE]	82.0774	9.34	3	3	4	13	1.0023	0.994359	0.986958	1.0086	1.00201	1.00388	1.0132	1.06097	0.955896	578	64.2876	7.72314	1.01034	0.100999	1.00517	0.872727
J7NUP1	Immunity-related GTPase family, M, isoform CRA_a OS=Mus musculus GN=Irgm1 PE=4 SV=1 - [J7NUP1_MOUSE]	81.7278	4.07	4	1	1	2	0.993822	1.00974	0.955118	0.980481	1.02731	0.959841	1.03423	1.05559	1.06225	393	44.8592	8.32373	1.00302	0.913253	1.06215	0.0470363
Q9DBF1	Alpha-aminoadipic semialdehyde dehydrogenase OS=Mus musculus GN=Aldh7a1 PE=1 SV=4 - [AL7A1_MOUSE]	81.6839	17.81	6	9	9	28	0.996293	0.95986	0.948099	1.02575	1.0335	1.02557	1.0144	1.01724	1.0074	539	58.8243	7.47412	1.06217	0.0150602	0.985161	0.0176938
P70694	Estradiol 17 beta-dehydrogenase 5 OS=Mus musculus GN=Akr1c6 PE=1 SV=1 - [DHB5_MOUSE]	81.3544	46.75	10	8	14	38	0.94687	0.93699	0.930215	1.05098	1.04691	1.05704	1.03246	1.02926	0.979755	323	37.024	8.27979	1.12113	3.63989e-05	0.964036	0.094248
E9QN99	Alpha/beta hydrolase domain-containing protein 14B OS=Mus musculus GN=Abhd14b PE=4 SV=1 - [E9QN99_MOUSE]	81.2354	33.81	8	5	5	21	0.965477	0.991195	0.993263	1.01313	0.999721	1.01407	1.01994	1.01992	1.01062	210	22.4366	6.52197	1.0261	0.0633678	1.00778	0.232002
Q8C5H8	NAD kinase 2, mitochondrial OS=Mus musculus GN=Nadk2 PE=1 SV=2 - [NAKD2_MOUSE]	80.948	20.13	4	9	9	20	0.996153	1.00146	0.985537	0.995815	1.00996	1.00154	0.982381	1.02177	1.02446	452	50.8269	8.07471	1.0081	0.265571	1.00708	0.643537
Q4VA28	Ribosomal protein L21 OS=Mus musculus GN=Rpl21 PE=2 SV=1 - [Q4VA28_MOUSE]	80.5887	35.63	13	6	7	17	1.14219	1.1275	1.11308	0.93117	0.92277	0.944848	0.981993	0.99073	0.98993	160	18.5791	10.4917	0.827364	5.1418e-05	1.05855	0.00146479
A0A0R4J1Y7	Thioredoxin domain-containing protein 5 OS=Mus musculus OX=10090 GN=Txndc5 PE=1 SV=1 - [A0A0R4J1Y7_MOUSE]	80.5881	15.79	5	4	5	8	1.02659	0.994351	1.02858	0.974962	0.907004	0.942582	1.03218	1.05312	1.02393	323	36.0607	5.30029	0.926226	0.0291993	1.10079	0.0114996
Q9DBG1	Sterol 26-hydroxylase, mitochondrial OS=Mus musculus GN=Cyp27a1 PE=1 SV=1 - [CP27A_MOUSE]	80.4409	24.39	4	10	10	20	1.04078	1.0488	1.06843	0.960229	0.962526	0.954971	1.00305	0.992038	1.00466	533	60.6819	9.14404	0.911246	0.000391469	1.0424	0.00086868
P09528	Ferritin heavy chain OS=Mus musculus GN=Fth1 PE=1 SV=2 - [FRIH_MOUSE]	79.99	29.12	4	5	5	18	1.06841	1.02825	1.03963	1.03892	1.0441	1.02144	1.01863	0.967494	0.982196	182	21.0533	5.88428	0.989852	0.484217	0.956147	0.0529088
Q00898	Alpha-1-antitrypsin 1-5 OS=Mus musculus GN=Serpina1e PE=1 SV=1 - [A1AT5_MOUSE]	79.9611	26.63	2	3	11	31	1.25816	1.23369	1.25207	0.697045	0.712181	0.695813	0.96953	1.01279	0.955678	413	45.8625	5.73193	0.562255	4.50152e-07	1.3957	0.000102757
Q3TJN9	Putative uncharacterized protein OS=Mus musculus GN=Ptgs1 PE=2 SV=1 - [Q3TJN9_MOUSE]	79.755	3.69	3	1	1	2	1.07818	1.00474	1.05368	0.986405	0.961209	0.957104	0.994935	0.978374	0.984737	488	55.9444	6.63916	0.926074	0.0300475	1.01836	0.16109
G3UZ26	Serine hydroxymethyltransferase (Fragment) OS=Mus musculus GN=Shmt1 PE=3 SV=1 - [G3UZ26_MOUSE]	79.6537	13.21	5	5	5	15	0.990532	0.975457	0.982424	1.02646	1.01785	1.04975	1.01877	0.99026	0.916435	439	48.4133	7.00537	1.0494	0.009779	0.945512	0.153383
Q922B1	O-acetyl-ADP-ribose deacetylase MACROD1 OS=Mus musculus GN=Macrod1 PE=1 SV=2 - [MACD1_MOUSE]	79.52	11.46	1	3	3	5	0.912566	0.94489	0.949145	1.04618	1.00755	1.03608	1.01904	1.00129	1.07851	323	35.2724	8.85107	1.10091	0.00446321	1.00292	0.913616
Q925I1	ATPase family AAA domain-containing protein 3 OS=Mus musculus GN=Atad3 PE=1 SV=1 - [ATAD3_MOUSE]	79.477	17.43	8	9	11	16	1.01543	1.00997	1.00976	0.963475	0.979675	0.980133	1.00981	1.01505	1.01306	591	66.7006	9.29053	0.963142	0.0029783	1.03921	0.00255429
Q3UQ44	Ras GTPase-activating-like protein IQGAP2 OS=Mus musculus GN=Iqgap2 PE=1 SV=2 - [IQGA2_MOUSE]	79.4354	8.76	5	4	11	21	0.961975	0.961658	0.992739	1.02438	0.998513	1.02341	1.01927	0.999615	1.05313	1575	180.416	5.64307	1.04455	0.0314636	1.00844	0.654896
Q7TMU5	Iqgap2 protein (Fragment) OS=Mus musculus GN=Iqgap2 PE=2 SV=1 - [Q7TMU5_MOUSE]	79.4354	12.08	3	1	8	18	0.929064	0.947788	0.937279	0.998883	1.01463	1.01242	1.06124	0.974454	1.06645	853	97.9641	5.16064	1.07527	0.000646774	1.02518	0.448184
Q3U9R7	Putative uncharacterized protein (Fragment) OS=Mus musculus GN=Gsr PE=2 SV=1 - [Q3U9R7_MOUSE]	78.9047	6.4	7	3	3	8	1.10497	1.07217	1.08958	0.962826	0.98198	0.964381	0.977344	0.95908	0.922787	453	48.855	7.54736	0.890551	0.000456109	0.982821	0.386874
Q7TPR4	Alpha-actinin-1 OS=Mus musculus GN=Actn1 PE=1 SV=1 - [ACTN1_MOUSE]	78.8174	9.98	3	3	8	21	1.03701	1.11359	1.04041	0.984861	0.956168	0.996262	0.969676	0.981501	1.00721	892	103.004	5.37646	0.920489	0.0378339	1.00718	0.688039
P14246	Solute carrier family 2, facilitated glucose transporter member 2 OS=Mus musculus GN=Slc2a2 PE=1 SV=3 - [GTR2_MOUSE]	78.4424	7.07	2	4	4	10	1.05396	1.05567	1.03928	0.972253	0.998863	0.982069	0.964352	1.00122	0.968572	523	57.0697	6.72705	0.937844	0.00221869	0.993552	0.673809
P38647	Stress-70 protein, mitochondrial OS=Mus musculus GN=Hspa9 PE=1 SV=3 - [GRP75_MOUSE]	77.9659	10.46	1	8	8	14	1.0051	1.0272	1.02299	0.985961	0.991908	0.994302	1.00995	1.0213	1.03042	679	73.4156	6.07471	0.972796	0.0184565	1.03012	0.00967444
Q921V3	Nitrogen fixation gene 1 (S. cerevisiae) OS=Mus musculus GN=Nfs1 PE=2 SV=1 - [Q921V3_MOUSE]	77.7499	6.1	5	3	3	4	1.01439	1.00371	1.00274	1.00288	0.959226	0.973787	1.06606	1.02636	1.0371	459	50.552	8.32373	0.971879	0.101462	1.06595	0.0209339
Q9D024	Coiled-coil domain-containing protein 47 OS=Mus musculus GN=Ccdc47 PE=2 SV=2 - [CCD47_MOUSE]	77.6756	14.7	2	6	6	11	0.984317	1.02453	1.00981	0.978244	0.944095	0.988898	1.04311	1.00773	1.09901	483	55.8083	4.84326	0.964414	0.116145	1.08196	0.0559148
Q9DCM2	Glutathione S-transferase kappa 1 OS=Mus musculus GN=Gstk1 PE=1 SV=3 - [GSTK1_MOUSE]	77.6401	26.55	2	5	5	16	0.829327	0.824198	0.83615	1.0728	1.05577	1.06407	1.04046	1.02294	1.02504	226	25.6873	8.88037	1.28235	2.58937e-06	0.967362	0.00931972
Q9DAB4	Putative uncharacterized protein OS=Mus musculus GN=Pdia6 PE=1 SV=1 - [Q9DAB4_MOUSE]	77.452	10.49	5	3	3	7	1.05421	1.06837	1.04683	0.916205	0.891781	0.933761	1.04247	1.03602	1.03647	391	42.8628	6.69775	0.865066	0.000483737	1.13612	0.000546119
Q6PB66	Leucine-rich PPR motif-containing protein, mitochondrial OS=Mus musculus GN=Lrpprc PE=1 SV=2 - [LPPRC_MOUSE]	77.2555	8.76	2	11	11	16	1.00326	1.02273	1.02927	0.965201	0.970323	0.976622	1.01524	0.986675	1.01766	1392	156.516	6.82959	0.953156	0.00491186	1.03689	0.0268796
B7ZP22	Heterogeneous nuclear ribonucleoprotein A2/B1 OS=Mus musculus GN=Hnrnpa2b1 PE=2 SV=1 - [B7ZP22_MOUSE]	76.9982	20.23	13	6	7	18	1.01621	1.01509	1.00441	0.984751	0.992038	0.985817	1.01322	1.02417	1.00143	341	35.9428	8.646	0.975921	0.00517583	1.02573	0.0216403
O88451	Retinol dehydrogenase 7 OS=Mus musculus GN=Rdh7 PE=2 SV=1 - [RDH7_MOUSE]	76.096	25	8	4	8	17	1.00054	1.0371	1.0024	1.00537	1.05335	1.04639	0.902739	1.01962	0.999389	316	35.6373	8.08936	1.0214	0.31985	0.940948	0.192553
P54071	Isocitrate dehydrogenase [NADP], mitochondrial OS=Mus musculus GN=Idh2 PE=1 SV=3 - [IDHP_MOUSE]	76.0533	20.58	4	9	9	18	1.03857	1.05083	1.02103	0.991489	1.00163	0.988529	0.989074	0.991441	0.979389	452	50.8739	8.68994	0.958601	0.0107314	0.992706	0.251778
Q9D0F3	Protein ERGIC-53 OS=Mus musculus GN=Lman1 PE=2 SV=1 - [LMAN1_MOUSE]	75.982	22.44	3	8	9	26	1.04365	0.99216	1.03554	0.950099	0.9607	0.959598	1.01799	1.01983	0.984529	517	57.7529	6.34131	0.934574	0.0148418	1.05294	0.0133009
Q6NZJ6	Eukaryotic translation initiation factor 4 gamma 1 OS=Mus musculus GN=Eif4g1 PE=1 SV=1 - [IF4G1_MOUSE]	74.6731	7.19	19	10	11	20	0.956721	0.965401	0.958727	1.02408	1.02128	1.01425	1.03623	1.04096	1.03569	1600	175.967	5.40186	1.06205	0.00011022	1.01741	0.00621909
Q3TW74	Putative uncharacterized protein OS=Mus musculus GN=Mthfd1 PE=2 SV=1 - [Q3TW74_MOUSE]	74.0456	19.25	13	16	16	30	1.03053	1.00424	1.00769	0.991445	1.01479	1.0092	0.997671	1.01828	1.01959	935	101.106	7.26904	0.991117	0.452709	1.00666	0.539427
A0A494BAM8	Glutathione S-transferase P 2 (Fragment) OS=Mus musculus OX=10090 GN=Gstp2 PE=1 SV=1 - [A0A494BAM8_MOUSE]	73.944	55.3	5	2	6	27	1.09013	1.11697	1.09429	0.856869	0.853748	0.829066	1.07577	1.05058	1.15185	132	14.6614	8.42627	0.769277	3.06793e-05	1.29079	0.00147897
Q07417	Short-chain specific acyl-CoA dehydrogenase, mitochondrial OS=Mus musculus GN=Acads PE=1 SV=2 - [ACADS_MOUSE]	73.93	13.35	1	5	5	20	0.972155	0.971342	0.963486	1.03741	1.02857	1.0203	0.973546	0.98924	0.985301	412	44.8611	8.47021	1.06168	0.000455261	0.955222	0.00251676
Q91X34	Bile acid-CoA:amino acid N-acyltransferase OS=Mus musculus GN=Baat PE=1 SV=1 - [BAAT_MOUSE]	73.9012	20.95	1	7	7	15	0.946374	0.942804	0.958021	1.0299	1.01942	1.04838	0.991537	0.992157	1.03282	420	46.4521	6.68311	1.08798	0.00097357	0.973793	0.167443
O09172	Glutamate--cysteine ligase regulatory subunit OS=Mus musculus GN=Gclm PE=2 SV=1 - [GSH0_MOUSE]	73.5081	22.99	5	6	6	11	0.989434	0.970157	0.996375	1.00859	0.987234	1.04041	1.03265	1.00656	1.04155	274	30.5155	5.51611	1.02715	0.197424	1.01467	0.471248
Q9D5J6	Sedoheptulokinase OS=Mus musculus GN=Shpk PE=1 SV=1 - [SHPK_MOUSE]	72.7774	16.81	1	6	6	10	0.955611	0.920706	0.978508	1.03299	1.05674	1.06223	0.966688	0.998052	0.949528	476	51.2699	6.23975	1.10408	0.00652166	0.924591	0.00920496
E9Q509	Pyruvate kinase OS=Mus musculus GN=Pklr PE=3 SV=1 - [E9Q509_MOUSE]	72.4483	22.47	6	10	10	27	1.03404	1.02552	1.00799	1.10779	1.09187	1.10953	0.8642	0.877542	0.861088	543	58.7838	6.91748	1.07877	0.00106338	0.786547	6.30886e-06
Q64471	Glutathione S-transferase theta-1 OS=Mus musculus GN=Gstt1 PE=1 SV=4 - [GSTT1_MOUSE]	72.4231	34.58	5	10	10	29	0.914399	0.880094	0.920082	1.06465	1.0806	1.08452	0.991521	1.00711	0.993299	240	27.3563	7.26904	1.18979	0.000246022	0.926361	0.000534253
Q9JM62	Receptor expression-enhancing protein 6 OS=Mus musculus GN=Reep6 PE=1 SV=1 - [REEP6_MOUSE]	72.3553	7.46	1	1	1	5	0.833897	0.92314	0.900159	1.05937	1.0571	1.10113	0.970276	0.927786	0.927689	201	22.1896	7.32764	1.2109	0.0035317	0.878218	0.00291786
Q91XF0	Pyridoxine-5'-phosphate oxidase OS=Mus musculus GN=Pnpo PE=1 SV=1 - [PNPO_MOUSE]	72.3443	14.94	2	2	2	4	1.02657	0.984837	1.01101	0.991333	0.972445	0.999867	1.05169	1.02549	0.998944	261	30.0949	8.22119	0.980553	0.25145	1.03795	0.0954012
Q3TYF5	Serine/threonine-protein phosphatase (Fragment) OS=Mus musculus GN=Ppp1ca PE=2 SV=1 - [Q3TYF5_MOUSE]	72.2696	17.02	7	4	5	13	1.04178	1.01018	1.04536	1.00284	0.993922	0.98669	0.990104	0.971074	0.997053	329	37.1006	7.00537	0.963237	0.0350701	0.991547	0.406052
Q8BMS1	Trifunctional enzyme subunit alpha, mitochondrial OS=Mus musculus GN=Hadha PE=1 SV=1 - [ECHA_MOUSE]	72.2638	19.79	15	11	12	35	0.867523	0.843948	0.879052	1.04717	1.04935	1.07041	1.04501	1.0415	1.02529	763	82.6175	9.14404	1.2225	0.000111744	0.982595	0.127585
Q99LC5	Electron transfer flavoprotein subunit alpha, mitochondrial OS=Mus musculus GN=Etfa PE=1 SV=2 - [ETFA_MOUSE]	71.6677	30.93	1	9	9	16	1.00324	0.981169	0.957369	1.03027	1.01084	1.01205	1.02204	1.03984	1.0091	333	34.9875	8.38232	1.03786	0.0645123	1.00584	0.614962
B7ZNJ1	Fibronectin OS=Mus musculus GN=Fn1 PE=1 SV=1 - [B7ZNJ1_MOUSE]	71.5221	8.46	19	14	14	24	0.99313	1.00633	1.00464	0.984599	1.01334	1.01126	1.03516	1.01868	1.03321	2176	239.571	6.1001	1.0017	0.875147	1.02587	0.0707961
Q7TMM9	Tubulin beta-2A chain OS=Mus musculus GN=Tubb2a PE=1 SV=1 - [TBB2A_MOUSE]	71.4514	13.93	8	1	5	14	0.851405	0.692257	0.784154	1.06184	1.13031	1.12751	0.867171	0.904905	0.854147	445	49.875	4.89404	1.42609	0.00297537	0.791111	0.00103083
P68372	Tubulin beta-4B chain OS=Mus musculus GN=Tubb4b PE=1 SV=1 - [TBB4B_MOUSE]	71.4514	19.33	13	3	7	17	1.01211	0.982854	1.00573	0.967584	0.993573	1.0057	1.00571	0.980218	1.0442	445	49.799	4.89404	0.988724	0.475181	1.02132	0.386756
E0CYD6	Delta(14)-sterol reductase (Fragment) OS=Mus musculus GN=Tm7sf2 PE=4 SV=1 - [E0CYD6_MOUSE]	71.4371	10.15	5	1	1	4	1.0779	1.09295	1.07379	0.913275	0.937244	0.934174	0.937018	0.919822	1.0211	197	22.3515	6.3667	0.858242	8.69147e-05	1.03348	0.388838
Q8K441	ATP-binding cassette sub-family A member 6 OS=Mus musculus GN=Abca6 PE=2 SV=2 - [ABCA6_MOUSE]	71.2	5.67	2	7	8	13	0.966184	1.01302	0.962458	1.03124	1.00428	1.02214	1.02314	1.009	1.02407	1624	183.165	6.93213	1.03943	0.0994028	0.999522	0.960771
Q3UBW4	Putative uncharacterized protein (Fragment) OS=Mus musculus GN=Hsd3b7 PE=2 SV=1 - [Q3UBW4_MOUSE]	71.1633	9.14	4	2	2	7	0.895032	0.942446	0.922737	1.04941	1.04054	1.05629	0.990784	0.9922	0.962599	197	22.4216	9.5249	1.13985	0.000887764	0.936224	0.00329612
E9PZF0	Nucleoside diphosphate kinase OS=Mus musculus GN=Gm20390 PE=3 SV=1 - [E9PZF0_MOUSE]	71.0996	51.69	5	5	10	57	1.08793	1.06006	1.05317	0.994089	1.01542	0.978081	0.987497	1.00523	0.930802	267	30.1807	8.71924	0.933284	0.00933834	0.978558	0.439707
E9PUY1	28S ribosomal protein S12, mitochondrial (Fragment) OS=Mus musculus GN=Mrps12 PE=3 SV=1 - [E9PUY1_MOUSE]	70.9273	20	2	1	1	2	0.955297	0.936792	0.913866	0.996773	0.996116	1.02477	1.0349	1.01799	1.16535	125	13.8655	10.4331	1.07545	0.00984036	1.06647	0.232065
Q5SW88	Ras-related protein Rab-1A OS=Mus musculus GN=Rab1 PE=3 SV=1 - [Q5SW88_MOUSE]	70.84	22.77	5	2	4	6	1.04733	1.00239	1.01118	0.981991	0.962928	0.975501	1.02011	1.01552	0.987644	202	22.3583	6.21436	0.954109	0.0343846	1.03522	0.0415772
Q9JKR6	Hypoxia up-regulated protein 1 OS=Mus musculus GN=Hyou1 PE=1 SV=1 - [HYOU1_MOUSE]	70.6542	7.91	5	6	6	10	1.10069	1.10968	1.07967	0.909201	0.874825	0.88898	1.04165	1.0426	1.11401	999	111.112	5.18604	0.812455	0.000104006	1.1965	0.00251755
O35660	Glutathione S-transferase Mu 6 OS=Mus musculus OX=10090 GN=Gstm6 PE=1 SV=4 - [GSTM6_MOUSE]	70.4881	15.14	5	1	4	14	1.20373	1.13698	1.18324	0.923801	0.926271	0.94446	0.978912	0.965593	1.01026	218	25.6049	6.23975	0.793011	0.000305572	1.05734	0.0223642
P10605	Cathepsin B OS=Mus musculus GN=Ctsb PE=1 SV=2 - [CATB_MOUSE]	70.4115	18.58	4	6	6	13	1.17652	1.1475	1.14367	0.918694	0.925988	0.927651	0.998995	0.995591	0.958497	339	37.2557	5.90967	0.799474	2.71451e-05	1.0652	0.0104612
Q91XE4	N-acyl-aromatic-L-amino acid amidohydrolase (carboxylate-forming) OS=Mus musculus GN=Acy3 PE=1 SV=1 - [ACY3_MOUSE]	70.2831	17.3	3	3	3	8	0.955372	0.925118	0.965423	1.01927	0.997296	1.02049	1.04558	1.06065	1.04532	318	35.2636	5.50342	1.06717	0.0111064	1.0377	0.0136744
Q80YG4	SEC63 OS=Mus musculus GN=Sec63 PE=2 SV=1 - [Q80YG4_MOUSE]	70.2459	6.18	3	4	4	6	1.02193	1.07958	1.02103	0.954986	0.998431	0.977485	0.978051	0.982813	0.991608	760	87.7595	5.33838	0.938627	0.0504108	1.00736	0.6138
P48678	Prelamin-A/C OS=Mus musculus GN=Lmna PE=1 SV=2 - [LMNA_MOUSE]	70.2123	15.19	2	9	9	15	1.05221	1.03128	1.03237	1.01577	0.996056	1.00711	1.0039	1.00685	0.968708	665	74.1927	6.97607	0.968893	0.021987	0.986919	0.385204
Q8BRQ9	Sideroflexin-5 OS=Mus musculus GN=Sfxn5 PE=2 SV=1 - [Q8BRQ9_MOUSE]	69.9867	9.93	3	3	3	6	0.973967	0.912473	0.959421	1.05	1.02051	1.0382	0.940129	1.00205	0.977076	302	32.7622	9.36377	1.09236	0.0127759	0.939055	0.0338639
Q9Z2I0	LETM1 and EF-hand domain-containing protein 1, mitochondrial OS=Mus musculus GN=Letm1 PE=2 SV=1 - [LETM1_MOUSE]	69.9487	11.38	1	6	6	14	0.928615	0.976252	0.980817	0.981314	0.980161	0.989702	1.017	1.01364	1.05371	738	82.9369	6.52197	1.0227	0.267476	1.04513	0.0280973
Q3TYS9	Putative uncharacterized protein (Fragment) OS=Mus musculus GN=Oplah PE=2 SV=1 - [Q3TYS9_MOUSE]	69.093	13.6	3	1	9	13	0.975543	0.940619	0.941636	1.02409	1.0374	1.02396	1.04324	1.06331	1.09582	853	91.5583	6.06201	1.07966	0.00351756	1.0379	0.0709743
P35486	Pyruvate dehydrogenase E1 component subunit alpha, somatic form, mitochondrial OS=Mus musculus GN=Pdha1 PE=1 SV=1 - [ODPA_MOUSE]	69.0425	19.74	1	5	5	13	1.02293	1.05085	1.00411	1.00143	0.986899	0.984408	0.962718	0.981262	1.021	390	43.2036	8.19189	0.965837	0.0740405	0.997388	0.892561
Q9DCM0	Persulfide dioxygenase ETHE1, mitochondrial OS=Mus musculus GN=Ethe1 PE=1 SV=2 - [ETHE1_MOUSE]	68.9887	18.11	1	3	3	4	1.1272	1.13961	1.14271	0.959818	0.985538	0.963133	0.988191	0.983803	1.00935	254	27.7211	7.2251	0.853051	5.81135e-05	1.02505	0.0978626
O35969	Guanidinoacetate N-methyltransferase OS=Mus musculus GN=Gamt PE=1 SV=1 - [GAMT_MOUSE]	68.906	15.68	1	2	2	4	0.980453	0.995779	0.966691	0.999619	0.995567	1.00137	1.00763	1.01447	1.03055	236	26.319	5.70654	1.01822	0.105444	1.01872	0.0559211
P12970	60S ribosomal protein L7a OS=Mus musculus GN=Rpl7a PE=2 SV=2 - [RL7A_MOUSE]	68.87	17.29	16	5	6	17	1.19173	1.1568	1.15537	0.949366	0.960981	0.940689	0.919356	0.921975	0.942229	266	29.958	10.5649	0.813675	8.07633e-05	0.976333	0.07321
A2AT02	NSFL1 cofactor p47 OS=Mus musculus GN=Nsfl1c PE=1 SV=1 - [A2AT02_MOUSE]	68.6109	10.32	4	3	3	6	0.881128	0.862337	0.900551	1.04182	1.0418	1.0641	1.02873	1.03866	1.06149	339	37.4138	5.10986	1.19051	0.000226742	0.994012	0.634198
Q3UDA7	Putative uncharacterized protein (Fragment) OS=Mus musculus GN=Npm1 PE=2 SV=1 - [Q3UDA7_MOUSE]	68.597	20	9	3	3	7	0.966291	1.00567	1.00402	0.966537	0.95106	0.971405	1.03282	1.03237	1.05706	200	22.1104	4.36084	0.970773	0.111588	1.08074	0.0015934
O55143	Sarcoplasmic/endoplasmic reticulum calcium ATPase 2 OS=Mus musculus GN=Atp2a2 PE=1 SV=2 - [AT2A2_MOUSE]	68.5054	6.03	4	6	6	10	1.0548	1.06731	1.08233	1.00866	0.951486	0.985005	0.995201	1.02323	0.968259	1044	114.784	5.33838	0.919086	0.00932027	1.0141	0.578896
P52792	Glucokinase OS=Mus musculus GN=Gck PE=2 SV=1 - [HXK4_MOUSE]	68.4368	12.9	3	6	6	9	0.914104	0.894087	0.907133	1.06434	1.06082	1.08808	0.932631	0.981896	1.00387	465	52.0546	5.2876	1.18337	8.94296e-05	0.908241	0.0124196
Q9JHU4	Cytoplasmic dynein 1 heavy chain 1 OS=Mus musculus GN=Dync1h1 PE=1 SV=2 - [DYHC1_MOUSE]	68.3422	4.84	6	21	21	27	0.963446	0.98165	0.975646	1.00152	1.00081	1.01197	1.0092	1.01118	1.02704	4644	531.71	6.41748	1.03203	0.00846428	1.01099	0.174618
A0A2R8VI07	Methyltransferase-like 7A1 (Fragment) OS=Mus musculus OX=10090 GN=Mettl7a1 PE=1 SV=1 - [A0A2R8VI07_MOUSE]	67.9721	21.47	12	3	3	4	1.0257	1.07285	0.988174	0.980605	0.951659	0.974263	0.997709	1.01258	1.07967	191	22.0949	7.07861	0.941623	0.0821963	1.06311	0.0838281
Q3TI06	Putative uncharacterized protein (Fragment) OS=Mus musculus GN=Ugdh PE=2 SV=1 - [Q3TI06_MOUSE]	67.9588	17.97	6	6	6	6	1.08276	1.10848	1.11955	0.972806	1.02224	0.984186	0.970362	0.95837	0.939586	434	48.4321	7.86963	0.899855	0.00394268	0.962771	0.101139
P62962	Profilin-1 OS=Mus musculus GN=Pfn1 PE=1 SV=2 - [PROF1_MOUSE]	67.8094	14.29	3	3	3	11	0.996888	0.990102	1.00546	0.952122	1.00534	0.959636	1.02712	1.00675	1.03711	140	14.9475	8.27979	0.974818	0.218244	1.05275	0.0531404
A0A0R3P9C8	NADH dehydrogenase [ubiquinone] 1 alpha subcomplex subunit 9, mitochondrial OS=Mus musculus OX=10090 GN=Ndufa9 PE=1 SV=1 - [A0A0R3P9C8_MOUSE]	67.5517	14.75	2	5	5	19	1.03983	1.04632	1.02857	0.964109	0.964728	0.947978	0.977894	0.984191	1.00227	373	42.0948	9.08545	0.923621	0.000463558	1.03043	0.0330712
P35492	Histidine ammonia-lyase OS=Mus musculus GN=Hal PE=1 SV=1 - [HUTH_MOUSE]	66.9725	22.22	4	11	11	20	1.03427	1.06491	1.04243	0.959565	0.962774	0.966103	1.07989	1.05381	1.09253	657	72.2124	6.34131	0.919414	0.000835969	1.11695	0.000621742
A0A0R4J0I6	Acyl-CoA dehydrogenase family member 11 OS=Mus musculus OX=10090 GN=Acad11 PE=1 SV=1 - [A0A0R4J0I6_MOUSE]	66.5525	11.55	9	7	8	19	0.863797	0.865145	0.820261	1.09525	1.05308	1.10348	1.03881	1.05487	1.01772	779	87.2927	8.42627	1.27562	0.000401186	0.956821	0.0690591
P56654	Cytochrome P450 2C37 OS=Mus musculus GN=Cyp2c37 PE=2 SV=2 - [CP237_MOUSE]	66.5226	19.8	2	1	10	28	0.98084	0.986154	0.997653	1.02983	1.02419	1.00009	0.971191	0.968328	1.04251	490	55.5707	7.10791	1.03018	0.0453506	0.976398	0.406401
Q8K370	Acyl-CoA dehydrogenase family member 10 OS=Mus musculus GN=Acad10 PE=1 SV=1 - [ACD10_MOUSE]	66.4762	4.3	5	4	5	12	0.885568	0.958078	0.932429	0.999215	0.995846	1.01715	0.967532	0.997017	0.983322	1069	118.903	8.23584	1.08506	0.0240098	0.978642	0.117602
Q8VCB3	Glycogen [starch] synthase, liver OS=Mus musculus GN=Gys2 PE=1 SV=2 - [GYS2_MOUSE]	66.4207	16.05	3	11	11	18	0.929139	0.912144	0.921881	1.01496	1.05423	1.0454	1.02075	1.03485	1.03308	704	80.8195	6.88818	1.12719	0.000808876	0.991677	0.533409
Q91WG8	Bifunctional UDP-N-acetylglucosamine 2-epimerase/N-acetylmannosamine kinase OS=Mus musculus GN=Gne PE=1 SV=1 - [GLCNE_MOUSE]	66.3575	11.63	7	7	7	13	1.03798	1.04748	1.06952	0.964356	0.964685	0.974592	1.00968	1.0505	1.02006	722	79.1479	6.81494	0.920335	0.00107987	1.06082	0.00977272
Q8R1I1	Cytochrome b-c1 complex subunit 9 OS=Mus musculus GN=Uqcr10 PE=1 SV=1 - [QCR9_MOUSE]	66.2984	46.88	1	3	3	5	1.03794	1.02682	1.05021	0.940663	0.925018	0.956499	1.03348	0.996461	0.993475	64	7.44087	9.18799	0.906008	0.00099613	1.0713	0.0130696
Q62087	Serum paraoxonase/lactonase 3 OS=Mus musculus GN=Pon3 PE=1 SV=2 - [PON3_MOUSE]	66.1507	16.95	5	5	7	21	1.01971	1.03807	1.0247	0.980219	0.984325	0.991424	0.955319	0.967065	1.00703	354	39.3263	5.74463	0.958957	0.00272189	0.991017	0.609366
D3YVM5	60S acidic ribosomal protein P0 (Fragment) OS=Mus musculus GN=Rplp0 PE=3 SV=1 - [D3YVM5_MOUSE]	65.9	15.86	5	3	3	7	1.16255	1.15215	1.1566	0.930412	0.928285	0.913426	0.953416	0.96219	0.927959	145	16.0464	9.67139	0.798584	2.86624e-06	1.02577	0.108732
O08529	Calpain-2 catalytic subunit OS=Mus musculus GN=Capn2 PE=2 SV=4 - [CAN2_MOUSE]	65.8241	10.43	5	5	5	8	1.00219	0.981118	0.961769	1.06986	1.03699	1.05755	1.0032	1.00545	0.943713	700	79.8218	4.95752	1.07447	0.00840514	0.932995	0.0342226
P02463	Collagen alpha-1(IV) chain OS=Mus musculus GN=Col4a1 PE=2 SV=4 - [CO4A1_MOUSE]	65.8198	2.34	11	3	3	6	0.98928	1.01365	0.982471	1.00922	1.002	1.00618	1.00122	1.04902	1.00518	1669	160.579	8.23584	1.01072	0.33295	1.0126	0.458401
Q9CWJ9	Bifunctional purine biosynthesis protein PURH OS=Mus musculus GN=Atic PE=1 SV=2 - [PUR9_MOUSE]	65.6366	9.12	8	3	4	5	0.940384	1.01128	1.05668	0.988462	1.0368	1.06308	1.00005	1.06006	0.937229	592	64.1771	6.75635	1.02659	0.544219	0.970534	0.506819
Q8VE47	Ubiquitin-like modifier-activating enzyme 5 OS=Mus musculus GN=Uba5 PE=2 SV=2 - [UBA5_MOUSE]	65.5706	4.47	4	2	2	4	0.9612	0.949629	0.963836	1.05578	1.05896	1.03864	1.05545	1.03314	1.07701	403	44.761	4.95752	1.09696	0.00026698	1.00387	0.787779
A0A498WGK2	Asparaginyl-tRNA synthetase OS=Mus musculus OX=10090 GN=Nars PE=4 SV=1 - [A0A498WGK2_MOUSE]	65.5185	9.68	7	5	5	11	1.04376	1.03253	1.02606	0.99649	0.990133	0.947716	0.951012	0.985805	0.971926	558	64.167	5.85889	0.945843	0.0256771	0.991277	0.666106
O55234	Proteasome subunit beta type-5 OS=Mus musculus GN=Psmb5 PE=1 SV=3 - [PSB5_MOUSE]	65.4206	17.8	2	4	4	6	0.952393	0.986901	0.940082	1.03919	1.04541	1.03783	1.01611	1.01011	0.959516	264	28.5142	7.02002	1.08441	0.00467126	0.95622	0.0655204
Q8C845	EF-hand domain-containing protein D2 OS=Mus musculus GN=Efhd2 PE=1 SV=1 - [Q8C845_MOUSE]	65.38	18.33	3	3	3	3	0.91273	0.933223	0.932151	1.04798	0.980343	1.00566	1.04352	1.02719	0.984235	240	26.7836	5.13525	1.09211	0.014901	1.00691	0.804984
A0A1L1SU24	39S ribosomal protein L4, mitochondrial OS=Mus musculus OX=10090 GN=Mrpl4 PE=1 SV=1 - [A0A1L1SU24_MOUSE]	65.35	17.5	6	2	2	3	1.04261	0.993172	0.994999	1.09081	1.01937	1.09416	0.9808	0.927896	0.886734	160	18.0707	11.356	1.05726	0.119316	0.872389	0.0203181
E9QJW0	Microsomal glutathione S-transferase 1 OS=Mus musculus GN=Mgst1 PE=1 SV=1 - [E9QJW0_MOUSE]	65.3254	20.96	5	4	5	21	0.979191	0.993415	0.989732	1.02682	1.01902	1.0312	0.998915	1.00927	0.991495	229	25.7764	9.90576	1.03872	0.00233543	0.974861	0.0146795
Q91WU0	Expressed sequence AU018778 OS=Mus musculus GN=Ces1f PE=2 SV=1 - [Q91WU0_MOUSE]	65.1143	22.64	9	10	11	27	0.980281	0.979753	0.973266	0.996884	0.98944	1.00431	1.01272	0.992146	0.983765	561	61.5732	6.48096	1.01955	0.0169436	0.999328	0.947819
E9PZ69	Transmembrane 9 superfamily member 2 OS=Mus musculus GN=Tm9sf2 PE=4 SV=1 - [E9PZ69_MOUSE]	65.08	4.43	5	2	2	3	1.09188	1.10032	1.04741	0.892439	0.944354	0.941656	1.03692	1.0144	1.01692	497	56.2849	7.57666	0.857647	0.00284042	1.1043	0.006195
P16045	Galectin-1 OS=Mus musculus GN=Lgals1 PE=1 SV=3 - [LEG1_MOUSE]	64.973	33.33	1	4	4	17	0.763213	0.752198	0.755592	1.21654	1.24603	1.27638	0.872422	0.91629	0.87579	135	14.8562	5.49072	1.64639	9.91067e-06	0.712635	8.78303e-05
Q9CQC7	NADH dehydrogenase [ubiquinone] 1 beta subcomplex subunit 4 OS=Mus musculus GN=Ndufb4 PE=1 SV=3 - [NDUB4_MOUSE]	64.93	27.91	3	2	2	6	0.948761	0.993156	0.99714	0.981549	0.979687	0.99213	0.988328	0.996946	0.996674	129	15.072	9.89111	1.00487	0.780222	1.00968	0.117993
Q571F8	Glutaminase liver isoform, mitochondrial OS=Mus musculus GN=Gls2 PE=1 SV=2 - [GLSL_MOUSE]	64.406	12.13	6	7	7	15	1.08529	1.08268	1.09121	0.929309	0.943521	0.889652	1.06199	1.06625	1.09837	602	66.3232	7.66455	0.847599	0.000530868	1.16801	0.00144561
Q99KV1	DnaJ homolog subfamily B member 11 OS=Mus musculus GN=Dnajb11 PE=1 SV=1 - [DJB11_MOUSE]	64.1116	11.73	1	3	3	6	1.07927	1.11285	1.07691	0.931376	0.899525	0.924949	1.04746	1.04724	1.09749	358	40.5297	6.31592	0.843018	0.000350049	1.15833	0.00167263
P24668	Cation-dependent mannose-6-phosphate receptor OS=Mus musculus GN=M6pr PE=1 SV=1 - [MPRD_MOUSE]	64.0087	8.99	2	2	2	5	1.08318	1.0855	1.09499	0.919856	0.951665	0.931627	1.01396	1.03506	1.03849	278	31.1524	5.38916	0.858896	0.000103567	1.10145	0.00140792
A0A0J9YUI8	Glucokinase regulatory protein OS=Mus musculus OX=10090 GN=Gckr PE=1 SV=1 - [A0A0J9YUI8_MOUSE]	63.5625	7.87	2	4	4	8	0.963823	0.986756	1.0241	1.06328	1.07434	1.08306	0.973414	0.967045	0.960562	623	68.6778	7.18115	1.0827	0.0113451	0.900748	9.80751e-05
Q99MR8	Methylcrotonoyl-CoA carboxylase subunit alpha, mitochondrial OS=Mus musculus GN=Mccc1 PE=1 SV=2 - [MCCA_MOUSE]	63.1806	12.13	5	7	7	10	0.975021	0.990072	0.950296	0.994061	0.981583	1.01471	1.02034	1.01706	1.04698	717	79.2934	7.82568	1.02571	0.1731	1.03144	0.0814622
Q8CGK3	Lon protease homolog, mitochondrial OS=Mus musculus GN=Lonp1 PE=1 SV=2 - [LONM_MOUSE]	62.9372	7.59	7	7	7	9	0.996197	0.971253	0.974894	0.969986	0.949534	0.961522	1.03092	1.02403	1.07603	949	105.776	6.56592	0.979166	0.104999	1.08675	0.00863733
Q9CQ62	2,4-dienoyl-CoA reductase, mitochondrial OS=Mus musculus GN=Decr1 PE=1 SV=1 - [DECR_MOUSE]	62.88	17.61	1	3	4	7	0.873685	0.872879	0.890125	1.02033	1.01062	1.04144	1.03622	1.05013	1.01578	335	36.1907	8.95361	1.16524	0.00017021	1.00968	0.503423
A0A494B923	Bifunctional 3'-phosphoadenosine 5'-phosphosulfate synthase 2 OS=Mus musculus OX=10090 GN=Papss2 PE=1 SV=1 - [A0A494B923_MOUSE]	62.8389	21.01	6	12	12	17	1.01884	1.02686	1.03818	1.01157	1.00315	0.998212	0.96419	0.982975	1.00154	614	69.4405	7.41553	0.976993	0.0257779	0.978683	0.135244
E9Q1Y3	Apolipoprotein B-100 (Fragment) OS=Mus musculus GN=Apob PE=4 SV=1 - [E9Q1Y3_MOUSE]	62.8037	2.98	3	14	14	16	1.01122	0.992635	0.999374	1.01343	0.999069	1.03679	0.969007	0.980634	0.98695	4456	503.589	6.82959	1.01534	0.278768	0.96304	0.0368162
A0A1L1SST0	Peptidyl-prolyl cis-trans isomerase OS=Mus musculus OX=10090 GN=Ppia PE=1 SV=1 - [A0A1L1SST0_MOUSE]	62.6932	35.9	15	3	6	12	1.06839	1.09545	1.03941	0.97235	0.989054	0.997213	0.950924	0.998035	0.970139	156	17.0366	9.26123	0.923631	0.0100902	0.986643	0.443579
Q8BTF0	Coatomer subunit alpha OS=Mus musculus GN=Copa PE=2 SV=1 - [Q8BTF0_MOUSE]	62.6767	13.56	11	16	16	25	1.01566	1.00664	1.01702	0.991335	0.977646	0.992405	1.00614	0.998242	0.999553	1224	138.434	7.66455	0.97436	0.0107444	1.01437	0.0567069
Q3UJW9	Putative uncharacterized protein OS=Mus musculus GN=Akr1a1 PE=2 SV=1 - [Q3UJW9_MOUSE]	62.64	25.85	5	7	7	19	0.978129	0.933068	0.953464	1.05497	1.05502	1.05143	0.993886	1.0058	1.0277	325	36.592	7.38623	1.10359	0.00163935	0.957604	0.0109953
Q3U6D2	Putative uncharacterized protein OS=Mus musculus GN=Rcc1 PE=2 SV=1 - [Q3U6D2_MOUSE]	62.63	4.51	3	1	1	1	0.993003	0.949465	0.941618	0.953606	1.02723	0.971899	1.04365	1.08299	0.977126	421	44.9157	8.104	1.0238	0.449079	1.05115	0.255868
Q8CIE7	Cyp2c44 protein (Fragment) OS=Mus musculus GN=Cyp2c44 PE=2 SV=1 - [Q8CIE7_MOUSE]	62.6075	24.44	4	11	12	18	1.181	1.23463	1.18899	0.934162	0.915851	0.882278	0.993165	1.01035	0.997808	487	55.7764	8.77783	0.757997	0.000209627	1.09846	0.00501709
Q9CXN7	Phenazine biosynthesis-like domain-containing protein 2 OS=Mus musculus GN=Pbld2 PE=2 SV=1 - [PBLD2_MOUSE]	62.55	11.11	2	2	3	6	1.04635	1.03214	1.0393	1.00557	1.0069	1.02923	1.01996	1.03075	1.03251	288	31.9633	5.33838	0.975596	0.043475	1.01365	0.18352
Q99PV0	Pre-mRNA-processing-splicing factor 8 OS=Mus musculus GN=Prpf8 PE=1 SV=2 - [PRP8_MOUSE]	62.5	3	4	8	8	9	1.01348	1.04706	1.04123	0.992901	0.994352	0.988806	0.992316	1.03391	1.01657	2335	273.443	8.83643	0.959472	0.0162106	1.02242	0.141723
P08226	Apolipoprotein E OS=Mus musculus GN=Apoe PE=1 SV=2 - [APOE_MOUSE]	62.4503	23.15	13	6	7	21	0.953394	0.923061	0.921711	1.07767	1.08745	1.08739	0.953871	0.923349	0.982925	311	35.8444	5.68115	1.16237	0.00015237	0.879367	0.00171516
Q9CQV8	14-3-3 protein beta/alpha OS=Mus musculus GN=Ywhab PE=1 SV=3 - [1433B_MOUSE]	62.418	21.14	6	3	6	20	1.00872	0.915334	1.00193	1.05209	1.0003	1.04507	1.01202	1.03379	0.959051	246	28.0689	4.83057	1.05861	0.169561	0.970106	0.324344
Q8R0F8	Acylpyruvase FAHD1, mitochondrial OS=Mus musculus GN=Fahd1 PE=1 SV=2 - [FAHD1_MOUSE]	62.36	22.47	1	4	4	12	0.949022	0.945268	0.954644	0.967042	1.00881	0.981585	1.01044	1.06293	1.06488	227	25.1559	7.69385	1.03809	0.0448309	1.06114	0.0494797
D3Z636	Inorganic pyrophosphatase 2, mitochondrial OS=Mus musculus GN=Ppa2 PE=1 SV=1 - [D3Z636_MOUSE]	62.2476	17.33	3	7	7	16	0.995396	0.97687	1.00347	1.01329	1.0229	1.00258	0.986784	0.988581	0.988239	329	37.9611	7.13721	1.02118	0.0991249	0.975264	0.0131609
Q9JJD8	Brain cDNA, clone MNCb-1272, similar to Mus musculus chaperonin subunit 2 (beta) (Cct2), mRNA OS=Mus musculus GN=Cct2 PE=2 SV=1 - [Q9JJD8_MOUSE]	62.1307	20.49	4	10	10	20	1.002	0.95632	0.983798	1.01874	1.00479	1.01978	1.00051	1.01703	0.990762	488	52.4356	6.30322	1.0344	0.0753626	0.988495	0.267211
P62918	60S ribosomal protein L8 OS=Mus musculus GN=Rpl8 PE=2 SV=2 - [RL8_MOUSE]	61.9928	35.41	4	8	8	26	1.0446	1.07704	1.08658	0.970627	0.997004	0.96879	0.959923	0.977178	0.964799	257	28.0073	11.0337	0.915281	0.00441187	0.988244	0.333103
P10649	Glutathione S-transferase Mu 1 OS=Mus musculus GN=Gstm1 PE=1 SV=2 - [GSTM1_MOUSE]	61.9425	54.13	5	7	15	52	1.12038	1.0796	1.11057	1.03242	1.06897	1.03914	0.871996	0.907357	0.80678	218	25.9531	7.94287	0.948641	0.0271745	0.823472	0.00422851
Q99LY9	NADH dehydrogenase [ubiquinone] iron-sulfur protein 5 OS=Mus musculus GN=Ndufs5 PE=1 SV=3 - [NDUS5_MOUSE]	61.4409	43.4	3	5	5	13	1.04262	1.05533	1.05084	1.00464	1.00183	1.00292	0.958004	0.988194	0.925157	106	12.6393	8.92432	0.955732	0.000259463	0.954132	0.0649971
Q6ZQ38	Cullin-associated NEDD8-dissociated protein 1 OS=Mus musculus GN=Cand1 PE=2 SV=2 - [CAND1_MOUSE]	61.3337	3.25	8	4	5	9	1.05166	1.06212	1.07917	0.968924	0.981329	0.979946	1.00169	1.02049	1.01606	1230	136.245	5.78271	0.917711	0.000605153	1.03687	0.0064325
O88844	Isocitrate dehydrogenase [NADP] cytoplasmic OS=Mus musculus GN=Idh1 PE=1 SV=2 - [IDHC_MOUSE]	61.2382	22.22	9	10	10	27	1.02668	0.97096	0.971497	1.02037	1.04696	1.03364	0.977138	1.01549	0.981162	414	46.6445	7.1665	1.0444	0.0930836	0.958984	0.0420966
E0CXN5	Glycerol-3-phosphate dehydrogenase [NAD(+)] OS=Mus musculus GN=Gpd1 PE=1 SV=1 - [E0CXN5_MOUSE]	61.1403	26.69	8	10	11	38	0.832464	0.884697	0.856525	1.09611	1.12827	1.13007	0.982085	0.999116	1.00644	326	35.2081	7.59131	1.30337	0.000154409	0.890648	0.000751014
D3YUM1	NADH dehydrogenase [ubiquinone] flavoprotein 1, mitochondrial OS=Mus musculus GN=Ndufv1 PE=1 SV=1 - [D3YUM1_MOUSE]	61.1211	21.76	7	7	7	12	1.02916	1.04074	1.0143	0.964821	0.972323	0.967839	0.98697	0.988988	1.02695	455	49.8812	8.07471	0.941889	0.00168337	1.03371	0.0685145
Q8BWF0	Succinate-semialdehyde dehydrogenase, mitochondrial OS=Mus musculus GN=Aldh5a1 PE=1 SV=1 - [SSDH_MOUSE]	61.0934	11.28	1	5	5	12	1.02091	0.970154	1.01024	1.01075	1.00599	1.01712	0.989898	1.02231	0.973548	523	55.9328	8.25049	1.01085	0.529509	0.984145	0.336315
P25444	40S ribosomal protein S2 OS=Mus musculus GN=Rps2 PE=2 SV=3 - [RS2_MOUSE]	61	17.41	11	4	4	11	1.03062	1.0016	1.027	0.939855	0.938208	0.943821	1.0626	1.05993	1.06575	293	31.2117	10.2427	0.92242	0.00103821	1.12984	8.44479e-07
A0A0R4J052	Hydroxyacylglutathione hydrolase, mitochondrial OS=Mus musculus OX=10090 GN=Hagh PE=1 SV=1 - [A0A0R4J052_MOUSE]	60.9562	29.23	8	7	7	29	1.00304	0.987733	0.989214	0.998942	1.01796	0.995127	1.00853	1.02692	1.02324	260	28.9018	7.12256	1.01075	0.281225	1.01549	0.159809
Q14DH7	Acyl-CoA synthetase short-chain family member 3, mitochondrial OS=Mus musculus GN=Acss3 PE=1 SV=2 - [ACSS3_MOUSE]	60.95	7.18	1	4	4	4	0.789749	0.834234	0.850433	1.14651	1.12443	1.13421	0.97518	0.9503	1.00982	682	74.4705	8.63135	1.37614	8.63901e-05	0.862016	0.00104531
Q9EP75	Leukotriene-B4 omega-hydroxylase 3 OS=Mus musculus GN=Cyp4f14 PE=2 SV=1 - [CP4FE_MOUSE]	60.8609	15.84	9	4	8	20	0.934469	0.908263	0.941894	0.975536	0.942682	0.950891	1.08557	1.08736	1.10569	524	59.7619	6.87354	1.03034	0.118283	1.14273	0.000317024
Q9CY19	Perilipin OS=Mus musculus GN=Plin2 PE=2 SV=1 - [Q9CY19_MOUSE]	60.83	14.12	3	1	5	8	0.998757	0.860362	0.920536	0.967617	0.955611	1.14909	1.00895	0.993646	0.933335	425	46.6247	7.1958	1.10529	0.259518	0.955606	0.532956
Q3TEN9	Putative uncharacterized protein OS=Mus musculus GN=Gyk PE=2 SV=1 - [Q3TEN9_MOUSE]	60.6708	10.88	7	3	4	6	0.725449	0.759639	0.737297	1.10769	1.09618	1.16613	1.0798	1.02686	1.0848	524	57.3911	5.75732	1.51639	8.85198e-05	0.947017	0.105058
Q8R0B2	Methionine aminopeptidase (Fragment) OS=Mus musculus GN=Metap1 PE=2 SV=1 - [Q8R0B2_MOUSE]	60.6679	24.58	3	4	4	9	0.994217	0.997079	0.99258	0.986567	0.989165	0.989443	0.99446	0.996194	0.981985	236	26.3519	6.78564	0.993733	0.017684	1.00252	0.61498
P53811	Phosphatidylinositol transfer protein beta isoform OS=Mus musculus GN=Pitpnb PE=1 SV=2 - [PIPNB_MOUSE]	60.6506	20.3	2	5	6	8	0.990665	1.01476	0.991625	0.987292	0.977307	1.00023	1.03224	1.01359	1.04012	271	31.4669	6.94678	0.98925	0.355859	1.04085	0.0172073
Q147V6	Stbd1 protein OS=Mus musculus GN=Stbd1 PE=2 SV=1 - [Q147V6_MOUSE]	60.57	11.83	2	3	3	4	0.870561	0.864827	0.850614	1.05924	1.02824	1.07933	1.00727	0.960135	1.03053	279	30.9583	6.3667	1.22459	0.000267609	0.946675	0.0917802
Q6ZWZ6	40S ribosomal protein S12 OS=Mus musculus GN=Rps12 PE=1 SV=1 - [Q6ZWZ6_MOUSE]	60.3782	37.12	4	4	4	16	1.07285	1.09347	1.07765	0.934942	0.96292	0.958322	0.968967	0.987872	0.997936	132	14.5055	7.21045	0.880458	0.000266354	1.03452	0.0535735
P11679	Keratin, type II cytoskeletal 8 OS=Mus musculus GN=Krt8 PE=1 SV=4 - [K2C8_MOUSE]	60.3591	23.47	31	8	15	28	1.06538	1.04319	1.06497	0.996892	1.0035	0.975561	1.00246	1.00955	0.987799	490	54.5315	5.8208	0.937742	0.00413906	1.00801	0.494572
P00920	Carbonic anhydrase 2 OS=Mus musculus GN=Ca2 PE=1 SV=4 - [CAH2_MOUSE]	60.1756	10.38	1	2	2	11	0.888197	0.869488	0.886482	1.08955	1.09925	1.14517	0.976601	0.963042	0.96223	260	29.0145	7.00537	1.26088	0.000224213	0.870394	0.00126112
Q3TXE5	Putative uncharacterized protein OS=Mus musculus GN=Canx PE=2 SV=1 - [Q3TXE5_MOUSE]	59.9652	18.27	2	10	10	24	1.05472	1.05921	1.0368	0.949346	0.96847	0.964964	1.00905	1.00274	1.05191	591	67.2167	4.65283	0.914955	0.000584717	1.06276	0.0217835
P58281	Dynamin-like 120 kDa protein, mitochondrial OS=Mus musculus GN=Opa1 PE=1 SV=1 - [OPA1_MOUSE]	59.7975	10	6	9	9	12	0.946351	0.952188	0.942823	1.01708	1.02862	1.04927	1.01651	0.970272	0.993023	960	111.27	7.54736	1.08925	0.000995062	0.962792	0.0785417
A2AVJ7	Ribosome-binding protein 1 OS=Mus musculus GN=Rrbp1 PE=1 SV=1 - [A2AVJ7_MOUSE]	59.7573	16.53	5	20	20	33	1.01533	1.01191	1.0279	0.97982	1.00547	0.984851	0.992588	0.993707	1.03086	1464	158.301	9.18799	0.972177	0.0373168	1.01583	0.350047
Q8CHR6	Dihydropyrimidine dehydrogenase [NADP(+)] OS=Mus musculus GN=Dpyd PE=1 SV=1 - [DPYD_MOUSE]	59.7	8.39	9	6	7	9	1.07754	1.09384	1.08688	0.948292	0.955839	0.956477	0.991786	0.997198	1.00041	1025	111.181	7.26904	0.877955	1.64221e-05	1.04502	0.000295438
P18572	Basigin OS=Mus musculus GN=Bsg PE=1 SV=2 - [BASI_MOUSE]	59.6806	5.14	5	2	2	5	0.990745	0.996676	0.983861	1.0042	0.97012	1.01998	1.0415	0.99814	1.03246	389	42.4183	5.84619	1.00774	0.639714	1.02599	0.259798
P19157	Glutathione S-transferase P 1 OS=Mus musculus GN=Gstp1 PE=1 SV=2 - [GSTP1_MOUSE]	59.6664	34.29	3	3	7	28	1.37352	1.21565	1.3405	0.800734	0.758553	0.763904	1.01751	0.984414	0.997924	210	23.5941	7.86963	0.591193	0.000426334	1.29126	0.000160908
A0A2I3BQE3	Glucosamine 6-phosphate N-acetyltransferase (Fragment) OS=Mus musculus OX=10090 GN=Gnpnat1 PE=1 SV=1 - [A0A2I3BQE3_MOUSE]	59.6096	34.07	7	5	5	14	1.04911	1.0299	1.02648	0.98418	0.998928	0.985229	0.998209	1.03427	1.02462	135	15.4468	7.92822	0.955834	0.00576505	1.0299	0.0659286
P56657	Cytochrome P450 2C40 OS=Mus musculus GN=Cyp2c40 PE=2 SV=2 - [CP240_MOUSE]	59.5854	8.96	5	1	5	9	1.07859	1.12792	1.15945	0.977166	0.974345	0.994105	0.907236	0.930259	0.924764	491	55.7273	7.51807	0.875119	0.00450662	0.937753	0.00276124
Q569X9	Cytochrome P450, family 2, subfamily c, polypeptide 67 OS=Mus musculus GN=Cyp2c67 PE=2 SV=1 - [Q569X9_MOUSE]	59.5854	14.26	5	2	7	16	1.11926	1.18655	1.23391	0.934468	0.906865	0.897647	1.02673	1.06869	1.04557	491	56.1084	7.35693	0.773785	0.00159694	1.14678	0.00122694
Q9DBG7	Signal recognition particle receptor subunit alpha OS=Mus musculus GN=Srpr PE=1 SV=1 - [SRPR_MOUSE]	59.4511	7.39	4	5	5	8	1.03945	0.99779	1.04901	0.991967	0.997591	0.994913	1.02079	1.00389	1.05861	636	69.5791	8.95361	0.967023	0.098399	1.03311	0.112706
P31786	Acyl-CoA-binding protein OS=Mus musculus GN=Dbi PE=1 SV=2 - [ACBP_MOUSE]	59.3497	64.37	7	6	7	31	0.955623	0.984794	0.973249	1.00249	0.981041	1.01754	0.973368	0.978031	1.05896	87	9.99414	8.82178	1.03	0.0982748	1.00309	0.922158
Q3UCL5	Ferritin OS=Mus musculus PE=2 SV=1 - [Q3UCL5_MOUSE]	59.3004	62.84	16	10	11	31	1.0525	1.08105	1.03181	0.980956	0.967418	0.989567	0.977651	1.0058	1.03599	183	20.7435	5.99854	0.928154	0.00840548	1.02774	0.206491
B1AU25	Apoptosis-inducing factor 1, mitochondrial OS=Mus musculus GN=Aifm1 PE=1 SV=1 - [B1AU25_MOUSE]	59.0415	14.64	3	8	8	22	0.978124	0.983867	0.968499	0.970955	0.985498	0.985697	1.04218	1.02707	1.0481	608	66.0726	9.11475	1.00398	0.58906	1.05955	0.00181992
F7CXG9	39S ribosomal protein L13, mitochondrial (Fragment) OS=Mus musculus GN=Mrpl13 PE=3 SV=1 - [F7CXG9_MOUSE]	58.96	24.49	4	2	2	2	0.952778	0.94647	0.991662	0.967264	0.982562	0.987625	1.03847	1.02254	1.06302	98	11.5111	9.08545	1.0161	0.370721	1.06351	0.00939911
F6ZHD8	1,4-alpha-glucan-branching enzyme OS=Mus musculus GN=Gbe1 PE=4 SV=2 - [F6ZHD8_MOUSE]	58.56	21.94	5	14	14	46	0.893071	0.8879	0.901716	1.08939	1.08693	1.10347	0.985954	0.9836	0.971006	702	80.2855	6.37939	1.22257	6.9606e-06	0.896571	8.28665e-05
Q5SWU9	Acetyl-CoA carboxylase 1 OS=Mus musculus GN=Acaca PE=1 SV=1 - [ACACA_MOUSE]	58.4919	2.94	2	5	6	8	1.05263	1.06022	1.07169	1.02416	0.994624	0.985981	0.89603	0.901238	0.921632	2345	265.088	6.39209	0.943547	0.00947844	0.904864	0.0024026
Q6GU23	Signal transducer and activator of transcription OS=Mus musculus GN=Stat3 PE=2 SV=1 - [Q6GU23_MOUSE]	58.27	3.6	6	2	2	2	0.947686	1.00364	0.971102	0.964431	0.993752	1.00486	1.04041	1.01913	1.09704	722	83.0733	7.12256	1.0139	0.539709	1.06532	0.0694474
O88568	Heterogenous nuclear ribonucleoprotein U OS=Mus musculus GN=Hnrnpu PE=2 SV=1 - [O88568_MOUSE]	58.1755	9.65	12	9	9	23	1.00857	1.02967	0.991578	0.982867	0.97979	0.989141	1.02039	1.02022	1.07155	798	87.8367	6.30322	0.974247	0.0838426	1.05433	0.0365876
Q3UGZ4	Putative uncharacterized protein OS=Mus musculus GN=Sptbn2 PE=2 SV=1 - [Q3UGZ4_MOUSE]	58.1235	10.55	15	19	22	32	1.03362	1.04972	1.02419	0.961038	0.982587	0.966294	1.00519	0.997567	1.01648	2388	270.768	5.85889	0.936411	0.0026304	1.03757	0.0127827
Q71RI9	Kynurenine--oxoglutarate transaminase 3 OS=Mus musculus GN=Ccbl2 PE=1 SV=1 - [KAT3_MOUSE]	57.9384	13.41	2	5	5	10	1.02111	1.00188	1.00827	1.00037	0.984038	0.998624	1.05643	1.04464	1.0003	455	51.0932	8.36768	0.984089	0.10396	1.03967	0.0917017
E9QKK8	Phospholipid-transporting ATPase 11C OS=Mus musculus GN=Atp11c PE=4 SV=1 - [E9QKK8_MOUSE]	57.8361	7.17	11	6	7	13	1.07083	1.06459	1.02059	0.946887	0.974746	0.968311	1.01005	1.02714	1.00388	1116	127.727	7.04932	0.915694	0.00775533	1.05229	0.00994672
G3UX26	Voltage-dependent anion-selective channel protein 2 (Fragment) OS=Mus musculus GN=Vdac2 PE=1 SV=1 - [G3UX26_MOUSE]	57.7562	12.01	3	2	3	10	1.09591	1.04085	1.04758	0.930131	0.953014	0.92787	1.00432	1.04825	0.986146	283	30.427	7.57666	0.882759	0.00287042	1.081	0.0195281
Q8CGA0	Protein phosphatase 1F OS=Mus musculus GN=Ppm1f PE=2 SV=1 - [PPM1F_MOUSE]	57.72	3.54	1	1	1	1	0.94625	0.944146	0.950956	1.00825	0.969526	1.01191	1.0717	1.0397	1.02587	452	49.58	5.30029	1.0522	0.0226129	1.04937	0.0623396
J3QNY6	Bile salt export pump OS=Mus musculus GN=Abcb11 PE=1 SV=1 - [J3QNY6_MOUSE]	57.5279	6.43	7	6	7	12	1.03273	1.04429	1.03503	0.937533	0.989761	0.955555	0.998786	1.00112	1.00004	1321	146.65	7.45947	0.926348	0.00827509	1.04062	0.0635806
P55096	ATP-binding cassette sub-family D member 3 OS=Mus musculus GN=Abcd3 PE=1 SV=2 - [ABCD3_MOUSE]	57.424	16.54	7	12	12	26	0.754776	0.769324	0.723977	1.08899	1.11595	1.12845	0.981936	0.971943	0.980848	659	75.4263	9.26123	1.48278	3.4049e-05	0.880401	0.000386315
P52760	Ribonuclease UK114 OS=Mus musculus GN=Hrsp12 PE=1 SV=3 - [UK114_MOUSE]	57.3621	51.11	1	4	5	21	1.00501	0.982804	0.994345	1.00872	1.01715	1.00134	1.02094	1.03595	0.996713	135	14.2465	8.67529	1.01511	0.12913	1.00872	0.514396
A0A0U1RNM3	Serine protease hepsin OS=Mus musculus OX=10090 GN=Hpn PE=4 SV=1 - [A0A0U1RNM3_MOUSE]	57.2005	7.3	5	1	1	3	0.991142	1.02696	1.05007	0.994471	0.981411	0.9979	0.986382	1.06098	0.975307	137	14.4904	6.04932	0.969236	0.152984	1.01644	0.58359
Q3UAG2	6-phosphogluconate dehydrogenase, decarboxylating OS=Mus musculus GN=Pgd PE=2 SV=1 - [Q3UAG2_MOUSE]	57.058	12.42	4	4	5	6	1.00792	1.02798	1.00438	1.03324	1.00862	1.00577	0.961263	0.926864	1.01005	483	53.2121	7.2251	1.00241	0.840676	0.950963	0.124193
Q8BK48	Pyrethroid hydrolase Ces2e OS=Mus musculus GN=Ces2e PE=1 SV=1 - [EST2E_MOUSE]	57.0405	14.31	6	6	8	24	0.933137	0.901755	0.934801	1.03666	1.08167	1.05401	0.974751	0.980873	0.991467	559	62.2773	6.16357	1.14538	0.00137657	0.928995	0.00581363
A0A1B0GSE8	40S ribosomal protein S11 (Fragment) OS=Mus musculus OX=10090 GN=Rps11 PE=1 SV=1 - [A0A1B0GSE8_MOUSE]	57.0264	31.11	20	5	5	9	1.11814	1.12933	1.13498	0.965579	0.927081	0.937222	0.987902	1.01229	1.02082	135	15.8136	10.272	0.836638	0.000124957	1.06754	0.0136859
Q99L20	Glutathione S-transferase theta 3 OS=Mus musculus GN=Gstt3 PE=2 SV=1 - [Q99L20_MOUSE]	56.9814	21.99	3	4	4	9	0.997539	1.00877	1.02086	1.04354	1.00289	1.07512	0.989151	0.97471	0.972614	241	27.3852	7.73779	1.03117	0.225371	0.940713	0.045763
D3YY50	Copper homeostasis protein cutC homolog (Fragment) OS=Mus musculus GN=Cutc PE=3 SV=1 - [D3YY50_MOUSE]	56.95	5.91	4	1	1	1	0.916414	0.853105	0.979575	1.06941	1.01877	1.08777	0.979787	1.02958	0.935372	254	27.1358	6.68311	1.15527	0.0274526	0.927196	0.0869527
Q3URS9	Mitochondrial potassium channel OS=Mus musculus OX=10090 GN=Ccdc51 PE=1 SV=1 - [MITOK_MOUSE]	56.83	11.08	1	4	4	6	0.991609	0.991719	1.01196	0.983948	0.99919	1.00557	0.940351	1.00452	0.954805	406	45.1044	8.08936	0.997804	0.825607	0.970212	0.22066
Q9DBK0	Acyl-coenzyme A thioesterase 12 OS=Mus musculus GN=Acot12 PE=1 SV=1 - [ACO12_MOUSE]	56.82	11.33	1	5	5	10	0.818996	0.818938	0.879903	1.07565	1.05045	1.08993	1.05603	1.01768	0.970029	556	61.7226	7.18115	1.2773	0.000570414	0.94643	0.10434
A0A2R8VHD0	GDP-L-fucose synthase OS=Mus musculus OX=10090 GN=Tsta3 PE=1 SV=1 - [A0A2R8VHD0_MOUSE]	56.71	7.88	6	2	2	3	1.0099	0.957812	1.01424	0.993892	1.00337	1.00407	1.07881	0.999617	1.04824	292	32.5593	6.59521	1.0065	0.743462	1.04176	0.147302
Q02788	Collagen alpha-2(VI) chain OS=Mus musculus GN=Col6a2 PE=2 SV=3 - [CO6A2_MOUSE]	56.7017	4.26	2	4	4	10	1.0893	1.09429	1.08425	0.966248	0.981384	0.963188	0.992462	1.00927	0.997748	1034	110.266	6.41748	0.890751	4.70806e-05	1.03046	0.0169577
A0A067XG53	Peripheral plasma membrane protein CASK (Fragment) OS=Mus musculus GN=Cask PE=4 SV=1 - [A0A067XG53_MOUSE]	56.3374	5.63	8	4	4	4	0.956757	0.993392	1.0297	0.995098	1.01819	1.00477	0.986534	1.04447	1.04631	871	99.1644	6.62451	1.01282	0.595186	1.01963	0.394755
P62259	14-3-3 protein epsilon OS=Mus musculus GN=Ywhae PE=1 SV=1 - [1433E_MOUSE]	56.26	18.04	4	5	5	12	0.9979	1.03934	1.00442	0.9949	0.995644	0.979037	1.02265	1.01568	1.04983	255	29.1554	4.7417	0.976302	0.16035	1.03993	0.0281446
A0A0R4J0N7	7-alpha-hydroxycholest-4-en-3-one 12-alpha-hydroxylase OS=Mus musculus OX=10090 GN=Cyp8b1 PE=1 SV=1 - [A0A0R4J0N7_MOUSE]	56.2483	10.2	25	5	6	9	1.01397	0.999653	0.970351	1.15123	1.16003	1.13572	0.917115	0.955594	0.83589	500	57.6675	8.98291	1.15517	0.00046185	0.785789	0.00239214
O54909	Cis-retinol androgen dehydrogenase 1 OS=Mus musculus GN=Rdh16 PE=2 SV=1 - [O54909_MOUSE]	56.225	17.35	13	1	6	12	0.904106	0.909561	0.850226	1.03171	1.06928	1.05078	1.03152	1.0331	1.02812	317	35.7206	9.11475	1.18314	0.00173195	0.981271	0.146648
P97742	Carnitine O-palmitoyltransferase 1, liver isoform OS=Mus musculus GN=Cpt1a PE=1 SV=4 - [CPT1A_MOUSE]	56.17	11.9	6	10	10	29	0.874541	0.852332	0.852818	1.02384	1.05425	1.05309	1.02545	1.00716	1.00369	773	88.1947	8.6167	1.21378	0.000118817	0.9697	0.0581611
Q02248	Catenin beta-1 OS=Mus musculus GN=Ctnnb1 PE=1 SV=1 - [CTNB1_MOUSE]	56.1111	10.63	7	5	6	8	1.01863	1.08629	1.10442	0.995346	1.02757	1.01129	0.903694	0.98826	0.92204	781	85.4162	5.85889	0.945428	0.102873	0.927425	0.0548168
Q8BFR5	Elongation factor Tu, mitochondrial OS=Mus musculus GN=Tufm PE=1 SV=1 - [EFTU_MOUSE]	56.09	20.13	9	9	10	14	1.02685	1.01836	1.01793	0.952971	1.00312	0.972817	0.999821	0.999863	0.99328	452	49.477	7.56201	0.956178	0.0395655	1.02187	0.221124
D3Z3S1	Prolactin regulatory element binding, isoform CRA_b OS=Mus musculus GN=Preb PE=1 SV=1 - [D3Z3S1_MOUSE]	56.04	11.71	3	3	3	4	0.933004	1.01989	0.980162	0.941196	0.953112	0.965437	1.04107	1.06261	1.03808	350	37.9416	8.55811	0.975005	0.401627	1.09862	0.000837372
Q9D7J9	Enoyl-CoA hydratase domain-containing protein 3, mitochondrial OS=Mus musculus GN=Echdc3 PE=1 SV=1 - [ECHD3_MOUSE]	55.99	12.33	2	2	3	4	0.929879	0.927383	0.920052	1.01342	0.954786	1.03751	1.07763	1.07218	0.963518	300	32.3818	8.33838	1.08224	0.0370307	1.0358	0.465875
E9Q561	Eukaryotic initiation factor 4A-II OS=Mus musculus GN=Eif4a2 PE=3 SV=1 - [E9Q561_MOUSE]	55.8622	23.72	9	3	9	20	0.913675	0.944423	0.931487	1.01877	1.03746	1.04928	0.997412	1.00888	1.06265	312	36.1429	7.48877	1.11326	0.00111449	0.988221	0.608658
Q91WG0	Acylcarnitine hydrolase OS=Mus musculus GN=Ces2c PE=1 SV=1 - [EST2C_MOUSE]	55.79	8.73	7	1	4	6	1.42762	1.42782	1.45553	0.810266	0.794631	0.807023	0.980243	0.980153	0.985581	561	62.429	5.69385	0.559484	4.40321e-07	1.22142	3.99056e-06
E9PV38	Protein Ces2g OS=Mus musculus GN=Ces2g PE=3 SV=1 - [E9PV38_MOUSE]	55.79	8.75	29	3	6	11	1.08505	1.14645	1.09274	1.05444	1.02574	0.995056	0.853804	0.828524	0.792195	560	62.6805	6.03662	0.925095	0.0324732	0.804662	0.00127278
Q5M9L1	60S ribosomal protein L36 OS=Mus musculus GN=Rpl36 PE=2 SV=1 - [Q5M9L1_MOUSE]	55.79	41.9	3	5	5	7	1.14328	1.13027	1.11307	0.939505	0.938478	0.924291	1.02598	0.995885	1.04506	105	12.2889	11.5903	0.827455	4.15036e-05	1.09444	0.00431306
Q3UA17	Putative uncharacterized protein OS=Mus musculus GN=Mtch2 PE=2 SV=1 - [Q3UA17_MOUSE]	55.7772	21.45	5	5	5	15	1.05486	1.05337	1.05645	0.950006	0.957149	0.952184	1.01483	0.988449	1.00577	303	33.467	8.25049	0.903516	1.53831e-06	1.05236	0.00340062
Q9CY29	Putative uncharacterized protein OS=Mus musculus GN=Psmd4 PE=2 SV=1 - [Q9CY29_MOUSE]	55.762	12.97	4	4	4	8	0.987283	1.01862	0.973288	1.02352	1.00225	1.04429	1.02391	0.984443	1.03885	370	40.0178	4.80518	1.0305	0.169189	0.992555	0.72603
Q9DCG6	Phenazine biosynthesis-like domain-containing protein 1 OS=Mus musculus GN=Pbld1 PE=2 SV=2 - [PBLD1_MOUSE]	55.5759	22.92	3	5	6	12	0.87375	0.951164	0.896141	1.0668	1.08652	1.08345	1.0046	0.965493	1.03253	288	32.0276	7.03467	1.18953	0.00194908	0.92766	0.0186338
Q91VA7	Isocitrate dehydrogenase 3 (NAD+) beta OS=Mus musculus GN=Idh3b PE=2 SV=1 - [Q91VA7_MOUSE]	55.5641	16.67	2	5	6	15	1.01701	1.03156	1.02032	0.934448	0.906265	1.00508	0.971641	0.989899	0.979533	384	42.1677	8.60205	0.927302	0.0665844	1.03348	0.347433
Q64464	Cytochrome P450 3A13 OS=Mus musculus GN=Cyp3a13 PE=2 SV=1 - [CP3AD_MOUSE]	55.4775	7.16	1	3	3	6	1.08569	1.10436	1.10759	0.950555	0.929979	0.907637	1.05285	1.04041	1.05817	503	57.4551	8.57275	0.845505	0.000276173	1.13029	0.00084606
Q3TX72	Putative uncharacterized protein OS=Mus musculus GN=Fkbp5 PE=2 SV=1 - [Q3TX72_MOUSE]	55.4237	9.87	3	3	3	5	1.04647	1.07899	1.05898	0.966401	1.00652	0.964805	1.02601	1.0017	1.07779	456	50.9816	7.82568	0.922526	0.00775748	1.05711	0.100246
B1AQR8	Galectin OS=Mus musculus GN=Lgals9 PE=4 SV=1 - [B1AQR8_MOUSE]	55.338	10.23	3	3	3	6	1.08118	1.12402	1.12505	0.933381	0.984441	0.964683	0.946609	0.986301	0.970211	352	39.882	9.30518	0.865551	0.00197345	1.00715	0.73335
A0A1C7CYV0	Plastin-3 (Fragment) OS=Mus musculus OX=10090 GN=Pls3 PE=1 SV=1 - [A0A1C7CYV0_MOUSE]	55.0548	15.74	8	7	8	11	1.04172	1.04105	1.0365	0.988856	0.954604	0.974927	1.02555	1.01889	1.04394	629	70.5981	5.61768	0.935599	0.00266478	1.05825	0.0104066
Q8BGI5	Peroxisome assembly protein 26 OS=Mus musculus GN=Pex26 PE=2 SV=2 - [PEX26_MOUSE]	54.93	3.61	1	1	1	1	0.818684	0.81801	0.793111	1.03089	1.2313	1.0703	0.999204	0.950439	1.10038	305	33.9951	6.80029	1.37151	0.00826093	0.915237	0.280646
G3UZ48	Heterogeneous nuclear ribonucleoprotein Q OS=Mus musculus GN=Syncrip PE=4 SV=1 - [G3UZ48_MOUSE]	54.9164	11.85	19	4	4	7	0.992515	0.994322	1.0278	1.00363	0.996339	0.98498	0.998873	1.02343	0.984548	464	52.0302	9.15869	0.990151	0.479027	1.00734	0.59282
Q9QXD1	Peroxisomal acyl-coenzyme A oxidase 2 OS=Mus musculus GN=Acox2 PE=1 SV=2 - [ACOX2_MOUSE]	54.9005	19.38	5	12	12	29	0.930802	0.937134	0.938833	1.01948	1.04216	1.03363	1.00324	0.970814	0.960424	681	76.814	7.45947	1.10279	0.000167469	0.948054	0.0208632
O70378	ER membrane protein complex subunit 8 OS=Mus musculus GN=Emc8 PE=1 SV=1 - [EMC8_MOUSE]	54.8268	11.11	9	2	2	3	0.989378	0.98699	0.916766	1.01701	1.04393	1.03436	0.912778	0.929816	0.966799	207	23.3334	6.15088	1.06988	0.0548619	0.907631	0.005852
Q9CQE8	UPF0568 protein C14orf166 homolog OS=Mus musculus PE=2 SV=1 - [CN166_MOUSE]	54.7911	6.97	1	2	2	3	1.04786	1.01038	1.02182	0.996093	0.980994	0.984761	0.99998	0.987015	0.958191	244	28.1348	6.88818	0.96162	0.0302526	0.994374	0.694622
P37040	NADPH--cytochrome P450 reductase OS=Mus musculus GN=Por PE=1 SV=2 - [NCPR_MOUSE]	54.7862	22.86	11	13	14	34	1.05388	1.04473	1.01795	0.98165	0.996546	0.994277	1.00805	1.02751	1.01069	678	76.9953	5.52881	0.95377	0.0149432	1.02482	0.0325336
D3YXT0	NADH dehydrogenase [ubiquinone] iron-sulfur protein 2, mitochondrial OS=Mus musculus GN=Ndufs2 PE=1 SV=1 - [D3YXT0_MOUSE]	54.7273	7.55	3	2	2	4	0.999971	1.0315	1.03818	0.938559	0.929397	0.959681	1.04115	1.02954	1.10918	437	49.5411	8.14795	0.921158	0.00551192	1.12457	0.0112804
P20918	Plasminogen OS=Mus musculus GN=Plg PE=1 SV=3 - [PLMN_MOUSE]	54.39	4.68	3	3	3	3	1.08893	1.17053	1.03356	1.00141	0.967236	1.03407	0.935051	1.06245	0.995368	812	90.7489	6.59521	0.911842	0.0938236	0.996719	0.940788
Q64727	Vinculin OS=Mus musculus GN=Vcl PE=1 SV=4 - [VINC_MOUSE]	54.3892	8.72	2	9	9	21	1.01331	1.02223	1.013	1.0076	1.00464	1.01321	0.979176	0.982215	0.987531	1066	116.644	5.99854	0.992426	0.122068	0.974705	0.00189436
Q91X72	Hemopexin OS=Mus musculus GN=Hpx PE=1 SV=2 - [HEMO_MOUSE]	54.1695	12.61	3	5	5	7	0.993315	1.01408	1.02958	0.967145	1.00128	0.994859	0.938182	1.01857	0.958186	460	51.2852	7.79639	0.975736	0.173078	0.983688	0.573722
B2RXW7	Complement component 4B (Childo blood group) OS=Mus musculus GN=C4b PE=2 SV=1 - [B2RXW7_MOUSE]	53.9917	5.75	20	10	10	14	1.09512	1.14161	1.11564	0.969039	0.977556	0.921127	0.997355	1.00578	0.96872	1738	192.784	7.47412	0.855433	0.00187	1.03631	0.171107
Q3TCE7	Putative uncharacterized protein OS=Mus musculus GN=Arpc1b PE=2 SV=1 - [Q3TCE7_MOUSE]	53.88	14.52	11	4	4	5	1.12091	1.11984	1.17932	0.950092	0.936473	0.916998	1.02552	1.02285	0.930622	372	41.0655	8.35303	0.819737	0.000714814	1.06257	0.147701
Q9QZD8	Mitochondrial dicarboxylate carrier OS=Mus musculus GN=Slc25a10 PE=1 SV=2 - [DIC_MOUSE]	53.8132	14.29	7	4	4	12	0.876117	0.887895	0.878059	1.07315	1.09354	1.09756	0.985806	0.970387	0.991097	287	31.6941	9.31982	1.23549	1.59022e-05	0.902898	0.000416902
P61027	Ras-related protein Rab-10 OS=Mus musculus GN=Rab10 PE=1 SV=1 - [RAB10_MOUSE]	53.7017	6	1	1	1	3	1.06684	1.07428	1.10523	1.10789	1.00626	0.93386	0.925711	0.946042	0.958596	200	22.5266	8.38232	0.938905	0.271127	0.928587	0.230736
Q3UNR3	Putative uncharacterized protein (Fragment) OS=Mus musculus GN=Slc27a2 PE=2 SV=1 - [Q3UNR3_MOUSE]	53.6187	24.43	5	15	15	61	0.916905	0.892114	0.900227	0.999225	1.00515	1.01375	1.07204	1.09873	1.10446	614	69.7511	8.77783	1.11401	0.000257694	1.08519	0.00138667
Q9CQZ5	NADH dehydrogenase [ubiquinone] 1 alpha subcomplex subunit 6 OS=Mus musculus GN=Ndufa6 PE=1 SV=1 - [NDUA6_MOUSE]	53.5352	48.85	3	6	6	7	1.0857	1.02645	1.05901	1.00539	1.00877	0.970383	0.963384	0.976285	0.843118	131	15.273	10.1108	0.941148	0.0418878	0.932401	0.202308
Q91XC9	Peroxisomal membrane protein PEX16 OS=Mus musculus GN=Pex16 PE=2 SV=2 - [PEX16_MOUSE]	53.51	10.71	2	2	2	2	0.822714	0.835386	0.852385	1.04169	1.08158	1.11695	0.977968	0.981074	1.02925	336	38.6529	9.71533	1.29067	0.000481777	0.922252	0.0372924
Q5NC80	Nucleoside diphosphate kinase (Fragment) OS=Mus musculus GN=Nme1 PE=3 SV=1 - [Q5NC80_MOUSE]	53.4573	50.39	3	1	6	28	0.93666	0.981217	0.976081	1.03299	0.932692	0.980899	0.985315	1.00193	1.11139	127	14.0834	9.08545	1.01818	0.614888	1.0516	0.359552
A0JLV3	Histone H2B (Fragment) OS=Mus musculus GN=Hist1h2bj PE=2 SV=1 - [A0JLV3_MOUSE]	53.407	43.09	18	8	8	42	1.13589	1.14684	1.08623	0.947271	0.972981	0.934479	0.994797	1.01071	0.985843	123	13.5704	10.3892	0.847363	0.00141815	1.04786	0.027669
P51658	Estradiol 17-beta-dehydrogenase 2 OS=Mus musculus GN=Hsd17b2 PE=2 SV=2 - [DHB2_MOUSE]	53.3738	19.42	2	6	6	12	1.19743	1.16838	1.18068	0.889163	0.896689	0.889128	0.99547	0.969108	0.996309	381	41.8087	8.57275	0.754261	4.9889e-06	1.10688	0.000506493
Q3UBW0	Putative uncharacterized protein OS=Mus musculus GN=H2-K1 PE=1 SV=1 - [Q3UBW0_MOUSE]	53.3	14.41	25	2	3	3	1.17152	1.14978	1.06809	0.944706	0.94924	0.941329	0.999158	0.978343	1.01671	347	38.9145	6.53662	0.836515	0.00425617	1.05606	0.00945783
Q3TED3	Putative uncharacterized protein OS=Mus musculus GN=Acly PE=2 SV=1 - [Q3TED3_MOUSE]	53.2545	14.94	5	1	16	44	1.15871	1.08147	1.11819	0.92776	0.95571	0.911881	0.863849	0.88562	0.845667	1091	119.549	7.54736	0.832354	0.00187605	0.928376	0.0180051
Q3UEA1	Putative uncharacterized protein (Fragment) OS=Mus musculus GN=Acly PE=2 SV=1 - [Q3UEA1_MOUSE]	53.2545	16.25	6	1	16	44	1.11006	1.06908	1.07862	0.960739	0.939661	0.975386	0.91822	0.870611	0.887529	1034	112.975	7.76709	0.882749	0.00139927	0.930653	0.0186592
Q9DC50	Peroxisomal carnitine O-octanoyltransferase OS=Mus musculus GN=Crot PE=1 SV=1 - [OCTC_MOUSE]	53.2127	11.11	8	9	9	25	0.842414	0.865665	0.874767	1.02913	1.03553	1.06658	1.06573	1.07442	1.07036	612	70.2191	6.72705	1.21232	0.000263757	1.02532	0.0892884
A2AFM9	6-phosphofructo-2-kinase/fructose-2, 6-biphosphatase 1 OS=Mus musculus GN=Pfkfb1 PE=2 SV=1 - [A2AFM9_MOUSE]	53.2094	8.26	7	3	3	4	0.913598	0.881585	0.951132	1.04666	1.00609	1.03395	1.00612	1.03237	1.0088	448	52.0792	6.37939	1.12395	0.00834208	0.98723	0.418931
A0A3B2WBL1	Ribosomal protein OS=Mus musculus OX=10090 GN=Rpl10a PE=1 SV=1 - [A0A3B2WBL1_MOUSE]	53.1804	42.13	10	9	10	20	1.10081	1.06714	1.08837	0.935035	0.923415	0.931539	1.01343	1.00833	0.997379	216	24.7285	9.93506	0.856794	0.000117373	1.08214	0.000199178
Q8K297	Procollagen galactosyltransferase 1 OS=Mus musculus GN=Colgalt1 PE=1 SV=2 - [GT251_MOUSE]	53.06	3.89	1	2	2	3	1.05995	1.018	1.00153	0.946513	0.92871	0.953095	1.03952	1.01596	1.08685	617	71.0151	7.28369	0.918442	0.0113363	1.11102	0.00903627
Q8R1B4	Eukaryotic translation initiation factor 3 subunit C OS=Mus musculus GN=Eif3c PE=1 SV=1 - [EIF3C_MOUSE]	52.9323	10.54	9	9	9	16	1.05064	1.04913	1.05316	0.984624	0.989265	1.01196	0.99548	1.01238	0.973395	911	105.465	5.78271	0.947004	0.00283758	0.99846	0.918658
Q9R1S7	Multidrug resistance-associated protein 6 OS=Mus musculus GN=Abcc6 PE=1 SV=3 - [MRP6_MOUSE]	52.7571	6.07	19	6	7	14	0.951095	0.961009	0.98148	1.00006	0.952856	1.00015	1.08873	0.991872	1.10642	1498	164.752	8.20654	1.02056	0.335154	1.07922	0.115696
Q3U8R9	Putative uncharacterized protein OS=Mus musculus GN=Txnl1 PE=2 SV=1 - [Q3U8R9_MOUSE]	52.6974	20.07	7	3	3	4	0.895229	0.92642	0.923271	1.03433	1.03791	1.08044	1.02908	1.00998	1.04754	289	32.1587	5.0083	1.14855	0.00158664	0.979038	0.296255
A0A1B0GRV0	3'(2'),5'-bisphosphate nucleotidase 1 OS=Mus musculus OX=10090 GN=Bpnt1 PE=1 SV=1 - [A0A1B0GRV0_MOUSE]	52.5549	21.67	5	5	5	14	1.00819	1.01666	1.00401	1.04047	1.01932	1.03209	0.939513	1.05477	0.912214	323	34.9519	5.8208	1.0208	0.0431193	0.940043	0.233904
Q148P2	3-oxoacyl-[acyl-carrier-protein] synthase, mitochondrial OS=Mus musculus GN=Oxsm PE=2 SV=1 - [Q148P2_MOUSE]	52.4274	10.89	2	3	3	6	0.964592	0.949852	0.980084	0.998839	0.97776	1.00232	1.00786	1.00411	1.05479	459	48.6125	7.06396	1.02916	0.0727116	1.02949	0.17953
Q5XW51	Tapasin (Fragment) OS=Mus musculus GN=Tapbp PE=2 SV=1 - [Q5XW51_MOUSE]	52.4	11.16	16	4	4	6	0.998772	0.98255	1.01856	0.973349	0.96218	0.984208	1.01581	1.03689	0.94594	430	45.897	7.63525	0.973285	0.0937257	1.02702	0.403961
P97872	Dimethylaniline monooxygenase [N-oxide-forming] 5 OS=Mus musculus GN=Fmo5 PE=2 SV=4 - [FMO5_MOUSE]	52.1922	23.64	17	12	13	29	0.996455	0.979777	1.00395	1.00922	0.985332	1.00874	1.02422	1.02857	1.04574	533	59.962	8.73389	1.00775	0.509062	1.03171	0.0364405
Q8CBG6	6-phosphogluconolactonase OS=Mus musculus GN=Pgls PE=2 SV=1 - [Q8CBG6_MOUSE]	52.11	13.95	4	1	2	5	0.928487	0.926417	0.957067	1.04047	1.03334	1.02954	1.04591	1.00816	1.07126	215	22.649	6.18896	1.10362	0.000730717	1.00708	0.713997
Q8C6M6	Putative uncharacterized protein OS=Mus musculus PE=2 SV=1 - [Q8C6M6_MOUSE]	52.11	16.95	2	1	2	3	0.887135	0.96819	0.902315	1.22028	1.12775	1.19592	0.913886	0.990462	1.03797	177	18.2574	7.45947	1.28514	0.00214436	0.830234	0.0116508
O19467	Class I MHC H2-D-beta transplantation antigen mRNA (b haplotype), 3' end (Fragment) OS=Mus musculus GN=H2-D1 PE=2 SV=1 - [O19467_MOUSE]	51.99	14.4	24	3	3	3	1.0904	1.10351	1.12023	0.981255	0.968171	0.978306	0.975044	0.961422	0.977779	257	28.6462	6.87354	0.883405	0.000171103	0.995393	0.522683
Q3TXS7	26S proteasome non-ATPase regulatory subunit 1 OS=Mus musculus GN=Psmd1 PE=1 SV=1 - [PSMD1_MOUSE]	51.9587	10.07	9	8	8	13	0.955054	0.956132	0.954916	0.986319	0.998708	1.0134	1.02094	1.03956	1.03053	953	105.663	5.38916	1.04617	0.00490231	1.03088	0.0313786
Q03160	Growth factor receptor-bound protein 7 OS=Mus musculus GN=Grb7 PE=1 SV=1 - [GRB7_MOUSE]	51.9565	4.11	3	2	2	2	1.0853	0.974448	1.00462	0.999291	0.965028	0.975094	1.01251	1.00451	1.00047	535	59.9212	8.19189	0.959224	0.295233	1.02656	0.0729699
B0R029	Synaptosomal-associated protein 23 (Fragment) OS=Mus musculus OX=10090 GN=Snap23 PE=1 SV=8 - [B0R029_MOUSE]	51.8185	15.29	5	1	1	2	0.930774	0.923984	0.950199	0.936362	1.00311	1.00121	1.1093	1.02207	1.02381	85	9.58864	4.51318	1.04839	0.12417	1.07294	0.119464
Q5ND35	Alpha-2-antiplasmin (Fragment) OS=Mus musculus GN=Serpinf2 PE=3 SV=1 - [Q5ND35_MOUSE]	51.5089	2.86	2	1	1	2	0.931712	0.96711	0.964297	0.962185	0.957697	0.949494	1.0368	1.02785	1.05109	280	31.2282	7.13721	1.00219	0.869928	1.08586	0.000442251
Q80UL3	Galactokinase 1 OS=Mus musculus GN=Galk1 PE=2 SV=1 - [Q80UL3_MOUSE]	51.4706	10.2	4	4	4	9	0.986748	0.947057	0.985581	1.00538	1.01852	1.01629	0.986229	0.96144	0.984191	392	42.2825	5.26221	1.04138	0.0420365	0.964368	0.0155103
Q8CC03	Putative uncharacterized protein (Fragment) OS=Mus musculus GN=Ap1g1 PE=2 SV=1 - [Q8CC03_MOUSE]	51.437	4.32	4	3	3	6	1.0178	1.00124	1.00574	0.989073	1.04081	0.998976	0.999045	1.00192	0.946751	695	76.6997	6.13818	1.00135	0.938818	0.973212	0.321645
P30416	Peptidyl-prolyl cis-trans isomerase FKBP4 OS=Mus musculus GN=Fkbp4 PE=1 SV=5 - [FKBP4_MOUSE]	51.4084	14.19	3	6	7	18	0.913295	0.946815	0.966656	1.03483	1.05731	1.04441	1.02241	0.992633	1.04396	458	51.5399	5.71924	1.10959	0.00361538	0.975276	0.186761
P01756	Ig heavy chain V region MOPC 104E OS=Mus musculus PE=1 SV=1 - [HVM12_MOUSE]	51.36	20.51	47	1	2	4	0.974891	0.971746	0.990997	0.979005	0.985411	0.979348	0.802971	0.786917	0.832486	117	12.9752	7.10791	1.00209	0.762457	0.822883	0.000210274
Q3UDB1	Putative uncharacterized protein (Fragment) OS=Mus musculus GN=Cct7 PE=2 SV=1 - [Q3UDB1_MOUSE]	51.3281	13.51	8	5	5	9	0.978608	0.953753	0.980609	0.988851	0.976804	1.0002	1.04296	1.02926	1.02189	481	52.8707	8.04541	1.01815	0.1832	1.04324	0.00950293
P62806	Histone H4 OS=Mus musculus GN=Hist1h4a PE=1 SV=2 - [H4_MOUSE]	51.227	51.46	3	5	5	24	1.10711	1.15943	1.11453	0.942897	0.939734	0.934442	1.01105	0.996729	1.05381	103	11.3604	11.356	0.83319	0.000340847	1.0868	0.00927161
O35887	Calumenin OS=Mus musculus GN=Calu PE=1 SV=1 - [CALU_MOUSE]	51.16	17.78	11	5	5	8	1.24858	1.25144	1.29269	0.842644	0.789298	0.811005	1.00708	0.991125	1.01427	315	37.0405	4.66553	0.644116	2.8319e-05	1.23313	0.000360289
A0A3Q4EGY8	Regulator of MON1-CCZ1 complex (Fragment) OS=Mus musculus OX=10090 GN=Rmc1 PE=1 SV=1 - [A0A3Q4EGY8_MOUSE]	51.12	9.09	5	1	1	1	0.964927	0.993352	0.965994	1.03576	1.03191	1.00534	1.02184	1.03372	1.03654	121	13.599	9.74463	1.05086	0.0205418	1.00621	0.579676
Q3U0K4	Putative uncharacterized protein OS=Mus musculus GN=Pafah2 PE=2 SV=1 - [Q3U0K4_MOUSE]	50.79	11.79	7	5	6	11	0.934249	0.912624	0.940024	1.02192	1.06801	1.03257	0.992721	1.02317	0.972583	390	43.4378	7.26904	1.12042	0.00232714	0.95708	0.0921189
Q62452	UDP-glucuronosyltransferase 1-9 OS=Mus musculus GN=Ugt1a9 PE=1 SV=3 - [UD19_MOUSE]	50.7783	12.12	20	3	7	17	1.45066	1.42969	1.48087	0.914256	0.904027	0.856609	0.799654	0.874901	0.758818	528	59.9687	8.35303	0.613336	1.70731e-05	0.909708	0.103779
P04939	Major urinary protein 3 OS=Mus musculus GN=Mup3 PE=1 SV=1 - [MUP3_MOUSE]	50.69	30.98	6	1	6	17	1.08697	1.13236	1.13191	0.915404	0.908226	0.924459	1.02414	1.02729	1.12978	184	21.4507	4.80518	0.820023	0.000218172	1.15761	0.0145751
Q8VC12	Urocanate hydratase OS=Mus musculus GN=Uroc1 PE=1 SV=2 - [HUTU_MOUSE]	50.68	15.83	2	10	10	31	1.01032	1.02454	1.00199	1.00328	1.02243	1.01387	1.00034	1.00879	1.02215	676	74.5426	7.53271	1.0009	0.920807	0.997267	0.758917
Q9JL15	Galectin-8 OS=Mus musculus GN=Lgals8 PE=2 SV=1 - [LEG8_MOUSE]	50.616	10.44	4	4	4	8	0.981768	1.00572	0.97792	1.04952	1.02202	1.02264	0.928942	1.03166	0.926751	316	36.1387	8.95361	1.04342	0.0268586	0.933155	0.126243
Q8BGH2	Sorting and assembly machinery component 50 homolog OS=Mus musculus GN=Samm50 PE=1 SV=1 - [SAM50_MOUSE]	50.56	11.73	2	5	5	9	0.979846	0.989739	1.02128	1.02411	1.02255	1.02775	0.923181	0.974982	0.93904	469	51.8313	6.80029	1.02793	0.0913692	0.922844	0.00681923
P05201	Aspartate aminotransferase, cytoplasmic OS=Mus musculus GN=Got1 PE=1 SV=3 - [AATC_MOUSE]	50.52	20.1	2	6	6	18	0.915787	0.915227	0.92343	0.983302	0.971669	0.979081	1.10765	1.10806	1.09089	413	46.2185	7.13721	1.06521	0.000155455	1.12698	4.69318e-05
P68254	14-3-3 protein theta OS=Mus musculus GN=Ywhaq PE=1 SV=1 - [1433T_MOUSE]	50.3	11.02	5	1	4	12	1.0747	1.04954	1.06801	0.933206	1.00575	0.97036	1.0749	1.02257	1.08621	245	27.7608	4.77979	0.91137	0.0132874	1.0943	0.0332831
P63101	14-3-3 protein zeta/delta OS=Mus musculus GN=Ywhaz PE=1 SV=1 - [1433Z_MOUSE]	50.3	11.02	6	1	4	13	0.938209	0.946525	0.957416	0.995337	0.955061	0.975832	1.06218	1.05463	1.16938	245	27.7537	4.79248	1.02958	0.0953541	1.12301	0.0365948
Q9CXF0	Kynureninase OS=Mus musculus GN=Kynu PE=2 SV=3 - [KYNU_MOUSE]	50.2675	20.69	6	8	8	21	0.974624	0.967625	0.979322	1.02215	1.02132	1.03336	1.02407	1.00549	1.02878	464	52.2919	6.56592	1.05314	0.000555097	0.993992	0.489205
Q9DCY0	Glycine N-acyltransferase-like protein Keg1 OS=Mus musculus GN=Keg1 PE=1 SV=1 - [KEG1_MOUSE]	50.2573	38.31	3	9	9	25	0.994485	0.982202	0.991621	0.942868	0.929275	0.944666	1.04366	1.04778	1.055	295	33.7011	8.42627	0.948961	0.00117152	1.11702	4.82736e-05
Q6P9L1	Cad protein (Fragment) OS=Mus musculus GN=Cad PE=2 SV=1 - [Q6P9L1_MOUSE]	50.1	2.08	7	1	4	9	0.97763	1.10297	1.04758	0.992482	1.0072	0.962226	1.01261	1.02981	1.00218	1442	158.292	6.41748	0.946849	0.224447	1.02792	0.14995
Q9WV55	Vesicle-associated membrane protein-associated protein A OS=Mus musculus GN=Vapa PE=1 SV=2 - [VAPA_MOUSE]	50.08	16.47	2	3	3	8	0.93769	0.891127	0.896818	1.01177	1.05955	1.04076	1.01336	1.0225	0.987449	249	27.8373	8.39697	1.14178	0.00310444	0.971478	0.164582
Q04750	DNA topoisomerase 1 OS=Mus musculus GN=Top1 PE=1 SV=2 - [TOP1_MOUSE]	50.0644	4.56	2	3	3	5	1.03653	0.987201	1.06361	0.976474	1.0522	0.971	0.955097	1.01601	0.951049	767	90.8189	9.33447	0.971605	0.444089	0.974157	0.484578
Q9QWK4	CD5 antigen-like OS=Mus musculus GN=Cd5l PE=1 SV=3 - [CD5L_MOUSE]	49.99	4.83	1	2	2	2	0.846966	0.82631	0.8377	0.959536	0.912041	0.937897	1.1233	0.944682	1.17244	352	38.8372	5.16064	1.11888	0.00266134	1.15339	0.111423
Q91XE0	Glycine N-acyltransferase OS=Mus musculus GN=Glyat PE=1 SV=1 - [GLYAT_MOUSE]	49.9749	22.3	5	5	8	19	1.05683	1.02347	1.04872	0.944529	0.951893	0.967457	1.00918	0.993463	0.959669	296	34.076	8.27979	0.915263	0.00187157	1.03437	0.111111
P23589	Carbonic anhydrase 5A, mitochondrial OS=Mus musculus GN=Ca5a PE=1 SV=2 - [CAH5A_MOUSE]	49.89	14.38	1	3	3	4	0.982057	0.914233	0.903717	1.02204	1.01996	1.0088	1.05695	1.0312	1.00623	299	34.051	8.00146	1.08957	0.0283394	1.01428	0.393678
P11930	Nucleoside diphosphate-linked moiety X motif 19, mitochondrial OS=Mus musculus GN=Nudt19 PE=1 SV=2 - [NUD19_MOUSE]	49.83	10.08	1	2	2	2	0.911103	0.92247	0.897025	0.955835	0.987412	1.0024	1.10367	1.08424	1.12653	357	40.2944	6.68311	1.07875	0.0100051	1.1252	0.00259673
Q52KE3	Gnal1 protein (Fragment) OS=Mus musculus GN=Gnl1 PE=2 SV=1 - [Q52KE3_MOUSE]	49.81	2.03	3	1	1	1	1.09769	1.0987	1.0944	0.928993	1.00393	0.916272	1.00746	0.928033	0.892632	492	55.1625	4.94482	0.865809	0.00578261	0.992602	0.879779
A0A0U1RQ27	Methylmalonyl-CoA epimerase, mitochondrial OS=Mus musculus OX=10090 GN=Mcee PE=1 SV=1 - [A0A0U1RQ27_MOUSE]	49.8	10.48	2	1	1	1	1.12835	1.18695	1.13388	0.902397	0.897818	0.920832	0.974548	0.97699	1.04096	124	13.2631	9.75928	0.788899	0.000262524	1.09976	0.0166831
Q8CHT0	Delta-1-pyrroline-5-carboxylate dehydrogenase, mitochondrial OS=Mus musculus GN=Aldh4a1 PE=1 SV=3 - [AL4A1_MOUSE]	49.7333	21.89	3	12	12	33	0.975418	0.966529	0.957099	1.00937	1.01075	1.00798	1.02661	1.03099	1.01384	562	61.8015	8.23584	1.04451	0.00129754	1.01432	0.0500147
Q3UKS0	Putative uncharacterized protein OS=Mus musculus GN=Acsl5 PE=2 SV=1 - [Q3UKS0_MOUSE]	49.66	13.32	5	6	8	11	0.939349	0.923082	0.89542	1.01099	1.00359	1.0056	0.964778	0.993114	0.989902	683	76.1275	7.09326	1.09512	0.00255265	0.976031	0.0590904
Q921S7	39S ribosomal protein L37, mitochondrial OS=Mus musculus GN=Mrpl37 PE=2 SV=1 - [RM37_MOUSE]	49.6	9.69	1	4	4	4	0.991559	0.975763	0.980294	0.981551	0.957915	0.965203	1.0379	1.04408	0.99819	423	48.3104	8.83643	0.98543	0.164309	1.06042	0.0215908
Q91VA6	Polymerase delta-interacting protein 2 OS=Mus musculus GN=Poldip2 PE=2 SV=1 - [PDIP2_MOUSE]	49.5	12.5	2	4	4	5	0.95755	0.984847	0.979579	0.972141	0.961609	1.02709	1.04544	0.994307	1.0071	368	41.8442	8.63135	1.0133	0.586891	1.02905	0.323075
A2AKV1	ATP synthase subunit gamma, mitochondrial (Fragment) OS=Mus musculus GN=Atp5c1 PE=1 SV=1 - [A2AKV1_MOUSE]	49.4318	32.47	13	5	5	12	1.01722	1.01261	1.03631	1.02753	0.99009	0.988265	0.955413	0.959468	0.952121	154	16.7511	9.89111	0.980349	0.243904	0.953795	0.0233972
A2BE92	Protein SET (Fragment) OS=Mus musculus GN=Set PE=1 SV=1 - [A2BE92_MOUSE]	49.41	11.92	4	1	1	1	1.01334	1.04538	1.04568	0.938429	0.919986	0.918528	1.03373	1.02479	1.19057	151	17.573	5.16064	0.894516	0.000946445	1.17002	0.0439846
Q9CS06	Putative uncharacterized protein (Fragment) OS=Mus musculus GN=Cct8 PE=2 SV=1 - [Q9CS06_MOUSE]	49.2132	5.68	10	3	3	6	0.978351	0.950816	0.974755	0.98904	0.985623	1.00541	1.02784	1.03242	1.0783	458	49.8545	5.77002	1.02622	0.0744437	1.05318	0.0374436
Q3U3D3	Putative uncharacterized protein OS=Mus musculus GN=Vars PE=2 SV=1 - [Q3U3D3_MOUSE]	49.1006	10.93	6	10	11	18	1.06912	1.07549	1.06733	1.0156	0.996113	0.99459	0.954341	0.984828	0.9684	1263	140.111	7.76709	0.93598	0.000680416	0.967158	0.0414197
Q3TGW0	Putative uncharacterized protein OS=Mus musculus GN=Actr3 PE=2 SV=1 - [Q3TGW0_MOUSE]	48.9641	14.11	11	4	4	4	1.00615	1.043	1.03949	0.998869	0.948751	0.968356	1.04361	1.00382	1.02311	418	47.346	5.92236	0.944096	0.0371327	1.05301	0.050048
P80315	T-complex protein 1 subunit delta OS=Mus musculus GN=Cct4 PE=1 SV=3 - [TCPD_MOUSE]	48.9305	7.24	5	3	4	14	1.02701	1.02505	0.955294	1.011	1.01546	1.01156	0.956487	0.983487	0.964886	539	58.0297	8.01611	1.0102	0.687529	0.956169	0.0053986
D3Z0B9	Aldehyde dehydrogenase family 16 member A1 OS=Mus musculus GN=Aldh16a1 PE=4 SV=1 - [D3Z0B9_MOUSE]	48.89	5.84	16	3	5	5	0.9636	0.949812	0.971298	1.09014	1.0664	1.03448	1.01192	1.0054	1.03391	754	79.439	6.25244	1.10618	0.00412843	0.956196	0.063435
P05202	Aspartate aminotransferase, mitochondrial OS=Mus musculus GN=Got2 PE=1 SV=1 - [AATM_MOUSE]	48.6146	38.14	4	16	16	31	0.962876	0.958937	0.96353	1.00232	1.00379	1.01945	1.0363	1.07129	1.09077	430	47.3812	8.99756	1.0486	0.00117803	1.05711	0.0268344
Q62261	Spectrin beta chain, non-erythrocytic 1 OS=Mus musculus GN=Sptbn1 PE=1 SV=2 - [SPTB2_MOUSE]	48.5736	9.52	16	19	22	30	1.03359	1.03494	1.03708	0.991593	0.997334	0.974685	0.965771	0.988588	0.991928	2363	274.052	5.57959	0.954276	0.00233101	0.994154	0.616985
Q9WUR9	Adenylate kinase 4, mitochondrial OS=Mus musculus GN=Ak4 PE=1 SV=1 - [KAD4_MOUSE]	48.564	19.73	4	1	4	5	1.01347	1.13624	1.03498	1.01809	0.966647	0.969766	0.989731	0.915407	1.00226	223	25.0461	7.53271	0.927722	0.137114	0.984056	0.64747
F6TEU8	Adenylate kinase 4, mitochondrial (Fragment) OS=Mus musculus GN=Ak4 PE=1 SV=1 - [F6TEU8_MOUSE]	48.564	31.21	2	1	4	6	0.910061	0.876613	0.925167	1.05593	1.01787	1.08023	1.04958	1.01578	1.01203	141	16.3494	8.14795	1.16306	0.0031121	0.975703	0.30488
D3YZX3	Guanine nucleotide-binding protein G(I)/G(S)/G(T) subunit beta-2 OS=Mus musculus GN=Gnb2 PE=1 SV=1 - [D3YZX3_MOUSE]	48.4558	15.54	19	3	5	13	0.979842	1.04375	1.02162	0.95097	0.999326	0.970814	0.959856	0.961603	0.972704	296	32.3876	6.15088	0.959248	0.151952	0.990775	0.571655
Q9EQE2	Protein phosphatase 2C alpha 1b OS=Mus musculus GN=Ppm1a PE=2 SV=1 - [Q9EQE2_MOUSE]	48.3374	5.57	4	1	1	2	0.938822	0.875091	0.886213	1.03101	1.01655	1.12167	1.02859	1.02413	0.991686	323	35.8654	5.66846	1.17373	0.0150924	0.960616	0.299006
P27773	Protein disulfide-isomerase A3 OS=Mus musculus GN=Pdia3 PE=1 SV=2 - [PDIA3_MOUSE]	48.33	34.65	3	17	17	39	1.11685	1.09174	1.09526	0.931591	0.929821	0.918623	1.02589	1.02774	1.01899	505	56.6427	6.21436	0.841451	3.87201e-05	1.10525	3.62731e-05
Q64435	UDP-glucuronosyltransferase 1-6 OS=Mus musculus GN=Ugt1a6 PE=1 SV=1 - [UD16_MOUSE]	48.2982	18.64	24	4	9	24	0.990492	0.994755	0.978522	0.984791	0.973051	1.01241	1.01498	0.944886	0.9736	531	60.399	8.6167	1.00219	0.8726	0.987616	0.628704
Q3TJ43	Vacuolar protein sorting-associated protein 35 OS=Mus musculus GN=Vps35 PE=2 SV=1 - [Q3TJ43_MOUSE]	48.2968	14.7	20	11	12	22	1.04934	1.05101	1.00999	0.982151	0.987186	1.00607	1.00293	1.00125	1.01571	796	91.6318	5.40186	0.956621	0.0420305	1.01495	0.15959
P56593	Cytochrome P450 2A12 OS=Mus musculus GN=Cyp2a12 PE=1 SV=2 - [CP2AC_MOUSE]	48.2785	17.28	2	7	8	19	1.0779	1.07561	1.04941	0.989269	0.996472	0.983504	0.96769	0.988139	0.983988	492	56.1431	9.18799	0.927044	0.00139938	0.990089	0.249164
G8JL40	Lysine-specific histone demethylase 1A (Fragment) OS=Mus musculus OX=10090 GN=Kdm1a PE=1 SV=1 - [G8JL40_MOUSE]	48.2	1.46	3	1	1	1	1.10413	1.06308	1.19195	1.06749	1.02366	0.933307	0.853708	0.99666	0.896671	683	75.4856	6.80029	0.900362	0.111567	0.908275	0.185556
Q9WU79	Proline dehydrogenase 1, mitochondrial OS=Mus musculus GN=Prodh PE=1 SV=2 - [PROD_MOUSE]	48.1008	14.02	4	6	6	16	1.04888	1.03759	1.03842	0.987002	0.992819	0.977984	0.951875	0.973835	0.976206	599	67.9925	8.23584	0.946531	0.000590354	0.981104	0.103523
Q8K0Z7	Translational activator of cytochrome c oxidase 1 OS=Mus musculus GN=Taco1 PE=1 SV=1 - [TACO1_MOUSE]	47.96	4.08	1	1	1	1	1.05944	1.05584	0.974154	0.985367	0.977425	0.954455	1.00916	1.04182	1.01418	294	32.2935	8.11865	0.944266	0.122176	1.0507	0.0230322
E9Q715	Putative RNA-binding protein Luc7-like 2 OS=Mus musculus GN=Luc7l2 PE=4 SV=1 - [E9Q715_MOUSE]	47.95	9.93	7	1	3	3	1.086	1.10504	1.11071	1.06432	1.04982	1.00662	0.823672	0.88327	0.899164	272	32.6269	10.0083	0.945183	0.0330031	0.835085	0.00397689
P62908	40S ribosomal protein S3 OS=Mus musculus GN=Rps3 PE=1 SV=1 - [RS3_MOUSE]	47.825	17.7	8	4	4	5	1.02038	1.05989	1.02018	0.915204	0.960636	0.950183	1.02328	1.05113	1.08402	243	26.6574	9.65674	0.91149	0.0086453	1.11762	0.00764759
Q9CSN9	Putative uncharacterized protein (Fragment) OS=Mus musculus GN=Rps23 PE=2 SV=1 - [Q9CSN9_MOUSE]	47.78	19.55	6	4	4	16	1.14386	1.0969	1.10509	0.969711	1.01202	1.00918	0.864397	0.931107	0.85119	133	14.568	10.3892	0.893919	0.00401968	0.884911	0.0153331
Q8VED9	Galectin-related protein OS=Mus musculus GN=Lgalsl PE=2 SV=1 - [LEGL_MOUSE]	47.7218	5.23	1	1	1	2	0.994695	1.00364	0.992748	1.02522	0.980817	1.0112	1.00711	0.996253	1.01723	172	18.9436	5.35107	1.00875	0.554286	1.00111	0.942053
Q3TI61	Putative uncharacterized protein OS=Mus musculus GN=Psmd2 PE=2 SV=1 - [Q3TI61_MOUSE]	47.7136	13.22	12	10	10	17	0.95174	1.0202	1.0139	1.01361	1.04922	1.01823	0.991755	0.987517	0.994882	908	100.198	5.19873	1.03189	0.265507	0.965299	0.0351534
Q8BWQ1	UDP-glucuronosyltransferase 2A3 OS=Mus musculus GN=Ugt2a3 PE=1 SV=1 - [UD2A3_MOUSE]	47.7	3.75	5	1	2	7	1.04238	1.04959	0.964022	1.00874	1.02351	1.01263	0.943082	0.976838	0.875055	534	61.0793	7.92822	0.996361	0.900189	0.917928	0.0512121
B7FAV1	Filamin, alpha (Fragment) OS=Mus musculus GN=Flna PE=1 SV=1 - [B7FAV1_MOUSE]	47.5674	4.26	10	9	9	11	1.01028	1.03712	1.02194	0.994624	1.00809	0.995627	0.998	0.987299	0.999663	2583	274.457	5.97314	0.976867	0.0563814	0.995539	0.485669
Q99LF5	Me1 protein OS=Mus musculus GN=Me1 PE=2 SV=1 - [Q99LF5_MOUSE]	47.55	15.44	6	10	10	23	1.05675	1.03357	1.00955	1.0627	1.08817	1.06164	0.805945	0.816502	0.788689	570	63.799	7.26904	1.03634	0.0806981	0.750545	2.30799e-05
B7ZWF1	Ddx3x protein OS=Mus musculus GN=Ddx3x PE=2 SV=1 - [B7ZWF1_MOUSE]	47.4253	9.38	5	1	7	16	1.0505	1.1126	1.04368	0.99459	0.977863	1.00587	0.97114	1.013	1.02096	661	73.027	7.18115	0.928757	0.0311897	1.00899	0.63619
G3UZW8	Proteasome subunit beta (Fragment) OS=Mus musculus OX=10090 GN=Psmb8 PE=1 SV=3 - [G3UZW8_MOUSE]	47.3837	13.28	3	3	3	6	1.06901	1.07586	1.06789	0.967989	0.972011	0.956342	1.01209	0.986952	0.981966	256	28.0734	7.38623	0.901512	3.81089e-05	1.02923	0.0539117
Q8C1Z9	Putative uncharacterized protein OS=Mus musculus PE=2 SV=1 - [Q8C1Z9_MOUSE]	47.3684	30.19	8	5	5	15	1.02173	1.07517	1.03617	0.972178	0.970755	0.993386	0.953076	0.990816	0.981763	159	18.25	5.37646	0.937202	0.0202033	0.996369	0.805699
A0A0R4J1N3	Apolipoprotein C-III OS=Mus musculus OX=10090 GN=Apoc3 PE=1 SV=1 - [A0A0R4J1N3_MOUSE]	47.301	8.08	3	1	1	3	0.928832	0.919252	0.854371	1.01435	1.05611	1.05233	0.872851	0.903958	0.894167	99	10.9154	4.75439	1.15554	0.00649643	0.855317	0.000743083
Q9EPK7	Exportin-7 OS=Mus musculus GN=Xpo7 PE=2 SV=3 - [XPO7_MOUSE]	47.1149	0.83	3	1	1	2	1.03255	1.04308	1.05056	1.02937	1.0226	1.00836	0.959617	0.959093	0.975736	1087	123.731	6.37939	0.978931	0.0535239	0.945797	0.00258805
Q9CZP5	Mitochondrial chaperone BCS1 OS=Mus musculus GN=Bcs1l PE=1 SV=1 - [BCS1_MOUSE]	46.97	5.98	1	2	2	2	1.05168	1.04623	1.0683	0.919921	0.949614	0.934935	1.03939	1.05117	1.05838	418	47.3763	7.92822	0.88575	0.000371997	1.12283	0.000355046
E9PUF4	RNA-binding protein 26 OS=Mus musculus OX=10090 GN=Rbm26 PE=1 SV=1 - [E9PUF4_MOUSE]	46.95	2.24	9	1	3	5	0.965839	0.953906	1.05327	0.97916	0.977101	0.982964	1.05383	1.01898	1.02164	983	110.946	9.0708	0.988634	0.737702	1.05281	0.0102919
S4R190	Pleckstrin homology domain-containing family A member 7 (Fragment) OS=Mus musculus OX=10090 GN=Plekha7 PE=1 SV=8 - [S4R190_MOUSE]	46.94	4.83	4	1	1	1	1.07631	1.04922	1.11045	0.935233	0.994658	0.92199	1.04431	1.01858	0.968854	207	24.0655	8.38232	0.881304	0.0109041	1.06307	0.129382
Q6A0A9	Constitutive coactivator of PPAR-gamma-like protein 1 OS=Mus musculus GN=FAM120A PE=1 SV=2 - [F120A_MOUSE]	46.807	6.03	1	6	7	11	0.985447	0.992378	0.982881	0.997172	1.00565	0.998906	1.02292	1.00875	1.00313	1112	121.569	8.92432	1.01386	0.0235404	1.01102	0.161675
Q8BSE0	Regulator of microtubule dynamics protein 2 OS=Mus musculus GN=Rmdn2 PE=1 SV=1 - [RMD2_MOUSE]	46.8	10.24	3	6	6	9	0.84567	0.81947	0.833673	1.08641	1.12103	1.0911	0.994945	1.00148	0.965119	410	46.986	7.56201	1.32004	3.57676e-05	0.897836	0.00196381
A0A571BG59	Tenascin XB OS=Mus musculus OX=10090 GN=Tnxb PE=1 SV=1 - [A0A571BG59_MOUSE]	46.76	4.33	8	4	4	4	0.994958	1.00477	0.98831	0.993332	1.03319	1.04677	1.00197	0.960466	0.953665	4114	446.893	5.19873	1.02853	0.164655	0.94885	0.0760458
Q99LI2	Chloride channel CLIC-like protein 1 OS=Mus musculus GN=Clcc1 PE=1 SV=1 - [CLCC1_MOUSE]	46.701	9.46	3	3	3	4	0.88423	0.859368	0.895083	1.06165	1.01957	1.05808	1.05695	1.07796	1.06852	539	60.5822	5.68115	1.18972	0.000620783	1.02043	0.22158
Q7TMI0	Psmd11 protein (Fragment) OS=Mus musculus GN=Psmd11 PE=2 SV=1 - [Q7TMI0_MOUSE]	46.63	12.26	19	4	4	5	0.954017	0.949744	0.962124	1.00169	1.02549	1.01805	1.02073	1.00647	1.01267	416	46.8928	6.48096	1.06258	0.00164486	0.998242	0.837486
Q9D6J6	NADH dehydrogenase [ubiquinone] flavoprotein 2, mitochondrial OS=Mus musculus GN=Ndufv2 PE=1 SV=2 - [NDUV2_MOUSE]	46.61	10.89	1	2	2	5	0.992257	1.04425	0.981275	0.967306	0.978923	0.953135	1.06282	1.02631	1.04569	248	27.2679	7.40088	0.960759	0.130643	1.08121	0.00370639
P07309	Transthyretin OS=Mus musculus GN=Ttr PE=1 SV=1 - [TTHY_MOUSE]	46.54	10.2	2	1	1	3	0.87646	0.880596	0.862582	0.9856	1.06368	1.01416	0.952191	0.950047	0.864419	147	15.766	6.16357	1.16941	0.00322881	0.903121	0.0548493
Q9EQI8	39S ribosomal protein L46, mitochondrial OS=Mus musculus GN=Mrpl46 PE=1 SV=1 - [RM46_MOUSE]	46.32	7.07	2	2	2	2	0.97444	0.980869	0.947301	1.03676	1.03559	1.03853	0.99841	1.00191	1.04429	283	32.1117	7.40088	1.07175	0.00254505	0.978695	0.20905
A0A087WPL5	ATP-dependent RNA helicase A OS=Mus musculus GN=Dhx9 PE=1 SV=1 - [A0A087WPL5_MOUSE]	46.2934	5.93	6	6	7	15	0.998255	1.00819	1.01311	0.966654	0.965506	0.947184	0.992665	1.02035	1.04806	1383	149.525	6.82959	0.953567	0.00367307	1.06311	0.0243607
Q3UDS4	Putative uncharacterized protein OS=Mus musculus GN=Sqrdl PE=2 SV=1 - [Q3UDS4_MOUSE]	46.15	15.78	4	4	4	4	0.94697	0.963824	0.990653	0.951558	0.986385	0.986406	1.02958	1.02522	1.0646	450	50.1779	9.15869	1.00789	0.680502	1.0667	0.0188315
Q9D6K5	Synaptojanin-2-binding protein OS=Mus musculus GN=Synj2bp PE=1 SV=1 - [SYJ2B_MOUSE]	46.08	16.55	4	2	2	2	0.975298	1.04313	1.01333	0.961358	1.01277	0.979164	0.968525	1.00229	1.05529	145	15.8052	6.30322	0.974121	0.350247	1.02466	0.455565
P16406	Glutamyl aminopeptidase OS=Mus musculus GN=Enpep PE=1 SV=1 - [AMPE_MOUSE]	46.05	3.49	4	3	3	6	1.12669	1.14025	1.11379	0.979896	0.988216	0.991319	0.908416	0.972597	0.955381	945	107.888	5.43994	0.875382	7.38498e-05	0.958426	0.103035
Q3U026	Putative uncharacterized protein OS=Mus musculus GN=Mogs PE=2 SV=1 - [Q3U026_MOUSE]	46	11.87	12	9	10	14	1.0458	1.04256	1.0572	1.00071	0.961692	0.958862	0.962234	0.982018	1.01893	834	91.8024	8.99756	0.928696	0.00625457	1.01435	0.549596
G3UZZ3	Dynamin-2 (Fragment) OS=Mus musculus GN=Dnm2 PE=1 SV=1 - [G3UZZ3_MOUSE]	45.98	4.83	10	3	3	3	1.05714	1.05849	1.0846	0.966552	1.006	1.01252	0.969209	0.993571	0.977709	807	91.6137	8.19189	0.932769	0.0132609	0.985065	0.406541
Q8BH95	Enoyl-CoA hydratase, mitochondrial OS=Mus musculus GN=Echs1 PE=1 SV=1 - [ECHM_MOUSE]	45.93	12.07	2	4	4	6	0.966924	1.01518	0.987241	1.00725	1.0139	1.0033	1.0137	0.984572	0.977279	290	31.4542	8.48486	1.01856	0.269038	0.983834	0.230983
Q05D44	Eukaryotic translation initiation factor 5B OS=Mus musculus GN=Eif5b PE=1 SV=2 - [IF2P_MOUSE]	45.8977	10.28	5	11	11	15	0.983523	0.983055	1.00979	0.996437	1.01172	1	1.02471	1.04064	1.05016	1216	137.532	5.59229	1.01068	0.347696	1.03569	0.0149312
Q3U199	Putative uncharacterized protein OS=Mus musculus GN=Npepl1 PE=2 SV=1 - [Q3U199_MOUSE]	45.82	6.3	7	3	3	6	1.02171	1.05469	1.01682	1.00567	1.00112	1.00553	0.996385	1.02011	0.966932	524	55.8904	6.84424	0.973846	0.0876722	0.990408	0.566915
E9PYT3	Atlastin-3 OS=Mus musculus GN=Atl3 PE=4 SV=1 - [E9PYT3_MOUSE]	45.72	9.89	6	5	5	7	0.958111	0.953791	0.952405	1.00235	1.0008	1.04543	0.976615	0.996555	0.975782	536	60.1933	5.80811	1.06434	0.0140139	0.967319	0.108488
O88986	2-amino-3-ketobutyrate coenzyme A ligase, mitochondrial OS=Mus musculus GN=Gcat PE=1 SV=2 - [KBL_MOUSE]	45.6205	9.86	4	4	4	9	1.17028	1.13268	1.14282	0.947095	0.948244	0.908017	0.939365	0.946483	0.946531	416	44.9019	7.32764	0.813561	0.000247491	1.01035	0.511276
Q542X6	Putative uncharacterized protein OS=Mus musculus GN=Srprb PE=2 SV=1 - [Q542X6_MOUSE]	45.62	12.27	2	2	2	2	0.881222	0.898598	0.861742	0.982308	0.924831	1.35759	0.996452	0.861576	0.901626	269	29.5867	9.27588	1.23591	0.201673	0.845293	0.299801
Q8C1L7	40S ribosomal protein S21 OS=Mus musculus GN=mCG_6739 PE=2 SV=1 - [Q8C1L7_MOUSE]	45.55	41.98	2	3	3	10	1.06672	1.06009	1.05384	0.993625	0.984565	1.00449	0.998648	0.947978	0.938473	81	8.87444	8.51416	0.937757	0.000651272	0.967285	0.171401
A0A338P702	Ubiquitin-conjugating enzyme E2 L3 OS=Mus musculus OX=10090 GN=Ube2l3 PE=1 SV=1 - [A0A338P702_MOUSE]	45.41	29.82	12	3	4	10	1.09943	1.06711	1.09257	0.990371	0.984242	0.998745	0.992432	1.02289	0.972317	114	13.1648	8.79248	0.912322	0.000877548	1.0048	0.771049
B2RPU8	MCG130675 OS=Mus musculus GN=Zbed5 PE=2 SV=1 - [B2RPU8_MOUSE]	45.37	3.84	4	2	2	9	1.00435	0.964855	0.978215	1.09031	1.07331	1.0748	0.943766	1.0427	0.872853	756	84.2132	8.44092	1.09873	0.00163092	0.882935	0.0632879
P12265	Beta-glucuronidase OS=Mus musculus GN=Gusb PE=2 SV=2 - [BGLR_MOUSE]	45.3428	5.25	6	4	4	4	1.01927	1.0849	1.05635	0.965398	0.965754	0.982057	0.910118	0.985916	0.966812	648	74.1483	6.69775	0.92175	0.0140477	0.982712	0.513004
Q9DCX8	Iodotyrosine dehalogenase 1 OS=Mus musculus GN=Iyd PE=1 SV=1 - [IYD1_MOUSE]	45.32	7.02	1	1	1	1	0.98847	0.875577	0.952543	0.945907	0.986845	1.03831	1.08505	1.02115	0.953399	285	32.7932	6.3667	1.05484	0.294337	1.0298	0.559877
P17717	UDP-glucuronosyltransferase 2B17 OS=Mus musculus GN=Ugt2b17 PE=2 SV=1 - [UDB17_MOUSE]	45.2916	11.51	7	4	6	21	1.14288	1.14949	1.125	1.01552	0.971912	0.939135	0.979322	1.00018	0.979318	530	60.8161	7.86963	0.85638	0.00216756	1.01102	0.667047
Q3UEQ4	Putative uncharacterized protein (Fragment) OS=Mus musculus GN=Myo1b PE=2 SV=1 - [Q3UEQ4_MOUSE]	45.2314	9.95	11	7	8	13	1.13072	1.11465	1.09182	0.974093	0.9704	0.946352	0.995789	1.01004	0.985182	854	99.3906	9.12939	0.86625	0.000475273	1.03465	0.0416823
Q9CXX1	Putative uncharacterized protein OS=Mus musculus GN=Napa PE=2 SV=1 - [Q9CXX1_MOUSE]	45.1	18.31	3	4	4	5	0.970708	0.943386	1.00735	0.981479	0.982941	0.9778	1.0358	1.03162	1.09193	295	33.1552	5.35107	1.00711	0.728376	1.0738	0.0206444
P46471	26S protease regulatory subunit 7 OS=Mus musculus GN=Psmc2 PE=1 SV=5 - [PRS7_MOUSE]	45.0712	10.39	22	4	5	10	1.02594	1.02946	1.02693	1.02108	1.01047	1.03584	0.999993	0.96648	0.995962	433	48.6171	5.94775	0.995152	0.539331	0.965784	0.0531032
Q8BU30	Isoleucine--tRNA ligase, cytoplasmic OS=Mus musculus GN=Iars PE=2 SV=2 - [SYIC_MOUSE]	45.0507	8.24	3	8	8	12	0.994927	0.978006	1.02683	0.985045	0.987311	0.989604	0.981406	0.994449	1.0408	1262	144.179	6.55127	0.987397	0.430172	1.01847	0.370072
A0A0G2JFB4	Eukaryotic translation initiation factor 4E OS=Mus musculus OX=10090 GN=Eif4e PE=1 SV=1 - [A0A0G2JFB4_MOUSE]	45.02	16.67	5	2	2	5	0.980029	1.01388	1.00798	0.996482	1.02765	1.02114	1.02487	1.00164	0.999369	132	15.0476	7.21045	1.01445	0.363293	0.993632	0.632603
A0A0R4J0I9	Prolow-density lipoprotein receptor-related protein 1 OS=Mus musculus OX=10090 GN=Lrp1 PE=1 SV=1 - [A0A0R4J0I9_MOUSE]	44.9265	5.08	17	20	21	28	1.1038	1.05246	1.09388	0.94161	0.949765	0.936169	1.05598	1.05028	1.03954	4545	504.441	5.36377	0.869977	0.000965756	1.11256	6.98616e-05
O55142	60S ribosomal protein L35a OS=Mus musculus GN=Rpl35a PE=1 SV=2 - [RL35A_MOUSE]	44.8507	31.82	3	4	4	13	1.07364	1.10547	1.06045	0.885146	0.955204	0.920114	0.967204	0.969259	1.03891	110	12.5457	10.8872	0.852111	0.00274871	1.07785	0.0823243
Q8VCU1	Carboxylesterase 3B OS=Mus musculus GN=Ces3b PE=2 SV=2 - [EST3B_MOUSE]	44.767	6.83	2	1	4	9	1.13965	1.15261	1.14125	0.83357	0.826401	0.834344	1.11062	1.03702	1.06157	571	63.3125	5.92236	0.726464	3.30839e-07	1.28661	0.000396603
Q9D826	Peroxisomal sarcosine oxidase OS=Mus musculus GN=Pipox PE=1 SV=1 - [SOX_MOUSE]	44.6811	25.9	1	8	8	17	0.853066	0.906004	0.892357	1.01731	1.0213	1.03393	1.02205	1.05899	1.05111	390	43.8184	7.54736	1.15882	0.00108175	1.0194	0.181527
E9Q9P8	Protein Gm28046 OS=Mus musculus GN=Gm28046 PE=3 SV=1 - [E9Q9P8_MOUSE]	44.6413	17.35	16	1	6	12	0.856828	0.837156	0.851967	0.996083	1.00759	1.02051	1.08873	1.04995	1.08236	317	35.7537	8.80713	1.18784	6.53349e-05	1.06509	0.00922967
Q8K312	Cab39 protein (Fragment) OS=Mus musculus GN=Cab39 PE=2 SV=1 - [Q8K312_MOUSE]	44.54	19.51	2	4	4	4	0.988797	0.988276	0.994628	0.996902	1.0259	1.01641	0.994519	0.97974	0.951276	205	24.5668	7.53271	1.02272	0.0623396	0.962596	0.068376
Q3U484	Putative uncharacterized protein OS=Mus musculus GN=Ddx3y PE=2 SV=1 - [Q3U484_MOUSE]	44.4611	13.37	4	3	9	17	1.02611	1.04914	1.03836	0.92412	0.945731	0.980182	1.03271	1.03184	1.10136	658	73.3392	7.34229	0.915347	0.00757622	1.11083	0.020295
Q3TKM9	Actin-related protein 2/3 complex subunit 5 OS=Mus musculus GN=Arpc5 PE=2 SV=1 - [Q3TKM9_MOUSE]	44.38	19.87	5	2	2	3	0.982132	0.942049	0.938447	0.973363	0.956293	1.00376	1.04937	1.029	1.05236	151	16.2183	5.66846	1.02473	0.297459	1.06726	0.013824
Q80WW9	DDRGK domain-containing protein 1 OS=Mus musculus GN=Ddrgk1 PE=1 SV=2 - [DDRGK_MOUSE]	44.2778	10.16	1	3	3	4	0.942322	1.01252	0.990002	1.01005	0.999277	1.04047	0.98168	0.920692	1.03088	315	35.9557	5.35107	1.03564	0.22008	0.961787	0.3191
A0A1D5RMC8	Malonate--CoA ligase ACSF3, mitochondrial OS=Mus musculus OX=10090 GN=Acsf3 PE=1 SV=1 - [A0A1D5RMC8_MOUSE]	44.2209	6.9	2	3	3	4	0.898288	0.892039	0.914154	1.01992	0.959704	1.03841	1.04324	0.993654	1.03733	536	59.8949	7.6792	1.11594	0.0132725	1.01862	0.546192
A0JNU3	60 kDa lysophospholipase OS=Mus musculus GN=Aspg PE=2 SV=1 - [LPP60_MOUSE]	44.18	4.79	4	2	3	3	0.978304	0.932757	0.998051	1.0464	1.00643	0.9698	1.0044	0.987395	0.977429	564	60.556	5.88428	1.03902	0.26721	0.982331	0.49056
Q5RKP4	Dolichyl-diphosphooligosaccharide--protein glycosyltransferase subunit 1 (Fragment) OS=Mus musculus GN=Rpn1 PE=2 SV=1 - [Q5RKP4_MOUSE]	44.1327	17.13	29	8	9	17	1.06671	1.03214	1.07441	0.963893	0.972275	0.96835	0.983612	1.00953	0.970299	607	68.3547	6.45557	0.915312	0.00247771	1.02029	0.170508
A0A0N4SVP8	Eukaryotic translation initiation factor 4A3-like 2 OS=Mus musculus OX=10090 GN=Eif4a3l2 PE=3 SV=1 - [A0A0N4SVP8_MOUSE]	44.0647	9.73	7	2	4	9	1.02439	1.07118	1.053	0.941458	0.930958	0.968658	0.954471	0.976299	1.07206	411	46.9294	7.75244	0.902339	0.00437701	1.05694	0.227095
Q99JI4	26S proteasome non-ATPase regulatory subunit 6 OS=Mus musculus GN=Psmd6 PE=1 SV=1 - [PSMD6_MOUSE]	44.06	7.46	2	3	3	7	0.932356	1.01066	0.960187	0.974175	1.00923	0.975672	1.03735	1.06595	1.07772	389	45.5072	5.51611	1.01924	0.507508	1.07501	0.0111197
Q99JB8	Protein kinase C and casein kinase II substrate protein 3 OS=Mus musculus GN=Pacsin3 PE=1 SV=1 - [PACN3_MOUSE]	44.05	6.84	6	1	4	5	1.14156	1.17492	1.08813	0.96164	1.01955	0.898777	0.900824	0.994329	0.896835	424	48.5548	6.1001	0.845904	0.0153478	0.96945	0.568285
B1AW93	Protein kinase C and casein kinase II substrate protein 3 (Fragment) OS=Mus musculus OX=10090 GN=Pacsin3 PE=1 SV=1 - [B1AW93_MOUSE]	44.05	26.4	6	1	4	7	0.989271	0.916921	0.956768	1.01195	1.04315	1.04556	1.00252	1.00344	0.969632	125	14.2551	7.51807	1.08302	0.0282125	0.959669	0.0548808
Q3U0K0	Putative uncharacterized protein OS=Mus musculus GN=Ifi47 PE=2 SV=1 - [Q3U0K0_MOUSE]	44.04	8.1	10	3	3	5	1.14543	1.15367	1.20373	0.913327	0.929387	0.877444	1.07506	1.07047	1.00593	420	46.6952	6.7417	0.776563	0.00039504	1.15856	0.0060575
Q80VJ3	2'-deoxynucleoside 5'-phosphate N-hydrolase 1 OS=Mus musculus GN=Dnph1 PE=2 SV=2 - [DNPH1_MOUSE]	43.96	8.09	1	1	1	2	0.874729	0.882547	0.93983	0.919486	0.980226	0.994395	0.879852	0.957445	0.923197	173	18.9655	5.37646	1.07304	0.100022	0.953833	0.237873
A0A0A6YX73	cAMP-dependent protein kinase type II-alpha regulatory subunit OS=Mus musculus OX=10090 GN=Prkar2a PE=1 SV=1 - [A0A0A6YX73_MOUSE]	43.9486	8.16	6	3	3	6	0.957679	0.932249	0.930049	1.00963	1.03938	1.02305	1.03482	1.03859	1.04681	380	43.1384	4.93213	1.0894	0.00243975	1.01567	0.159537
A0A3Q4EBV4	Protein FAM98A OS=Mus musculus OX=10090 GN=Fam98a PE=1 SV=1 - [A0A3Q4EBV4_MOUSE]	43.94	3.25	3	1	1	1	1.11901	0.976714	1.0648	0.989078	0.955939	1.01987	1.01568	0.992002	0.959	308	33.9299	8.25049	0.9381	0.224136	1.0006	0.981879
F7CAZ6	F-actin-capping protein subunit beta (Fragment) OS=Mus musculus GN=Capzb PE=1 SV=1 - [F7CAZ6_MOUSE]	43.9	20.59	10	4	4	6	1.08407	1.10129	1.07478	0.958374	0.952735	0.971845	0.93798	0.994169	0.985774	204	22.8264	6.22705	0.884306	0.000197407	1.01213	0.560703
P61161	Actin-related protein 2 OS=Mus musculus GN=Actr2 PE=1 SV=1 - [ARP2_MOUSE]	43.8916	10.15	3	4	5	8	1.1347	1.07275	1.11035	0.969315	0.969313	0.972323	0.947861	1.0128	0.964532	394	44.7322	6.7417	0.877373	0.00167801	1.00489	0.81963
Q8C3V7	Ferrochelatase OS=Mus musculus GN=Fech PE=2 SV=1 - [Q8C3V7_MOUSE]	43.8874	17.59	19	6	7	12	1.1579	1.06213	1.07753	0.93136	0.953415	0.920034	1.0106	1.01608	0.961194	415	46.7171	8.90967	0.850574	0.00628482	1.06527	0.038088
A4UHF3	Indoleamine 2,3-dioxygenase 2 OS=Mus musculus GN=Ido2 PE=2 SV=1 - [A4UHF3_MOUSE]	43.87	9.38	1	4	4	9	0.98741	1.03836	1.07233	1.04676	1.02728	1.04214	0.940329	0.990446	0.984354	405	45.2264	6.68311	1.00584	0.823868	0.935481	0.016429
Q8K0D5	Elongation factor G, mitochondrial OS=Mus musculus GN=Gfm1 PE=2 SV=1 - [EFGM_MOUSE]	43.85	5.99	1	4	4	5	0.967568	0.96849	0.939763	0.962799	0.966716	1.00126	1.02496	1.05178	1.07984	751	83.4965	6.91748	1.01911	0.300917	1.07705	0.0197352
P47753	F-actin-capping protein subunit alpha-1 OS=Mus musculus GN=Capza1 PE=1 SV=4 - [CAZA1_MOUSE]	43.63	12.24	6	1	2	2	0.995115	1.01541	1.0323	0.978644	0.963341	0.953413	1.06522	1.03459	1.07969	286	32.9193	5.5542	0.951549	0.0195051	1.09812	0.00336907
Q9D2R0	Acetoacetyl-CoA synthetase OS=Mus musculus GN=Aacs PE=2 SV=1 - [AACS_MOUSE]	43.62	4.02	13	3	4	6	0.909721	0.939989	0.925043	1.03433	1.04774	1.04692	0.879334	0.890972	0.915506	672	75.1521	6.7124	1.12766	0.000267314	0.858365	0.000212451
Q8R0Y8	Mitochondrial coenzyme A transporter SLC25A42 OS=Mus musculus GN=Slc25a42 PE=2 SV=1 - [S2542_MOUSE]	43.61	5.03	1	1	1	2	0.92486	0.925383	0.922627	0.996197	0.99712	0.992594	1.09166	1.0272	1.0612	318	35.2186	10.0522	1.07683	1.61485e-06	1.06502	0.025656
P56380	Bis(5'-nucleosyl)-tetraphosphatase [asymmetrical] OS=Mus musculus GN=Nudt2 PE=1 SV=3 - [AP4A_MOUSE]	43.61	19.73	6	2	3	4	1.04092	0.965826	1.01325	0.994008	0.991956	0.958408	0.934881	1.02338	0.981866	147	16.9787	6.27783	0.974961	0.366524	0.99856	0.962226
N0E4C0	Csnk2b splicing isoform 670 OS=Mus musculus GN=Csnk2b PE=2 SV=1 - [N0E4C0_MOUSE]	43.53	10.7	12	2	2	4	0.980737	0.978651	1.00506	1.035	0.990579	0.985363	1.02989	0.981378	1.02109	215	24.896	5.73193	1.01568	0.435117	1.00711	0.758576
P29758	Ornithine aminotransferase, mitochondrial OS=Mus musculus GN=Oat PE=1 SV=1 - [OAT_MOUSE]	43.5281	25.06	2	1	8	25	1.0872	1.04629	1.14595	1.00949	0.968838	0.951122	0.954739	1.01032	0.839564	439	48.3239	6.62451	0.893278	0.0257494	0.957386	0.477578
Q3UKT3	Putative uncharacterized protein OS=Mus musculus GN=Oat PE=2 SV=1 - [Q3UKT3_MOUSE]	43.5281	25.06	1	1	8	25	0.961863	0.954546	0.919853	1.01875	0.979417	1.01867	1.01343	1.01747	1.05204	439	48.3229	6.80029	1.06366	0.0308741	1.02192	0.286433
Q8CFX1	GDH/6PGL endoplasmic bifunctional protein OS=Mus musculus GN=H6pd PE=1 SV=2 - [G6PE_MOUSE]	43.5124	6.08	5	5	5	16	1.06325	1.06456	1.06404	0.927765	0.970498	0.940525	1.00784	1.00514	1.02809	789	88.8717	6.93213	0.889385	0.000747487	1.07126	0.00987023
D3Z158	Glutaminyl-tRNA synthetase OS=Mus musculus OX=10090 GN=Qars PE=1 SV=2 - [D3Z158_MOUSE]	43.36	7.86	15	4	6	7	1.03103	0.999261	1.07376	1.0417	0.994501	1.02069	0.961191	1.02675	1.02711	751	85.0005	7.29834	0.984809	0.571537	0.986311	0.617684
A0A140LIN2	Glutaminyl-tRNA synthetase (Fragment) OS=Mus musculus OX=10090 GN=Qars PE=1 SV=1 - [A0A140LIN2_MOUSE]	43.36	17.5	6	1	3	4	0.971679	0.925629	0.937996	1.03371	1.02823	1.11721	0.946362	0.988106	0.906812	160	17.8791	5.84619	1.12128	0.02292	0.893722	0.0386999
Q9R0P5	Destrin OS=Mus musculus GN=Dstn PE=1 SV=3 - [DEST_MOUSE]	43.29	24.85	1	4	5	9	1.0585	1.05552	1.01287	0.979154	0.97353	0.963758	1.00103	1.00656	1.00825	165	18.5095	7.97217	0.932697	0.0103968	1.03408	0.00268623
P28474	Alcohol dehydrogenase class-3 OS=Mus musculus GN=Adh5 PE=1 SV=3 - [ADHX_MOUSE]	43.197	11.5	5	3	4	16	1.00765	0.967395	0.984532	1.02451	1.03235	1.02333	1.04595	1.05856	1.05061	374	39.5221	7.25439	1.04075	0.0285745	1.02433	0.00578607
Q3UF89	Putative uncharacterized protein OS=Mus musculus GN=Trim14 PE=2 SV=1 - [Q3UF89_MOUSE]	43.1	6.1	3	1	1	2	1.10725	1.12104	1.06291	0.974512	0.990854	1.00108	0.967825	0.976731	1.00245	246	27.6879	5.87158	0.901328	0.00484307	0.993445	0.642943
P28665	Murinoglobulin-1 OS=Mus musculus GN=Mug1 PE=1 SV=3 - [MUG1_MOUSE]	43.03	7.32	6	4	11	24	1.08111	1.12792	1.07738	0.964959	0.9329	0.956768	0.973136	0.988089	1.01489	1476	165.193	6.41748	0.868615	0.00159271	1.04256	0.0597339
G3X9T8	Ceruloplasmin OS=Mus musculus GN=Cp PE=4 SV=1 - [G3X9T8_MOUSE]	42.97	6.7	8	7	7	9	0.967739	0.947714	0.963353	1.01303	1.0186	1.01223	0.952088	0.958443	1.0456	1060	121.003	5.84619	1.05734	0.00100555	0.971176	0.388159
Q8CG76	Aflatoxin B1 aldehyde reductase member 2 OS=Mus musculus GN=Akr7a2 PE=1 SV=3 - [ARK72_MOUSE]	42.9567	27.52	1	7	7	19	0.993031	0.980401	0.992026	1.08917	1.09795	1.06551	0.920443	0.916638	0.929076	367	40.5862	8.11865	1.09684	0.000803334	0.850437	9.73862e-05
Q9DBH5	Vesicular integral-membrane protein VIP36 OS=Mus musculus GN=Lman2 PE=2 SV=2 - [LMAN2_MOUSE]	42.79	10.34	1	4	4	12	1.09583	1.0775	1.11433	0.937692	0.937313	0.930044	0.988903	0.991806	1.0114	358	40.4042	6.94678	0.853205	0.000123486	1.06669	0.00113765
F7BX26	Serine/threonine-protein phosphatase (Fragment) OS=Mus musculus GN=Ppp5c PE=3 SV=1 - [F7BX26_MOUSE]	42.78	3.57	2	2	2	3	0.911662	0.94413	0.976713	1.06282	1.10452	1.05772	0.955992	0.957333	0.923426	476	54.2807	6.20166	1.13859	0.00543649	0.879598	0.00220069
P35979	60S ribosomal protein L12 OS=Mus musculus GN=Rpl12 PE=1 SV=2 - [RL12_MOUSE]	42.7512	29.7	5	4	4	11	1.03528	1.03362	1.04658	0.96808	0.934221	0.930251	1.0127	1.03261	1.01644	165	17.7935	9.42236	0.909189	0.00174236	1.08092	0.00476522
Q3UED7	Interferon-gamma-inducible GTPase Ifgga2 protein OS=Mus musculus GN=Gm4951 PE=2 SV=1 - [Q3UED7_MOUSE]	42.73	7.39	2	1	2	4	0.745378	0.718932	0.750029	1.14484	1.14916	1.16031	0.947722	0.938317	0.943359	406	47.2149	5.70654	1.55998	2.70702e-06	0.81909	2.59745e-06
Q9CTF6	Uncharacterized protein (Fragment) OS=Mus musculus OX=10090 GN=Rras2 PE=2 SV=1 - [Q9CTF6_MOUSE]	42.65	20.65	3	2	2	2	1.09509	1.11186	1.03638	1.04593	1.00857	0.940619	0.991938	0.924262	0.927157	92	10.8295	8.30908	0.923469	0.0974093	0.949331	0.25312
Q9D1P4	Cysteine and histidine-rich domain-containing protein 1 OS=Mus musculus GN=Chordc1 PE=1 SV=1 - [CHRD1_MOUSE]	42.54	12.08	5	3	3	5	0.957922	0.936157	0.921713	1.04773	1.05735	1.06149	1.0233	1.03614	1.03075	331	37.3267	7.89893	1.12458	0.000489842	0.975876	0.00993676
Q3UEH8	Putative uncharacterized protein OS=Mus musculus GN=Pah PE=2 SV=1 - [Q3UEH8_MOUSE]	42.5141	32.3	5	12	12	27	1.09854	1.09165	1.05555	0.946596	0.925743	0.935048	1.02045	1.01996	1.04872	452	51.7524	6.41748	0.864945	0.000564915	1.10036	0.00112862
Q61102	ATP-binding cassette sub-family B member 7, mitochondrial OS=Mus musculus GN=Abcb7 PE=1 SV=3 - [ABCB7_MOUSE]	42.5	4.92	1	3	3	7	1.07254	1.07295	1.04755	0.987348	0.945715	0.955241	0.980424	0.986756	0.955264	752	82.529	9.31982	0.904562	0.00256679	1.01182	0.512367
F7DE82	SRA stem-loop-interacting RNA-binding protein, mitochondrial (Fragment) OS=Mus musculus GN=Slirp PE=4 SV=1 - [F7DE82_MOUSE]	42.4754	27.85	3	2	2	4	1.04641	1.08572	1.09871	0.929901	0.963416	0.936482	0.942487	0.956483	1.05276	79	9.18384	11.5024	0.875871	0.00205365	1.04309	0.323738
A2AS89	Agmatinase, mitochondrial OS=Mus musculus GN=Agmat PE=1 SV=1 - [SPEB_MOUSE]	42.4187	14.25	1	2	2	4	0.872084	0.862372	0.913829	1.02396	1.0569	1.0307	1.05055	1.06207	1.0532	358	38.2306	7.86963	1.17494	0.00117577	1.01744	0.164253
A0A0R4J0D3	Dolichyl-diphosphooligosaccharide--protein glycosyltransferase subunit STT3B OS=Mus musculus OX=10090 GN=Stt3b PE=1 SV=1 - [A0A0R4J0D3_MOUSE]	42.41	3.65	2	3	3	4	1.06634	1.05713	1.09028	0.936499	0.981183	0.974449	0.993766	0.987886	0.980558	823	93.2545	8.99756	0.899924	0.00327438	1.02423	0.180655
H7BWY4	Disks large homolog 1 OS=Mus musculus GN=Dlg1 PE=1 SV=1 - [H7BWY4_MOUSE]	42.39	4.13	31	4	4	5	1.03506	1.05165	1.01257	1.0012	1.01498	0.970547	1.02272	0.984768	1.06355	872	96.8322	5.89697	0.96368	0.0964533	1.02823	0.344869
P01027	Complement C3 OS=Mus musculus GN=C3 PE=1 SV=3 - [CO3_MOUSE]	42.3334	12.63	3	20	20	36	1.08226	1.08388	1.06937	0.953527	0.954592	0.956066	1.02376	1.04068	1.02288	1663	186.366	6.72705	0.885236	1.1826e-05	1.07791	0.000218795
Q6PHZ1	Rpl17 protein OS=Mus musculus GN=Rpl17 PE=2 SV=1 - [Q6PHZ1_MOUSE]	42.33	16.3	6	2	2	6	1.03007	1.05454	1.05306	0.972154	0.967007	0.945869	0.999834	0.989836	1.01971	184	21.3833	10.1694	0.919481	0.00172526	1.0431	0.0253201
Q8R5I6	Glutathione S-transferase mu 4 OS=Mus musculus GN=Gstm4 PE=2 SV=1 - [Q8R5I6_MOUSE]	42.28	24.31	6	2	5	8	1.07877	1.0685	1.06108	1.00868	1.03758	1.03935	0.89934	0.904868	0.902333	218	25.5031	6.93213	0.961747	0.021637	0.877149	0.000232024
P70697	Uroporphyrinogen decarboxylase OS=Mus musculus GN=Urod PE=1 SV=2 - [DCUP_MOUSE]	42.26	8.72	1	2	2	2	0.86337	0.886554	0.903515	1.02359	1.02712	1.04031	1.0313	0.997819	1.10475	367	40.6659	6.65381	1.16491	0.000327998	1.01386	0.678327
A6H663	BCL2-associated athanogene 3 OS=Mus musculus GN=Bag3 PE=2 SV=1 - [A6H663_MOUSE]	42.25	2.77	3	2	2	4	0.985635	0.952113	0.949566	1.07634	1.03137	1.02907	1.02534	1.01491	1.00971	577	61.8212	7.44482	1.0864	0.0125272	0.972323	0.145948
F8WJI3	Coiled-coil domain-containing protein 58 OS=Mus musculus GN=Ccdc58 PE=4 SV=1 - [F8WJI3_MOUSE]	42.21	17.91	4	2	2	2	1.03256	1.02023	1.0002	0.987077	0.97333	0.979085	0.972282	1.00394	1.05485	134	15.5911	8.60205	0.962824	0.0209248	1.03115	0.278718
Q76MZ3	Serine/threonine-protein phosphatase 2A 65 kDa regulatory subunit A alpha isoform OS=Mus musculus GN=Ppp2r1a PE=1 SV=3 - [2AAA_MOUSE]	42.19	4.41	4	2	3	4	1.00841	0.935484	0.9632	1.04674	1.06782	1.02311	0.963012	0.988987	0.962392	589	65.2809	5.10986	1.07931	0.0365621	0.928839	0.0088487
Q9JJL8	Serine--tRNA ligase, mitochondrial OS=Mus musculus GN=Sars2 PE=1 SV=2 - [SYSM_MOUSE]	42.09	5.02	1	2	2	3	1.00293	1.06782	0.993939	0.994867	0.976307	0.952364	1.05623	0.984852	1.02437	518	58.2798	7.89893	0.953945	0.148434	1.04854	0.120401
Q3TZU9	Putative uncharacterized protein OS=Mus musculus GN=Pvrl2 PE=2 SV=1 - [Q3TZU9_MOUSE]	42.03	5.35	5	1	1	1	1.02969	1.09183	1.0125	1.00351	0.854879	0.958994	1.02282	0.975789	1.09437	467	50.747	5.56689	0.898969	0.103375	1.09782	0.175838
Q8K4Z3	NAD(P)H-hydrate epimerase OS=Mus musculus GN=Apoa1bp PE=1 SV=1 - [NNRE_MOUSE]	41.85	16.67	1	4	4	9	0.977376	0.979231	0.950697	0.977548	1.01191	1.00153	1.0089	0.999475	1.03093	282	30.9528	7.69385	1.02878	0.111987	1.01615	0.308013
Q3TW28	Putative uncharacterized protein OS=Mus musculus GN=Tpp2 PE=2 SV=1 - [Q3TW28_MOUSE]	41.79	5.12	11	8	8	14	1.01005	1.00719	0.957478	1.0037	1.04864	1.01738	0.987595	0.985521	1.01047	1249	138.377	6.30322	1.03194	0.217138	0.97194	0.137971
Q4VA99	Slco2b1 protein OS=Mus musculus GN=Slco2b1 PE=2 SV=1 - [Q4VA99_MOUSE]	41.7576	5.42	12	4	4	8	0.937811	0.910608	0.905173	1.00586	1.01301	1.02509	0.983558	1.01295	0.952311	683	74.4501	8.30908	1.10545	0.0011091	0.968744	0.159615
Q8VBW8	Tetratricopeptide repeat protein 36 OS=Mus musculus GN=Ttc36 PE=2 SV=1 - [TTC36_MOUSE]	41.74	24.73	1	4	4	7	1.01308	0.954601	1.00621	0.984496	0.986605	0.966849	1.02241	1.02361	0.983274	186	20.1202	5.2876	0.987915	0.571993	1.03109	0.106315
P48036	Annexin A5 OS=Mus musculus GN=Anxa5 PE=1 SV=1 - [ANXA5_MOUSE]	41.7377	5.96	1	2	2	10	0.954324	0.912513	0.900334	1.10151	1.10693	1.10276	0.960266	0.943914	0.927755	319	35.7302	4.95752	1.1966	0.000383167	0.855258	7.41068e-05
P24369	Peptidyl-prolyl cis-trans isomerase B OS=Mus musculus GN=Ppib PE=1 SV=2 - [PPIB_MOUSE]	41.7	19.44	4	3	5	18	1.17501	1.20295	1.15817	0.862729	0.847266	0.851418	1.06214	1.02333	1.10936	216	23.6986	9.5542	0.724355	1.95749e-05	1.24729	0.00112693
Q8BPF1	Putative uncharacterized protein OS=Mus musculus PE=2 SV=1 - [Q8BPF1_MOUSE]	41.7	14.15	2	2	2	2	0.963669	0.937883	0.977359	1.05186	1.06717	1.08059	0.909281	0.920996	0.951364	106	11.528	9.40771	1.1114	0.0016853	0.869369	0.000754665
P26043	Radixin OS=Mus musculus GN=Rdx PE=1 SV=3 - [RADI_MOUSE]	41.6776	12.01	9	4	8	22	1.00113	1.02302	1.0253	1.03117	1.05619	1.03204	1.00482	1.02673	1.00213	583	68.5003	6.20166	1.02294	0.106933	0.972515	0.0648898
Q9CRJ5	40S ribosomal protein S8 (Fragment) OS=Mus musculus GN=Rps8 PE=2 SV=1 - [Q9CRJ5_MOUSE]	41.6061	22.06	6	3	3	7	1.06871	1.10581	1.0534	0.967359	0.989884	0.967532	0.971986	0.979627	0.93519	136	15.8715	10.4185	0.906087	0.00425204	0.987018	0.46333
P80317	T-complex protein 1 subunit zeta OS=Mus musculus GN=Cct6a PE=1 SV=3 - [TCPZ_MOUSE]	41.5908	13.56	13	3	7	15	0.925136	0.93009	0.941287	1.01748	1.01434	1.03184	1.06392	1.00228	1.0918	531	57.9677	7.07861	1.09553	0.000245454	1.03079	0.308741
A0A452J888	Phospholipase ABHD3 OS=Mus musculus OX=10090 GN=Abhd3 PE=1 SV=1 - [A0A452J888_MOUSE]	41.57	3.06	2	1	1	1	0.954521	0.87272	1.04684	1.03074	0.998714	1.15254	0.939382	0.9549	0.97784	360	40.3002	7.6792	1.10714	0.209705	0.902615	0.0986188
Q6PHN9	Ras-related protein Rab-35 OS=Mus musculus GN=Rab35 PE=1 SV=1 - [RAB35_MOUSE]	41.48	6.97	1	1	1	1	0.922605	0.921594	0.971872	1.06322	1.03982	1.13607	0.980733	1.002	0.98589	201	23.0108	8.29443	1.15022	0.0134514	0.916494	0.0384936
E9QPE7	Myosin-11 OS=Mus musculus GN=Myh11 PE=1 SV=1 - [E9QPE7_MOUSE]	41.44	3.72	16	1	8	10	0.961549	1.00041	0.962187	1.01304	0.949511	0.969946	1.01674	1.04963	1.09738	1938	223.219	5.50342	1.00286	0.908353	1.07886	0.061884
K3W4R2	Myosin-14 OS=Mus musculus GN=Myh14 PE=4 SV=1 - [K3W4R2_MOUSE]	41.44	1.75	4	1	3	4	0.815335	0.938312	0.902258	1.00498	1.01119	1.00337	1.05179	1.00584	1.10236	2000	228.422	5.57959	1.13692	0.0295448	1.04651	0.169552
Q8R1G2	Carboxymethylenebutenolidase homolog OS=Mus musculus GN=Cmbl PE=2 SV=1 - [CMBL_MOUSE]	41.3851	31.43	4	10	10	25	0.834942	0.878833	0.859116	1.07582	1.08758	1.10439	1.04233	1.03038	1.07658	245	27.884	7.18115	1.27009	0.000106998	0.963737	0.0706124
Q3U890	Putative uncharacterized protein OS=Mus musculus GN=Hars PE=2 SV=1 - [Q3U890_MOUSE]	41.37	1.77	5	1	1	4	1.00234	1.0948	0.995875	0.970143	0.973111	0.985729	0.997294	1.01478	1.03429	509	57.3821	5.99854	0.946968	0.165842	1.04007	0.0287606
Q9D051	Pyruvate dehydrogenase E1 component subunit beta, mitochondrial OS=Mus musculus GN=Pdhb PE=1 SV=1 - [ODPB_MOUSE]	41.2569	8.91	1	2	2	3	0.964082	0.991951	0.987471	0.996758	0.947809	1.02518	0.956771	0.962051	0.98632	359	38.912	6.87354	1.00891	0.735961	0.978246	0.426592
D3YZH4	E3 ubiquitin-protein ligase synoviolin (Fragment) OS=Mus musculus OX=10090 GN=Syvn1 PE=1 SV=1 - [D3YZH4_MOUSE]	41.2565	6.25	5	1	1	2	1.05771	1.0304	1.00103	1.01053	0.998651	1.01168	1.00754	1.00477	0.928112	160	18.5216	8.30908	0.977897	0.249009	0.973374	0.366583
Q3U1J4	DNA damage-binding protein 1 OS=Mus musculus GN=Ddb1 PE=1 SV=2 - [DDB1_MOUSE]	41.2527	6.75	6	6	6	9	1.00585	0.997311	1.0396	1.0236	1.02603	0.99448	0.971361	0.984242	1.00138	1140	126.772	5.26221	1.00044	0.979497	0.971378	0.0953034
E9PWQ3	Protein Col6a3 OS=Mus musculus GN=Col6a3 PE=1 SV=2 - [E9PWQ3_MOUSE]	41.2411	3.14	8	9	9	14	1.08349	1.18247	1.1042	0.952918	0.957851	0.961277	0.98613	0.98972	1.01642	3284	353.713	6.93213	0.852198	0.00535815	1.04186	0.015277
Q9WUM5	Succinyl-CoA ligase [ADP/GDP-forming] subunit alpha, mitochondrial OS=Mus musculus GN=Suclg1 PE=1 SV=4 - [SUCA_MOUSE]	41.2003	22.83	2	8	8	21	0.939857	0.924209	0.943753	1.00049	1.01732	1.03062	1.02133	1.02947	1.04089	346	36.132	9.39307	1.08569	0.00161695	1.01419	0.237845
Q8CAK1	Putative transferase CAF17 homolog, mitochondrial OS=Mus musculus GN=Iba57 PE=1 SV=1 - [CAF17_MOUSE]	41.19	5.03	1	2	2	3	0.956712	0.976877	0.952607	1.00058	1.0216	1.0095	1.05781	1.01418	0.94115	358	38.375	9.01221	1.05041	0.00738884	0.993882	0.866769
A0A0A6YVV2	Glutathione peroxidase OS=Mus musculus OX=10090 GN=Gpx1 PE=1 SV=1 - [A0A0A6YVV2_MOUSE]	41.1878	37.24	3	4	4	15	1.6049	1.65956	1.60049	0.846652	0.806743	0.835662	0.838942	0.80983	0.802558	145	16.4723	6.55127	0.511631	3.83234e-06	0.984843	0.483091
Q9D6Y7	Mitochondrial peptide methionine sulfoxide reductase OS=Mus musculus GN=Msra PE=1 SV=1 - [MSRA_MOUSE]	41.1268	47.21	2	9	9	20	0.93019	0.901626	0.916503	1.06645	1.05706	1.08843	0.986446	0.994184	0.986768	233	25.9718	8.41162	1.16869	0.000240374	0.923864	0.00106836
P26638	Serine--tRNA ligase, cytoplasmic OS=Mus musculus GN=Sars PE=2 SV=3 - [SYSC_MOUSE]	41.0946	12.89	6	5	5	8	1.03255	1.05074	1.05137	1.00119	0.99277	0.978345	0.997514	1.03282	1.04823	512	58.3517	6.30322	0.948207	0.00398956	1.03575	0.0973031
O88587	Catechol O-methyltransferase OS=Mus musculus GN=Comt PE=1 SV=2 - [COMT_MOUSE]	41.08	13.58	2	3	3	3	1.01448	1.14882	0.987129	0.971621	0.975248	0.980666	0.995817	0.938924	0.978197	265	29.4673	5.8335	0.929248	0.211737	0.995014	0.789148
A2AJL3	FGGY carbohydrate kinase domain-containing protein OS=Mus musculus GN=Fggy PE=2 SV=1 - [FGGY_MOUSE]	40.9233	11.96	4	5	5	10	0.977407	0.941322	0.949652	1.00576	1.02002	1.06668	0.997694	0.960483	0.916904	552	60.2975	6.41748	1.07812	0.0250689	0.929708	0.0713781
C5NSA7	Tryptophan 2,3-dioxygenase OS=Mus musculus GN=Tdo2 PE=2 SV=1 - [C5NSA7_MOUSE]	40.8827	16.8	5	8	8	11	0.974456	0.9784	0.93792	1.03071	1.02561	1.03839	1.03565	1.02537	1.0183	387	45.8133	6.66846	1.07055	0.00713593	0.995026	0.458326
Q9D0M3	Cytochrome c1, heme protein, mitochondrial OS=Mus musculus GN=Cyc1 PE=1 SV=1 - [CY1_MOUSE]	40.8138	32.31	2	7	7	16	1.00812	1.00489	0.99433	1.00508	0.985626	0.993857	1.0196	1.01652	1.03422	325	35.3049	9.15869	0.992426	0.339573	1.02874	0.0218991
Q8BWN8	Acyl-coenzyme A thioesterase 4 OS=Mus musculus GN=Acot4 PE=1 SV=1 - [ACOT4_MOUSE]	40.7883	9.5	7	2	4	10	0.832519	0.807173	0.835766	1.06412	1.11353	1.09528	0.941339	0.935893	1.00714	421	46.451	7.85498	1.32215	9.82343e-05	0.881281	0.00873459
B0R1E3	Histidine triad nucleotide-binding protein 1 OS=Mus musculus GN=Hint1 PE=1 SV=1 - [B0R1E3_MOUSE]	40.57	16.81	2	1	1	4	0.950605	0.955586	0.973248	0.970071	0.979149	1.0191	1.06129	1.1196	1.07931	119	13.4298	5.04639	1.03087	0.147966	1.09833	0.0131495
E9Q175	Unconventional myosin-VI OS=Mus musculus GN=Myo6 PE=4 SV=1 - [E9Q175_MOUSE]	40.5	4.63	10	4	4	5	0.969763	0.885209	0.967681	1.07131	1.02414	1.01308	1.01955	0.97875	0.946563	1253	144.682	8.51416	1.10128	0.0449781	0.94735	0.119801
A0A1D5RLS2	Cleavage and polyadenylation-specificity factor subunit 5 (Fragment) OS=Mus musculus OX=10090 GN=Nudt21 PE=1 SV=1 - [A0A1D5RLS2_MOUSE]	40.49	17.75	4	2	2	2	0.994544	1.00451	1.02914	0.985649	0.987735	0.953781	1.00712	1.06633	1.00292	169	19.6201	6.87354	0.966635	0.0888151	1.05097	0.0990342
Q6NT99	Dual specificity protein phosphatase 23 OS=Mus musculus OX=10090 GN=Dusp23 PE=1 SV=1 - [DUS23_MOUSE]	40.46	23.33	1	3	3	3	0.868404	0.93188	0.963127	0.984478	1.0346	1.00601	1.03829	0.995653	0.990699	150	16.6266	8.20654	1.09469	0.0500248	0.999855	0.994758
Q9D1E6	Tubulin-folding cofactor B OS=Mus musculus GN=Tbcb PE=1 SV=2 - [TBCB_MOUSE]	40.37	4.1	1	1	1	1	0.959273	0.897308	0.931564	0.994728	1.03772	1.02136	0.951613	1.02653	1.02208	244	27.3684	5.23682	1.09528	0.0154777	0.982449	0.548646
P46978	Dolichyl-diphosphooligosaccharide--protein glycosyltransferase subunit STT3A OS=Mus musculus GN=Stt3a PE=1 SV=1 - [STT3A_MOUSE]	40.34	4.26	12	4	4	5	1.11398	1.1107	1.13323	0.922122	0.92416	0.901559	0.964576	0.988551	1.00237	705	80.5449	8.104	0.818317	3.55289e-05	1.07557	0.0063088
Q8R1S0	Ubiquinone biosynthesis monooxygenase COQ6 OS=Mus musculus GN=Coq6 PE=1 SV=3 - [COQ6_MOUSE]	40.2	11.97	3	5	5	9	0.92827	0.932036	0.953987	0.993605	1.00993	0.975369	1.01234	1.00702	1.06174	476	51.3601	7.1665	1.05849	0.0127938	1.0343	0.165033
P99025	GTP cyclohydrolase 1 feedback regulatory protein OS=Mus musculus GN=Gchfr PE=1 SV=3 - [GFRP_MOUSE]	40.1813	29.76	1	1	1	3	0.933077	0.929785	0.957042	1.02559	1.03013	1.01323	1.01744	0.987597	1.04369	84	9.57777	6.26514	1.08832	0.0011344	0.99341	0.711512
Q8VI47	Canalicular multispecific organic anion transporter 1 OS=Mus musculus GN=Abcc2 PE=2 SV=2 - [MRP2_MOUSE]	40.13	3.69	12	5	6	8	1.02288	1.02134	0.967759	0.952764	0.948384	0.974544	1.03016	1.03187	1.03956	1543	173.561	8.646	0.954751	0.0839434	1.07856	0.0009337
Q99LC3	NADH dehydrogenase [ubiquinone] 1 alpha subcomplex subunit 10, mitochondrial OS=Mus musculus GN=Ndufa10 PE=1 SV=1 - [NDUAA_MOUSE]	40.11	17.46	1	8	8	11	1.08685	1.04263	1.07785	0.956122	0.955542	0.949228	0.966755	0.980839	0.9571	355	40.5777	7.78174	0.891987	0.00107657	1.01531	0.11383
P60670	Nuclear protein localization protein 4 homolog OS=Mus musculus GN=Nploc4 PE=1 SV=3 - [NPL4_MOUSE]	40.0751	2.47	3	1	1	2	0.948611	0.98557	1.04674	1.04795	1.03915	0.977968	0.971332	0.961477	1.03349	608	67.974	6.45557	1.02823	0.480552	0.967776	0.355012
Q3TCD4	Enoyl-CoA delta isomerase 2, mitochondrial OS=Mus musculus GN=Eci2 PE=1 SV=1 - [Q3TCD4_MOUSE]	39.98	16.4	10	5	5	7	0.861672	0.864646	0.878866	1.04933	1.00558	1.05222	1.07202	1.03784	1.09569	378	41.7533	8.73389	1.19267	0.000471838	1.03167	0.219839
Q3TIY6	Putative uncharacterized protein OS=Mus musculus GN=Gdi2 PE=2 SV=1 - [Q3TIY6_MOUSE]	39.9546	22.02	8	7	7	10	0.973858	0.960995	0.980147	0.999177	0.982326	1.02643	1.06775	1.04388	1.00727	445	50.5757	6.25244	1.03188	0.0918628	1.03689	0.164725
Q3TXF9	Putative uncharacterized protein OS=Mus musculus GN=Atp1a1 PE=2 SV=1 - [Q3TXF9_MOUSE]	39.8856	9.38	13	11	11	31	1.12352	1.13286	1.11874	0.930437	0.963232	0.950322	0.999981	0.978578	0.9699	1023	112.911	5.38916	0.842635	6.98455e-05	1.03673	0.0561624
P31254	Ubiquitin-like modifier-activating enzyme 1 Y OS=Mus musculus GN=Uba1y PE=2 SV=2 - [UBA1Y_MOUSE]	39.81	1.98	2	1	2	3	0.737617	1.54773	0.690395	2.05751	2.01085	1.27284	0.409563	0.331165	0.345788	1058	117.962	5.5542	1.79491	0.104549	0.203421	0.00513766
Q61830	Macrophage mannose receptor 1 OS=Mus musculus GN=Mrc1 PE=1 SV=2 - [MRC1_MOUSE]	39.7665	3.3	1	4	4	4	1.01817	1.06312	1.03728	0.983289	0.95405	0.960399	1.00169	1.01299	0.972527	1456	164.874	6.82959	0.929188	0.0095183	1.03087	0.117194
Q3TCS7	Putative uncharacterized protein (Fragment) OS=Mus musculus GN=Scarb2 PE=2 SV=1 - [Q3TCS7_MOUSE]	39.76	9.16	2	1	1	1	1.16039	1.16396	1.09313	0.924247	0.87854	0.924966	1.04639	0.988041	1.05947	131	14.7437	6.55127	0.798177	0.00114859	1.13423	0.0103769
Q91WL5	Cytochrome P450 4A12A OS=Mus musculus GN=Cyp4a12a PE=2 SV=2 - [CP4CA_MOUSE]	39.75	12.01	4	5	5	8	1.05374	1.10353	1.10114	0.961054	0.94909	0.977782	0.935533	0.975336	0.971017	508	58.3123	9.12939	0.886299	0.00247422	0.997909	0.900422
D3Z645	Vacuolar protein sorting-associated protein 29 OS=Mus musculus GN=Vps29 PE=4 SV=1 - [D3Z645_MOUSE]	39.7038	22.22	4	3	3	6	1.02667	1.08255	1.0713	0.980257	0.96134	0.977126	1.00726	1.01447	1.06133	144	16.1273	7.00537	0.917688	0.00841552	1.0563	0.0378592
A0A0G2JDH8	UDP-N-acetylglucosamine transporter (Fragment) OS=Mus musculus OX=10090 GN=Slc35a3 PE=1 SV=1 - [A0A0G2JDH8_MOUSE]	39.66	20.36	5	2	2	3	0.944181	0.895245	0.908812	1.00493	0.988938	1.02977	1.03916	0.982245	1.02427	167	18.713	9.14404	1.10021	0.00816134	1.00729	0.741356
Q8K2C6	NAD-dependent protein deacylase sirtuin-5, mitochondrial OS=Mus musculus GN=Sirt5 PE=1 SV=1 - [SIR5_MOUSE]	39.65	12.9	16	3	4	4	0.93466	0.942429	0.913035	1.04076	1.02969	1.05118	0.999798	0.989732	1.02228	310	34.1122	8.52881	1.11882	0.000507554	0.96482	0.0329926
Q9EP69	Phosphatidylinositide phosphatase SAC1 OS=Mus musculus GN=Sacm1l PE=2 SV=1 - [SAC1_MOUSE]	39.6333	12.1	3	6	6	13	1.06041	1.01672	1.02467	0.990555	0.980247	0.984742	0.987254	0.959075	0.959107	587	66.9009	7.29834	0.952847	0.0239693	0.983046	0.1652
Q3TF87	Putative uncharacterized protein OS=Mus musculus GN=Dars PE=2 SV=1 - [Q3TF87_MOUSE]	39.503	23.55	6	10	10	21	0.976313	0.997347	0.984956	1.00312	1.00033	1.00935	1.03016	1.01637	1.03949	501	57.0671	6.49365	1.01831	0.0534532	1.0243	0.0278566
Q3UWC2	Serum amyloid A protein OS=Mus musculus OX=10090 GN=Saa1 PE=2 SV=1 - [Q3UWC2_MOUSE]	39.5	12.38	2	1	1	3	1.88149	1.89735	1.84909	0.520914	0.436373	0.319696	0.954883	0.95067	0.885701	105	12.0206	6.53662	0.226901	1.74197e-05	2.18582	0.00127571
Q9CZU6	Citrate synthase, mitochondrial OS=Mus musculus GN=Cs PE=1 SV=1 - [CISY_MOUSE]	39.4839	7.33	4	4	4	10	1.02475	1.00146	1.02074	1.00674	1.00822	1.01059	0.942941	0.969829	0.955892	464	51.7034	8.57275	0.992972	0.38217	0.94815	0.00263087
E9PYK3	Protein Parp4 OS=Mus musculus GN=Parp4 PE=4 SV=1 - [E9PYK3_MOUSE]	39.43	0.51	1	1	1	1	1.17163	1.17006	1.01018	1.02289	1.02073	0.982589	0.953689	0.933469	0.920333	1969	215.998	6.07471	0.902843	0.120318	0.927725	0.0110327
P20108	Thioredoxin-dependent peroxide reductase, mitochondrial OS=Mus musculus GN=Prdx3 PE=1 SV=1 - [PRDX3_MOUSE]	39.4283	23.74	2	4	4	14	1.03173	0.998035	1.03265	0.973205	0.985537	0.987921	0.995794	0.994594	1.00838	257	28.1094	7.57666	0.962201	0.0346708	1.01768	0.0520092
P21619	Lamin-B2 OS=Mus musculus GN=Lmnb2 PE=1 SV=2 - [LMNB2_MOUSE]	39.4	7.72	3	5	5	9	1.09075	1.06093	1.09955	1.01104	0.993443	0.963153	0.966494	0.971202	0.91067	596	67.2773	5.50342	0.912775	0.00657656	0.959809	0.172222
Q14C57	Solute carrier family 27 (Fatty acid transporter), member 5 OS=Mus musculus GN=Slc27a5 PE=2 SV=1 - [Q14C57_MOUSE]	39.37	6.53	5	4	4	19	1.08728	1.1068	1.06548	0.978324	0.990499	0.983944	0.978271	1.01481	1.0064	689	76.1181	8.48486	0.905877	0.00119397	1.01582	0.250424
P34928	Apolipoprotein C-I OS=Mus musculus GN=Apoc1 PE=1 SV=1 - [APOC1_MOUSE]	39.26	7.95	1	1	1	7	0.923342	0.901447	0.902623	1.03823	1.08263	1.07496	0.982373	0.958407	1.00433	88	9.69031	9.08545	1.17174	0.00053759	0.921551	0.0118463
Q8VBZ3	Cleft lip and palate transmembrane protein 1 homolog OS=Mus musculus GN=Clptm1 PE=2 SV=1 - [CLPT1_MOUSE]	39.26	4.82	1	3	3	4	0.891692	0.925746	1.01655	0.976845	0.958628	0.987856	0.969413	1.34045	0.937757	664	75.2429	6.30322	1.03153	0.479437	1.11093	0.451016
F6QTS1	COP9 signalosome complex subunit 4 (Fragment) OS=Mus musculus GN=Cops4 PE=4 SV=1 - [F6QTS1_MOUSE]	39.23	10.67	5	3	3	5	0.966894	0.892545	0.938427	0.99879	1.04016	1.04262	1.02504	1.00031	0.977608	253	29.1491	6.53662	1.1014	0.0217688	0.974488	0.255046
Q7TSR8	ATP-binding cassette sub-family G member 5 OS=Mus musculus GN=Abcg5 PE=2 SV=1 - [Q7TSR8_MOUSE]	39.15	1.53	2	1	1	1	0.995891	0.977114	0.913532	0.997945	1.06338	1.05072	0.982593	0.878984	0.904334	652	73.1888	7.69385	1.07812	0.0784553	0.888777	0.0357741
Q3TJ01	tRNA-splicing ligase RtcB homolog OS=Mus musculus GN=Rtcb PE=2 SV=1 - [Q3TJ01_MOUSE]	39.15	14.85	2	6	6	9	1.01938	1.02923	1.03353	0.964455	0.987679	0.982409	0.978277	0.998715	0.997487	505	55.2179	7.2251	0.952112	0.00385416	1.01361	0.240012
Q3TF25	Putative uncharacterized protein OS=Mus musculus GN=Atp5o PE=2 SV=1 - [Q3TF25_MOUSE]	39.1459	18.31	5	1	4	7	1.06944	1.04478	1.04089	1.01197	1.0323	0.969765	1.05118	0.966962	0.780315	213	23.3497	9.89111	0.955289	0.0832218	0.928472	0.430943
A0A338P776	ATP synthase, H+-transporting, mitochondrial F1 complex, O subunit (Fragment) OS=Mus musculus OX=10090 GN=Atp5o PE=1 SV=1 - [A0A338P776_MOUSE]	39.1459	38.53	2	2	5	8	0.849913	0.904765	0.851379	0.946866	0.949036	0.956834	1.25299	1.18611	1.26239	109	12.0907	9.89111	1.09466	0.0108717	1.29752	0.000306262
D3Z2H9	Uncharacterized protein OS=Mus musculus GN=Tpm3-rs7 PE=3 SV=1 - [D3Z2H9_MOUSE]	39.14	25	12	4	6	9	0.999279	1.01774	0.977629	0.946887	0.977632	0.948787	1.01695	1.0053	1.02728	248	28.9737	4.80518	0.959481	0.0570906	1.06133	0.00760688
A0A494BA87	Cytosolic iron-sulfur assembly component 3 OS=Mus musculus OX=10090 GN=Ciao3 PE=1 SV=1 - [A0A494BA87_MOUSE]	39.12	3.45	2	1	1	1	0.967843	0.921614	1.0088	1.00791	1.00752	1.07971	1.04135	0.969069	0.993618	377	41.6591	6.30322	1.06793	0.132267	0.970565	0.396809
Q6P8N8	ATP-dependent Clp protease ATP-binding subunit clpX-like, mitochondrial OS=Mus musculus GN=Clpx PE=2 SV=1 - [Q6P8N8_MOUSE]	39.08	6.29	4	3	3	6	0.943283	0.987235	0.944514	1.02197	1.0157	1.03333	0.990065	0.956388	1.04526	620	67.2937	7.54736	1.06816	0.013081	0.974181	0.373613
A2ADH1	Magnesium transporter protein 1 OS=Mus musculus GN=Magt1 PE=4 SV=1 - [A2ADH1_MOUSE]	39.06	6.79	4	3	3	7	1.01056	1.02112	0.999541	1.01015	1.00859	1.01224	0.981009	0.990198	1.02633	368	41.6103	10.0522	0.999919	0.990262	0.988968	0.466745
A2A815	Protein/nucleic acid deglycase DJ-1 (Fragment) OS=Mus musculus OX=10090 GN=Park7 PE=1 SV=8 - [A2A815_MOUSE]	39.0523	31.11	6	3	3	11	0.959919	0.948652	0.975995	1.03093	1.05588	1.06129	0.990015	1.00412	1.03116	135	14.2334	7.21045	1.09136	0.00201059	0.960996	0.0552127
Q3TCH7	Cullin-4A OS=Mus musculus GN=Cul4a PE=1 SV=1 - [CUL4A_MOUSE]	39.0102	9.88	25	5	9	16	0.95597	0.953442	0.966304	1.03987	1.01992	1.04032	1.00312	0.996478	0.992461	759	87.6975	8.35303	1.07803	0.00065866	0.965147	0.00827767
P26231	Catenin alpha-1 OS=Mus musculus GN=Ctnna1 PE=1 SV=1 - [CTNA1_MOUSE]	38.88	3.09	7	2	2	4	1.02097	1.06466	0.994104	0.978075	1.01879	0.988428	1.00552	0.995204	1.0261	906	100.044	6.22705	0.969339	0.258488	1.01391	0.414638
A0A1L1SVF9	Serine beta-lactamase-like protein LACTB, mitochondrial OS=Mus musculus OX=10090 GN=Lactb PE=1 SV=1 - [A0A1L1SVF9_MOUSE]	38.87	6.18	6	2	2	4	1.0886	1.03183	1.05483	0.972914	0.945659	1.02962	0.932289	0.989105	0.859361	356	38.7494	8.93896	0.928489	0.0635358	0.943206	0.282299
A0A338P7A0	NADH dehydrogenase [ubiquinone] iron-sulfur protein 4, mitochondrial (Fragment) OS=Mus musculus OX=10090 GN=Ndufs4 PE=1 SV=1 - [A0A338P7A0_MOUSE]	38.86	12.71	5	1	1	2	0.974311	1.01337	1.03192	0.94572	0.946347	0.968015	0.961087	0.992262	1.10042	118	13.4289	10.0962	0.947174	0.0452232	1.06772	0.206366
Q99JK4	Pcyox1 protein (Fragment) OS=Mus musculus GN=Pcyox1 PE=2 SV=1 - [Q99JK4_MOUSE]	38.83	13.35	11	4	5	8	0.942117	0.955415	0.944967	0.984892	0.97039	1.00177	0.993525	0.99894	1.01077	397	44.9465	5.87158	1.0403	0.0183642	1.01562	0.212935
Q9JIF7	Coatomer subunit beta OS=Mus musculus GN=Copb1 PE=1 SV=1 - [COPB_MOUSE]	38.8	15.84	1	12	12	15	0.948023	0.989422	0.98438	0.991463	0.969902	1.0038	1.01856	1.02874	1.04505	953	106.998	5.99854	1.01483	0.427524	1.04289	0.0278733
Q3UC35	Putative uncharacterized protein (Fragment) OS=Mus musculus GN=Rnf114 PE=2 SV=1 - [Q3UC35_MOUSE]	38.75	15.07	3	2	2	2	0.961452	0.95188	0.944828	1.05761	0.971293	0.970326	1.04289	1.01714	1.06549	146	16.951	6.75635	1.04936	0.184186	1.04211	0.260329
A0A068BGR9	NADH dehydrogenase OS=Mus musculus GN=Ndufa7 PE=2 SV=1 - [A0A068BGR9_MOUSE]	38.73	15.93	2	2	2	5	1.02053	1.03614	1.03699	0.958878	1.0125	0.988701	0.955869	0.968949	0.948616	113	12.5977	10.1694	0.956819	0.0533256	0.97073	0.157122
P27659	60S ribosomal protein L3 OS=Mus musculus GN=Rpl3 PE=1 SV=3 - [RL3_MOUSE]	38.7018	19.11	14	10	10	34	1.06442	1.09456	1.07863	0.947039	0.971287	0.950821	0.978906	0.988086	0.966941	403	46.0808	10.2134	0.886194	0.000437254	1.02258	0.0901152
Q8C165	Probable carboxypeptidase PM20D1 OS=Mus musculus GN=Pm20d1 PE=2 SV=1 - [P20D1_MOUSE]	38.6794	8.55	2	4	4	8	0.975689	1.01576	0.984959	0.990527	0.989843	0.956696	1.00275	1.0079	1.01564	503	55.6279	6.43018	0.986781	0.470529	1.03038	0.0649742
Q8BJY1	26S proteasome non-ATPase regulatory subunit 5 OS=Mus musculus GN=Psmd5 PE=1 SV=4 - [PSMD5_MOUSE]	38.6	5.56	3	3	3	4	1.01884	0.982716	0.991886	1.05152	1.02005	1.00976	0.993061	1.03199	0.974154	504	55.9369	5.21143	1.02936	0.152264	0.97335	0.265432
D3YWI1	Fructose-bisphosphate aldolase (Fragment) OS=Mus musculus OX=10090 GN=Aldoa PE=1 SV=8 - [D3YWI1_MOUSE]	38.5715	27.12	11	4	6	11	1.00848	0.986716	1.01642	0.926154	0.943533	0.95546	1.04915	1.00789	1.12994	236	25.7804	7.13721	0.938086	0.00720782	1.12808	0.0306687
O35459	Delta(3,5)-Delta(2,4)-dienoyl-CoA isomerase, mitochondrial OS=Mus musculus GN=Ech1 PE=1 SV=1 - [ECH1_MOUSE]	38.56	10.09	1	3	3	8	0.808018	0.750745	0.793571	1.06278	1.07303	1.08478	1.08784	1.07737	1.04177	327	36.0952	7.7085	1.36911	9.40902e-05	0.995772	0.781812
D3YWF6	Ubiquitin thioesterase OTUB1 OS=Mus musculus GN=Otub1 PE=4 SV=1 - [D3YWF6_MOUSE]	38.5	11.62	2	2	2	2	0.99656	1.07384	1.03717	0.969662	0.969207	1.01252	1.02229	1.00828	1.02725	241	28.019	5.2876	0.94974	0.121329	1.03606	0.0831929
Q80XK1	Cyp2a5 protein (Fragment) OS=Mus musculus GN=Cyp2a5 PE=2 SV=1 - [Q80XK1_MOUSE]	38.45	10.14	6	5	6	10	1.22345	1.25484	1.23122	0.993365	1.01146	0.961199	0.896039	0.906727	0.914671	493	56.5452	9.20264	0.799571	0.000143282	0.916188	0.00611905
Q3TG12	Putative uncharacterized protein (Fragment) OS=Mus musculus GN=Farsb PE=2 SV=1 - [Q3TG12_MOUSE]	38.4316	10.54	9	7	7	9	1.01992	1.12342	1.02289	0.991114	0.949835	0.987173	0.990837	0.981371	1.01568	588	65.5243	7.12256	0.924797	0.0951352	1.02041	0.297883
Q62348	Translin OS=Mus musculus GN=Tsn PE=1 SV=1 - [TSN_MOUSE]	38.4	14.91	1	3	3	3	0.993357	1.01757	0.966386	1.03833	0.961087	0.980594	1.01137	0.973743	1.08165	228	26.1848	6.44287	1.00091	0.975407	1.02911	0.501814
Q8K0W7	Nars2 protein OS=Mus musculus GN=Nars2 PE=2 SV=1 - [Q8K0W7_MOUSE]	38.39	15.6	6	3	3	4	1.05166	1.05058	0.995399	1.00771	0.964073	0.964607	0.985505	0.973587	0.987878	250	28.6373	5.92236	0.947945	0.0844748	1.0036	0.827059
Q3TDN2	FAS-associated factor 2 OS=Mus musculus GN=Faf2 PE=2 SV=2 - [FAF2_MOUSE]	38.36	9.44	4	3	3	3	0.957884	0.973425	1.04373	1.00685	0.978224	0.958482	1.02692	1.01774	1.00089	445	52.4384	5.46533	0.989417	0.743378	1.03465	0.100451
Q3U617	Putative uncharacterized protein OS=Mus musculus GN=Psmd8 PE=2 SV=1 - [Q3U617_MOUSE]	38.34	14.21	9	2	2	6	0.978897	0.981886	0.951166	1.0174	1.01702	0.992416	1.01939	1.01627	1.03246	183	21.3059	5.38916	1.03945	0.0403081	1.01364	0.226513
Q6PDM2	Serine/arginine-rich splicing factor 1 OS=Mus musculus GN=Srsf1 PE=1 SV=3 - [SRSF1_MOUSE]	38.34	4.03	2	1	1	4	0.99702	0.987563	0.977112	1.01452	0.985548	0.942028	0.957957	0.913918	0.954561	248	27.7278	10.3599	0.993382	0.779695	0.960688	0.203325
P97870	C-H-ras (Fragment) OS=Mus musculus OX=10090 PE=4 SV=1 - [P97870_MOUSE]	38.34	9.28	3	1	1	3	1.02293	1.02727	1.01954	0.999758	0.964904	0.972574	1.01068	1.01638	1.0162	97	10.9973	4.62744	0.956836	0.0150217	1.0361	0.0301805
D3YU12	NmrA-like family domain-containing protein 1 OS=Mus musculus GN=Nmral1 PE=4 SV=1 - [D3YU12_MOUSE]	38.26	14.38	3	4	4	5	1.11066	1.10711	1.07263	0.939127	0.937051	0.909994	1.05274	1.03442	1.08104	299	33.0609	6.80029	0.846755	0.00039365	1.13712	0.0015137
Q9Z2A7	Diacylglycerol O-acyltransferase 1 OS=Mus musculus GN=Dgat1 PE=1 SV=1 - [DGAT1_MOUSE]	38.22	7.03	1	2	2	4	0.988545	0.947859	0.957016	0.9687	0.928616	0.944605	1.16863	1.15258	1.11152	498	56.7534	9.39307	0.982201	0.368656	1.20789	0.000670602
Q9CXS4	Centromere protein V OS=Mus musculus GN=Cenpv PE=2 SV=2 - [CENPV_MOUSE]	38.21	15.87	2	4	4	8	0.975224	0.970173	0.951707	0.958332	1.01076	0.994015	1.04714	1.03926	1.04257	252	27.5238	9.78857	1.02278	0.266042	1.05598	0.0240657
Q3UFN1	Monoglyceride lipase OS=Mus musculus GN=Mgll PE=1 SV=1 - [Q3UFN1_MOUSE]	38.1339	21.71	5	4	4	6	0.842114	0.816432	0.839812	1.05268	1.06468	1.11611	0.991913	1.01311	1.01859	258	28.3593	6.84424	1.29424	0.000314993	0.935099	0.0294515
Q3U7K4	Putative uncharacterized protein (Fragment) OS=Mus musculus GN=9030617O03Rik PE=2 SV=1 - [Q3U7K4_MOUSE]	38.11	8.6	3	5	5	9	0.963742	0.922353	0.906478	1.07258	1.08612	1.08997	0.940955	1.0641	0.960732	558	59.9199	7.28369	1.16333	0.00104565	0.912921	0.0707082
Q3UA32	Polypeptide N-acetylgalactosaminyltransferase (Fragment) OS=Mus musculus GN=Galnt2 PE=2 SV=1 - [Q3UA32_MOUSE]	38.07	2.57	3	1	1	2	0.91645	0.967657	0.965367	0.998558	1.01486	1.05324	1.01056	1.0071	1.02071	544	61.3228	8.19189	1.07622	0.0358472	0.990771	0.602636
A2AN08	E3 ubiquitin-protein ligase UBR4 OS=Mus musculus GN=Ubr4 PE=1 SV=1 - [UBR4_MOUSE]	38.05	1.7	5	10	10	11	0.967566	0.980458	1.03647	1.02625	0.997769	1.00448	0.978974	1.01265	0.97925	5180	571.927	6.06201	1.01474	0.555568	0.980973	0.24486
E9PXG7	3 beta-hydroxysteroid dehydrogenase/Delta 5-->4-isomerase type 3 OS=Mus musculus GN=Hsd3b3 PE=3 SV=1 - [E9PXG7_MOUSE]	38.0068	10.06	10	3	3	11	0.935437	0.953726	0.961416	0.993224	1.0068	0.998263	1.01977	0.980138	0.998645	318	36.1104	8.03076	1.05182	0.0047327	1.00009	0.994581
Q3TY06	Putative uncharacterized protein (Fragment) OS=Mus musculus GN=Pmpca PE=2 SV=1 - [Q3TY06_MOUSE]	37.9657	9.63	7	5	6	7	1.02538	0.981732	1.02686	1.00984	1.02336	0.965134	1.01263	1.00508	1.06007	519	57.6653	6.82959	0.988252	0.632603	1.0265	0.342508
Q8BGC4	Zinc-binding alcohol dehydrogenase domain-containing protein 2 OS=Mus musculus GN=Zadh2 PE=1 SV=1 - [ZADH2_MOUSE]	37.9	9.02	4	3	3	6	0.907758	0.898695	0.958001	1.01901	1.02817	1.01629	1.01465	0.966432	0.92279	377	40.5031	7.41553	1.10816	0.00607076	0.947904	0.117839
Q9CXA2	Trans-L-3-hydroxyproline dehydratase OS=Mus musculus GN=L3hypdh PE=1 SV=1 - [T3HPD_MOUSE]	37.88	11.58	1	3	3	3	0.925779	0.957622	0.953829	1.02783	1.05191	1.08248	0.992421	0.978499	0.994592	354	37.7802	6.69775	1.11454	0.0044409	0.937794	0.0168065
E9Q197	Glyoxalase domain-containing protein 4 OS=Mus musculus GN=Glod4 PE=1 SV=1 - [E9Q197_MOUSE]	37.82	11.47	6	4	4	6	1.08648	1.04201	1.0599	0.960285	1.00306	0.983268	0.966242	0.959938	0.959058	279	31.1875	5.32568	0.924172	0.0107618	0.979171	0.178814
A0A3Q4EGX8	Mitochondrial carrier homolog 1 (Fragment) OS=Mus musculus OX=10090 GN=Mtch1 PE=1 SV=1 - [A0A3Q4EGX8_MOUSE]	37.78	33.33	6	1	1	1	1.03379	1.01089	0.997235	0.9649	0.97629	1.0128	1.00182	0.952821	1.06447	63	6.8217	8.63135	0.971095	0.177955	1.02205	0.572823
A0A087WRL3	Ubiquitin carboxyl-terminal esterase L5, isoform CRA_a (Fragment) OS=Mus musculus GN=Uchl5 PE=1 SV=1 - [A0A087WRL3_MOUSE]	37.77	8.38	2	1	1	1	0.92082	0.936947	0.955145	1.00674	0.979434	1.03093	1.01722	1.0416	1.14548	167	19.5522	5.68115	1.07259	0.0189771	1.06205	0.211915
O08795	Glucosidase 2 subunit beta OS=Mus musculus GN=Prkcsh PE=1 SV=1 - [GLU2B_MOUSE]	37.59	6.53	2	3	3	3	1.1142	1.09058	1.05165	0.893568	0.914745	0.889012	1.05609	1.02421	1.05029	521	58.7558	4.4624	0.828308	0.000722105	1.16063	0.000331427
O54984	ATPase Asna1 OS=Mus musculus GN=Asna1 PE=1 SV=2 - [ASNA_MOUSE]	37.56	14.66	4	3	3	4	0.944768	0.981893	0.942657	1.01128	1.02502	1.0271	1.03757	1.03487	1.03933	348	38.7974	4.90674	1.06764	0.00909504	1.01579	0.0347627
P97364	Selenide, water dikinase 2 OS=Mus musculus GN=Sephs2 PE=1 SV=3 - [SPS2_MOUSE]	37.4324	7.96	5	3	3	10	1.11881	1.14914	1.16643	0.938661	0.949316	0.94767	1.02907	0.993792	1.05095	452	47.804	6.06201	0.825664	0.00015321	1.08399	0.00947203
Q60931	Voltage-dependent anion-selective channel protein 3 OS=Mus musculus GN=Vdac3 PE=1 SV=1 - [VDAC3_MOUSE]	37.3906	18.73	6	3	4	5	1.08087	1.08566	1.07084	0.915397	0.949395	0.910612	1.03196	1.02538	1.03471	283	30.7334	8.79248	0.857301	0.000287897	1.11409	0.00108345
Q99JB2	Stomatin-like protein 2, mitochondrial OS=Mus musculus GN=Stoml2 PE=1 SV=1 - [STML2_MOUSE]	37.38	6.23	4	2	2	3	0.938993	0.956909	0.977046	1.01948	1.03608	1.00478	0.996357	1.00735	0.974159	353	38.3612	8.86572	1.06523	0.0117924	0.973051	0.107718
A0A1D5RMD8	CCR4-NOT transcription complex subunit 1 OS=Mus musculus OX=10090 GN=Cnot1 PE=1 SV=1 - [A0A1D5RMD8_MOUSE]	37.37	1.43	6	2	2	2	1.01721	1.03689	1.04976	0.974234	0.971254	0.938469	1.08916	1.02376	1.07642	1614	180.138	7.2251	0.929154	0.00785922	1.10589	0.011567
A0A0R4J1W0	Sorbin and SH3 domain-containing protein 2 OS=Mus musculus OX=10090 GN=Sorbs2 PE=1 SV=1 - [A0A0R4J1W0_MOUSE]	37.36	6.58	13	2	2	2	0.939972	0.927731	0.968056	0.990706	0.945044	0.985455	1.06099	1.06311	1.01309	623	69.5339	9.39307	1.03013	0.202861	1.07394	0.0298218
A0A087WR97	TAR DNA-binding protein 43 (Fragment) OS=Mus musculus GN=Tardbp PE=4 SV=1 - [A0A087WR97_MOUSE]	37.3544	12.35	20	3	3	4	1.06772	1.05175	1.01893	0.959814	0.971524	0.964396	1.05475	1.01011	1.05013	243	26.6983	7.76709	0.922678	0.00539904	1.07572	0.00741947
Q8CCX9	Putative uncharacterized protein OS=Mus musculus GN=Mrpl39 PE=2 SV=1 - [Q8CCX9_MOUSE]	37.35	6.06	2	2	2	2	1.00229	1.03057	1.02967	0.988001	0.945507	0.99167	1.01053	0.984848	1.04015	297	34.4775	7.41553	0.95515	0.0588457	1.03773	0.166654
Q8R164	Valacyclovir hydrolase OS=Mus musculus GN=Bphl PE=1 SV=1 - [BPHL_MOUSE]	37.2121	31.96	2	7	7	21	0.924531	0.961783	0.961048	1.01035	1.01713	1.03707	0.984593	1.01319	1.02711	291	32.8301	8.93896	1.07627	0.00786459	0.987061	0.424105
Q8R084	Protein Ugt2b1 OS=Mus musculus GN=Ugt2b1 PE=2 SV=1 - [Q8R084_MOUSE]	37.18	13.04	5	4	6	12	1.31471	1.22532	1.223	0.892963	0.894184	0.863009	0.966615	0.969039	0.912489	529	60.118	8.36768	0.704261	0.000311227	1.07471	0.0351962
Q76K67	Putative uncharacterized protein LE137 OS=Mus musculus GN=Ugt1a5 PE=2 SV=1 - [Q76K67_MOUSE]	37.18	8.19	22	1	5	14	1.24678	1.23628	1.23065	0.898998	0.846539	0.916321	0.77617	0.783827	0.81583	525	59.5765	7.97217	0.716764	8.28093e-05	0.892545	0.0170578
Q3UEI8	Putative uncharacterized protein OS=Mus musculus GN=Ugt2b35 PE=2 SV=1 - [Q3UEI8_MOUSE]	37.18	5.67	4	1	2	5	1.1365	1.09982	1.09733	0.992982	0.913404	0.944857	0.99906	0.983602	1.05081	529	60.5099	8.22119	0.855292	0.00366287	1.06391	0.119843
B7ZP03	Ugt2b36 protein OS=Mus musculus GN=Ugt2b36 PE=2 SV=1 - [B7ZP03_MOUSE]	37.18	12.4	6	3	5	8	1.00544	0.991504	1.00099	1.01618	0.97036	1.01773	1.02846	0.9745	1.00942	508	58.5781	8.1333	1.00212	0.901715	1.0027	0.908723
O08583	THO complex subunit 4 OS=Mus musculus GN=Alyref PE=1 SV=3 - [THOC4_MOUSE]	37.131	7.06	1	1	2	6	1.04132	1.02974	0.964618	1.04299	0.997482	1.00031	1.00854	0.920269	0.90064	255	26.9236	11.1509	1.00168	0.954593	0.930501	0.124303
D9J342	RNA and export factor binding protein 2 OS=Mus musculus GN=Refbp2 PE=4 SV=1 - [D9J342_MOUSE]	37.131	11.47	4	1	2	5	1.22041	1.07221	1.17805	1.00352	1.09565	0.963164	0.868366	0.878697	0.73058	218	23.741	10.1401	0.882349	0.0822634	0.80907	0.0343575
A0A1C7CYU3	Nucleobindin-1 OS=Mus musculus OX=10090 GN=Nucb1 PE=1 SV=1 - [A0A1C7CYU3_MOUSE]	37.0952	11.43	7	5	5	11	0.981726	1.02634	1.04761	0.999781	1.01587	0.984652	1.00361	0.975194	0.977117	455	52.9646	5.07178	0.981882	0.437177	0.985207	0.313982
Q9DBB8	Trans-1,2-dihydrobenzene-1,2-diol dehydrogenase OS=Mus musculus GN=Dhdh PE=2 SV=1 - [DHDH_MOUSE]	37.06	22.82	3	5	5	9	0.927516	0.905181	0.950976	1.03697	1.08381	1.07253	1.04673	1.03585	1.03662	333	36.2777	6.44287	1.14716	0.00212213	0.976793	0.164603
Q9JLV5	Cullin-3 OS=Mus musculus GN=Cul3 PE=1 SV=1 - [CUL3_MOUSE]	37.03	4.56	6	4	4	5	0.987744	1.03877	1.00248	0.989433	0.960378	1.01667	1.04447	0.980475	1.00445	768	88.8914	8.45557	0.979362	0.401575	1.02121	0.444495
Q3UMA4	Putative uncharacterized protein OS=Mus musculus GN=Fermt2 PE=2 SV=1 - [Q3UMA4_MOUSE]	37.02	2.06	2	1	1	1	0.956072	0.963498	0.990504	0.985397	0.993416	0.953983	0.993708	1.05513	1.0026	680	77.4394	6.15088	1.00781	0.659544	1.04045	0.155436
Q60692	Proteasome subunit beta type-6 OS=Mus musculus GN=Psmb6 PE=1 SV=3 - [PSB6_MOUSE]	37.01	5.04	1	1	1	2	1.01439	0.997958	1.03823	1.03168	1.02238	1.01246	1.04064	1.01364	0.997634	238	25.3625	5.10986	1.00522	0.702489	0.995238	0.740702
Q3U186	Probable arginine--tRNA ligase, mitochondrial OS=Mus musculus GN=Rars2 PE=1 SV=1 - [SYRM_MOUSE]	36.9921	6.4	11	5	5	5	1.03288	1.06508	0.919664	1.03604	1.0161	0.996573	0.952678	0.969863	1.04789	578	65.2946	8.01611	1.0103	0.831203	0.974323	0.453135
Q8C1C2	Ribosome-releasing factor 2, mitochondrial OS=Mus musculus GN=Gfm2 PE=2 SV=1 - [Q8C1C2_MOUSE]	36.9873	5.34	6	3	3	4	1.00574	1.00801	1.04364	0.988439	1.00048	0.988464	1.01754	1.01748	1.06388	543	60.4585	7.32764	0.973831	0.107733	1.04082	0.0642141
Q925B0	PRKC apoptosis WT1 regulator protein OS=Mus musculus GN=Pawr PE=1 SV=2 - [PAWR_MOUSE]	36.87	7.21	6	1	2	2	0.916806	0.90366	0.917321	1.05505	1.08033	1.02762	1.08311	0.998662	1.04727	333	35.8868	5.92236	1.15531	0.000867849	0.989264	0.714512
A0A023J5Y9	ATP synthase protein 8 OS=Mus musculus musculus GN=ATP8 PE=3 SV=1 - [A0A023J5Y9_MOUSE]	36.86	14.93	8	1	1	2	0.887865	1.0544	0.923902	1.10266	1.10079	1.03797	0.977486	0.941228	0.991688	67	7.76311	9.87646	1.13092	0.0848251	0.897881	0.0132788
D3YTP4	Secretory carrier-associated membrane protein (Fragment) OS=Mus musculus OX=10090 GN=Scamp1 PE=1 SV=1 - [D3YTP4_MOUSE]	36.8	18.1	5	2	2	3	0.978179	1.03748	0.971473	0.972276	1.00054	1.03751	1.03804	1.02414	1.04298	116	13.7069	6.93213	1.00776	0.797775	1.0315	0.18406
Q9WVD5	Mitochondrial ornithine transporter 1 OS=Mus musculus GN=Slc25a15 PE=1 SV=1 - [ORNT1_MOUSE]	36.71	7.97	2	2	2	2	0.91973	0.929407	0.985872	0.978037	1.0149	1.00696	1.01816	1.02408	1.03306	301	32.8017	8.85107	1.05816	0.0792135	1.02513	0.10457
Q9CQ54	NADH dehydrogenase [ubiquinone] 1 subunit C2 OS=Mus musculus GN=Ndufc2 PE=1 SV=1 - [NDUC2_MOUSE]	36.67	32.5	3	6	6	9	1.01489	1.01748	0.9914	0.991061	0.980211	0.995836	1.00633	0.992979	1.01692	120	14.1542	9.20264	0.981259	0.117594	1.01655	0.120689
Q8VCA4	Cyp4f15 protein OS=Mus musculus GN=Cyp4f15 PE=2 SV=1 - [Q8VCA4_MOUSE]	36.6	14.04	10	3	7	16	1.09412	1.05488	1.05301	0.931342	0.965172	0.939887	1.05911	1.04882	1.08576	527	60.5342	6.85889	0.885819	0.00192518	1.12597	0.00135471
P18760	Cofilin-1 OS=Mus musculus GN=Cfl1 PE=1 SV=3 - [COF1_MOUSE]	36.6	25.9	4	3	5	12	1.11718	1.11452	1.1127	0.947588	0.95428	0.952383	1.01751	1.05532	1.07239	166	18.5477	8.08936	0.853443	2.69145e-07	1.10194	0.00403691
A0A286YEB7	40S ribosomal protein S24 OS=Mus musculus OX=10090 GN=Rps24 PE=1 SV=1 - [A0A286YEB7_MOUSE]	36.6	14.41	7	2	2	4	1.09888	1.11472	1.07839	0.89715	0.922536	0.934314	1.00454	1.00021	1.08155	118	13.5965	10.77	0.836576	0.000294981	1.12066	0.0179622
Q9DBS1	Transmembrane protein 43 OS=Mus musculus GN=Tmem43 PE=1 SV=1 - [TMM43_MOUSE]	36.57	3.75	1	2	2	2	0.976581	0.959631	1.01295	1.05026	1.0279	1.00873	0.985082	1.00159	1.01049	400	44.7551	7.35693	1.0467	0.0810715	0.970933	0.101548
Q3UGS9	Putative uncharacterized protein (Fragment) OS=Mus musculus GN=Clpb PE=2 SV=1 - [Q3UGS9_MOUSE]	36.56	5.18	6	3	3	3	0.895647	0.928197	0.948096	0.959774	1.04245	1.04189	1.02004	1.02398	1.04656	598	67.5328	7.06396	1.09819	0.0447298	1.01527	0.617759
Q62086	Serum paraoxonase/arylesterase 2 OS=Mus musculus GN=Pon2 PE=1 SV=2 - [PON2_MOUSE]	36.55	10.45	2	2	3	7	1.02069	1.03269	0.990131	0.997542	0.95843	0.972265	1.01587	1.00761	1.0193	354	39.5925	5.8335	0.962125	0.0876297	1.03911	0.0331886
Q99L45	Eukaryotic translation initiation factor 2 subunit 2 OS=Mus musculus GN=Eif2s2 PE=1 SV=1 - [IF2B_MOUSE]	36.4722	15.71	2	4	4	6	1.00883	1.03638	1.07107	0.995764	0.987494	0.953215	1.02373	1.00933	0.990306	331	38.0682	5.79541	0.942298	0.0542625	1.02959	0.148841
Q9DD20	Methyltransferase-like protein 7B OS=Mus musculus GN=Mettl7b PE=2 SV=2 - [MET7B_MOUSE]	36.3675	13.52	1	4	4	11	1.01607	1.04877	1.06124	0.949082	0.991843	0.951254	1.02449	1.01971	1.0161	244	28.0305	8.5874	0.92518	0.0157654	1.05813	0.0165421
Q9WTL7	Acyl-protein thioesterase 2 OS=Mus musculus GN=Lypla2 PE=1 SV=1 - [LYPA2_MOUSE]	36.3	16.88	1	4	4	12	0.981878	0.998048	1.00225	1.0121	1.00991	0.988285	1.00473	0.976124	0.999826	231	24.7777	7.2251	1.00943	0.393491	0.990162	0.444606
Q8R0M2	Ugp2 protein (Fragment) OS=Mus musculus GN=Ugp2 PE=2 SV=1 - [Q8R0M2_MOUSE]	36.25	17.58	4	7	8	25	0.911604	0.888781	0.901654	1.06681	1.08062	1.09325	0.995861	0.986869	1.01622	495	55.463	7.32764	1.19934	5.87447e-05	0.92541	0.00222851
P19221	Prothrombin OS=Mus musculus GN=F2 PE=1 SV=1 - [THRB_MOUSE]	36.2	5.99	2	3	3	3	0.867016	0.928837	0.951642	1.08247	1.04643	1.00265	0.978314	0.961517	1.1	618	70.2237	6.43018	1.13978	0.0201204	0.97071	0.569168
Q2VPC9	Prkag1 protein (Fragment) OS=Mus musculus GN=Prkag1 PE=2 SV=1 - [Q2VPC9_MOUSE]	36.2	6.85	2	2	2	4	1.00266	0.989033	0.979349	1.09366	1.03078	1.03476	0.974189	0.990698	0.978387	248	28.2902	7.29834	1.06333	0.0429119	0.931653	0.0262934
Q3UNN1	Putative uncharacterized protein OS=Mus musculus GN=Sept7 PE=2 SV=1 - [Q3UNN1_MOUSE]	36.1963	5.98	7	3	3	7	1.00654	0.987669	1.02908	0.987619	1.04999	0.978992	0.975868	0.941448	0.959815	418	48.6461	8.63135	0.997789	0.934237	0.953765	0.130352
Q9DCC4	Pyrroline-5-carboxylate reductase 3 OS=Mus musculus GN=Pycrl PE=2 SV=2 - [P5CR3_MOUSE]	36.1	16.42	1	3	3	3	0.903774	0.933243	0.891808	1.04613	1.03395	1.11286	1.0086	0.998438	1.00091	274	28.7027	7.26904	1.17007	0.00487412	0.942066	0.0671504
P60122	RuvB-like 1 OS=Mus musculus GN=Ruvbl1 PE=1 SV=1 - [RUVB1_MOUSE]	36.06	5.26	3	2	2	2	0.944935	1.00005	0.9688	0.990292	0.972215	1.01987	1.00103	0.997119	1.05116	456	50.1823	6.41748	1.02354	0.340639	1.02245	0.372921
E9QND8	Atlastin-2 OS=Mus musculus GN=Atl2 PE=4 SV=1 - [E9QND8_MOUSE]	36.02	6.8	7	2	3	4	0.896164	0.89109	0.900398	1.02618	1.02923	1.02247	1.00086	1.02027	1.07444	412	46.8455	5.94775	1.14519	2.55686e-06	1.00575	0.802776
Q3TMN1	Methionine aminopeptidase 2 OS=Mus musculus GN=Metap2 PE=2 SV=1 - [Q3TMN1_MOUSE]	36	3.3	6	1	2	2	1.09672	1.14013	1.08952	0.934097	0.938495	0.899662	1.00149	1.00299	0.99403	455	50.4951	5.90967	0.833417	0.00076607	1.08161	0.00390102
P17427	AP-2 complex subunit alpha-2 OS=Mus musculus GN=Ap2a2 PE=1 SV=2 - [AP2A2_MOUSE]	35.96	6.29	4	3	5	7	0.990075	1.02594	1.0066	0.992188	0.951964	1.0011	1.03315	0.998172	1.11626	938	103.951	6.93213	0.974406	0.23215	1.0687	0.151771
P17426	AP-2 complex subunit alpha-1 OS=Mus musculus GN=Ap2a1 PE=1 SV=1 - [AP2A1_MOUSE]	35.96	3.07	2	1	3	5	1.24295	1.2177	1.18693	0.931242	0.937324	0.940319	0.957214	0.960285	0.89349	977	107.596	7.03467	0.770068	6.97467e-05	1.00075	0.976024
P50462	Cysteine and glycine-rich protein 3 OS=Mus musculus GN=Csrp3 PE=1 SV=1 - [CSRP3_MOUSE]	35.94	17.53	2	2	2	2	0.887496	0.86194	0.897389	1.07864	0.981596	1.04927	1.05776	1.01661	0.999553	194	20.8809	8.54346	1.17481	0.00729197	0.988556	0.741355
Q9D7P6	Iron-sulfur cluster assembly enzyme ISCU, mitochondrial OS=Mus musculus GN=Iscu PE=1 SV=1 - [ISCU_MOUSE]	35.93	5.36	2	1	1	3	0.996511	0.969591	0.917484	0.976274	1.02078	0.971704	1.00768	1.01279	1.05062	168	18.0866	9.29053	1.02954	0.367691	1.03447	0.174729
Q8BSX3	Putative uncharacterized protein OS=Mus musculus GN=Pck1 PE=2 SV=1 - [Q8BSX3_MOUSE]	35.8606	10.29	3	5	6	7	1.03076	1.0424	1.03396	0.94276	0.923797	0.916383	1.09832	1.13308	1.0737	622	69.3331	6.65381	0.895666	0.000229528	1.18763	0.000777214
Q9EQ06	Estradiol 17-beta-dehydrogenase 11 OS=Mus musculus GN=Hsd17b11 PE=2 SV=1 - [DHB11_MOUSE]	35.79	7.72	1	1	2	8	0.825084	0.808205	0.785462	1.10194	1.09515	1.09623	1.07446	1.09341	1.15554	298	32.8597	8.66064	1.36158	1.52521e-05	1.00914	0.704103
P11983	T-complex protein 1 subunit alpha OS=Mus musculus GN=Tcp1 PE=1 SV=3 - [TCPA_MOUSE]	35.7816	16.37	12	9	9	17	1.00431	0.982456	0.996857	1.02771	1.02221	1.03696	0.991007	0.992468	0.947886	556	60.4107	6.16357	1.03461	0.0111931	0.949618	0.0272562
Q8BFW7	Lipoma-preferred partner homolog OS=Mus musculus GN=Lpp PE=1 SV=1 - [LPP_MOUSE]	35.78	1.96	1	1	1	1	0.93484	0.863606	0.941733	1.04535	1.00982	1.04161	1.03606	1.0422	1.07401	613	65.8479	7.37158	1.13014	0.0122694	1.01792	0.319618
Q8VIJ6	Splicing factor, proline- and glutamine-rich OS=Mus musculus GN=Sfpq PE=1 SV=1 - [SFPQ_MOUSE]	35.77	8.58	4	5	5	8	0.978437	1.0247	0.992696	0.983521	0.978802	0.959996	1.00966	1.02609	0.983514	699	75.3943	9.43701	0.975462	0.187924	1.03317	0.0871342
Q9CWA5	Nucleoside diphosphate kinase (Fragment) OS=Mus musculus GN=Nme3 PE=2 SV=1 - [Q9CWA5_MOUSE]	35.77	11.38	3	2	2	3	1.06691	1.04646	1.02481	0.971538	0.962913	0.959017	1.02745	0.993117	1.01572	167	18.8267	6.39209	0.922021	0.00302467	1.04936	0.0113722
A0A140LHK0	Serpin H1 (Fragment) OS=Mus musculus OX=10090 GN=Serpinh1 PE=1 SV=1 - [A0A140LHK0_MOUSE]	35.77	13.04	8	1	1	2	0.79527	0.810325	0.819405	1.06086	1.08316	1.07553	1.04725	1.04187	1.07974	115	11.8095	8.14795	1.32765	1.03094e-05	0.984252	0.27936
Q6PDG0	Nup205 protein (Fragment) OS=Mus musculus GN=Nup205 PE=2 SV=1 - [Q6PDG0_MOUSE]	35.76	1.35	9	3	3	3	1.12387	1.04686	1.00646	0.981673	0.96603	0.990866	1.09793	0.978443	1.07235	2003	226.788	6.34131	0.924895	0.0866756	1.07152	0.131566
E9QAX7	Exportin-2 OS=Mus musculus GN=Cse1l PE=4 SV=1 - [E9QAX7_MOUSE]	35.7464	5.78	3	2	2	3	1.09343	1.00737	1.05434	1.00245	1.00007	1.02121	0.947583	0.945931	0.959811	415	47.9793	5.10986	0.958353	0.164306	0.943643	0.00207029
P46460	Vesicle-fusing ATPase OS=Mus musculus GN=Nsf PE=1 SV=2 - [NSF_MOUSE]	35.72	2.96	1	2	2	3	1.00953	1.04155	0.982728	1.04875	1.01397	1.02963	0.994522	0.996437	1.04183	744	82.561	6.94678	1.0193	0.37904	0.980736	0.342225
P61222	ATP-binding cassette sub-family E member 1 OS=Mus musculus GN=Abce1 PE=2 SV=1 - [ABCE1_MOUSE]	35.72	7.85	5	6	6	11	1.02209	0.999509	1.00911	0.964501	1.00999	0.967621	1.0199	1.01248	1.06589	599	67.271	8.33838	0.970767	0.139834	1.05308	0.0792588
P27046	Alpha-mannosidase 2 OS=Mus musculus GN=Man2a1 PE=1 SV=2 - [MA2A1_MOUSE]	35.7072	6.35	4	8	9	13	1.05674	1.05823	1.05004	0.966997	1.00337	0.997441	0.976387	0.945816	0.925255	1150	131.548	8.03076	0.937692	0.00470052	0.959448	0.0977928
Q9D1D4	Transmembrane emp24 domain-containing protein 10 OS=Mus musculus GN=Tmed10 PE=2 SV=1 - [TMEDA_MOUSE]	35.68	16.44	3	3	5	15	1.09475	1.0643	1.00819	0.963004	0.977063	0.987445	0.968329	1.04304	0.960107	219	24.8949	6.69775	0.924313	0.0385602	1.01502	0.620087
Q8BIJ6	Isoleucine--tRNA ligase, mitochondrial OS=Mus musculus GN=Iars2 PE=1 SV=1 - [SYIM_MOUSE]	35.6725	9.19	6	7	7	8	0.944189	0.912233	0.927717	1.02217	1.01998	1.02691	0.993168	0.992702	1.04039	1012	112.732	6.81494	1.10234	0.000551314	0.986054	0.421634
E9PV21	Tetratricopeptide repeat protein 39C OS=Mus musculus GN=Ttc39c PE=4 SV=1 - [E9PV21_MOUSE]	35.64	4.98	4	2	2	4	1.06918	1.14115	1.14392	0.951219	0.957594	0.935148	0.956823	0.962739	1.01921	522	58.8791	7.50342	0.847867	0.00257163	1.03334	0.206338
Q6ZWQ5	Sorting nexin 12, isoform CRA_c OS=Mus musculus GN=Snx12 PE=1 SV=1 - [Q6ZWQ5_MOUSE]	35.64	6.79	5	1	1	3	1.11043	1.08108	1.09716	1.01585	1.00887	0.995193	0.968512	1.01878	0.956846	162	18.8727	8.44092	0.91828	0.00100955	0.974906	0.274089
P62702	40S ribosomal protein S4, X isoform OS=Mus musculus GN=Rps4x PE=2 SV=2 - [RS4X_MOUSE]	35.6156	18.25	5	7	7	15	1.04503	1.06918	1.06962	0.985473	0.968418	0.941247	1.01523	0.989045	0.962442	263	29.5791	10.1548	0.909326	0.00320686	1.02472	0.297785
Q14C51	Pentatricopeptide repeat domain-containing protein 3, mitochondrial OS=Mus musculus GN=Ptcd3 PE=2 SV=2 - [PTCD3_MOUSE]	35.61	4.53	7	3	4	6	1.00097	1.0738	0.975955	0.951688	1.01572	1.01154	0.986879	0.987072	1.01167	685	77.7468	5.88428	0.976477	0.541714	1.00224	0.925252
Q91YX5	Acyl-CoA:lysophosphatidylglycerol acyltransferase 1 OS=Mus musculus GN=Lpgat1 PE=2 SV=1 - [LGAT1_MOUSE]	35.6	8.38	16	3	4	5	1.0372	1.01402	0.983222	0.98576	0.958939	0.95573	1.02348	1.01123	0.999054	370	43.0602	8.79248	0.955839	0.0711767	1.04597	0.0199244
P54869	Hydroxymethylglutaryl-CoA synthase, mitochondrial OS=Mus musculus GN=Hmgcs2 PE=1 SV=2 - [HMCS2_MOUSE]	35.56	25.39	6	15	15	49	0.793377	0.771472	0.759838	1.15353	1.15521	1.16543	1.00655	1.03186	0.995007	508	56.7865	8.41162	1.49447	3.38195e-06	0.873137	0.000216457
P61620	Protein transport protein Sec61 subunit alpha isoform 1 OS=Mus musculus GN=Sec61a1 PE=2 SV=2 - [S61A1_MOUSE]	35.5012	3.99	2	2	2	12	1.11402	1.10908	1.11078	0.951074	0.982193	0.930988	0.971804	0.98607	0.9879	476	52.2305	8.06006	0.859137	0.000472121	1.02846	0.159368
O70570	Polymeric immunoglobulin receptor OS=Mus musculus GN=Pigr PE=1 SV=1 - [PIGR_MOUSE]	35.48	2.72	2	2	2	4	1.06026	1.00065	1.04731	1.00768	1.05555	1.03153	1.00538	1.00553	0.941238	771	84.9455	5.40186	0.995668	0.853366	0.953919	0.13549
E9Q395	Antigen-presenting glycoprotein CD1d1 OS=Mus musculus GN=Cd1d1 PE=4 SV=1 - [E9Q395_MOUSE]	35.43	4.88	8	1	1	4	1.23533	1.2117	1.16299	0.927375	1.00554	0.91172	0.991576	1.00967	0.922696	205	23.7079	8.30908	0.787984	0.00209185	1.02788	0.538022
P15864	Histone H1.2 OS=Mus musculus GN=Hist1h1c PE=1 SV=2 - [H12_MOUSE]	35.27	47.17	12	4	13	24	1.14477	1.11711	1.10605	0.960449	0.999851	0.949829	0.978548	0.970015	0.979606	212	21.2537	11.0044	0.864072	0.00132617	1.0062	0.718105
Q8R3H6	Ighg protein OS=Mus musculus GN=Ighg PE=2 SV=1 - [Q8R3H6_MOUSE]	35.26	4.43	19	1	2	2	1.21399	1.14279	1.29462	0.825511	0.825129	0.877243	1.10695	1.08304	1.0658	474	51.7158	7.1665	0.692305	0.00136039	1.28795	0.000321822
Q58E56	Igh protein OS=Mus musculus GN=Igh PE=2 SV=1 - [Q58E56_MOUSE]	35.26	5.66	63	0	3	3										477	52.189	7.60596	#DIV/0!	#DIV/0!	#DIV/0!	#DIV/0!
Q3UC74	Putative uncharacterized protein OS=Mus musculus GN=Cyp4v3 PE=2 SV=1 - [Q3UC74_MOUSE]	35.21	8.19	2	4	4	6	1.07732	1.09203	1.06365	0.924095	0.92689	0.924002	1.05086	1.04269	1.06575	525	60.9265	8.47021	0.858333	5.0184e-05	1.13849	4.72148e-05
P40124	Adenylyl cyclase-associated protein 1 OS=Mus musculus GN=Cap1 PE=1 SV=4 - [CAP1_MOUSE]	35.19	10.97	9	5	5	6	1.00617	0.979444	0.936757	0.970927	0.99211	1.03113	1.03799	1.05461	1.06358	474	51.5324	7.51807	1.02457	0.422703	1.05411	0.0478755
Q9D6R2	Isocitrate dehydrogenase [NAD] subunit alpha, mitochondrial OS=Mus musculus GN=Idh3a PE=1 SV=1 - [IDH3A_MOUSE]	35.19	4.92	2	2	2	4	1.13461	1.16788	1.08092	0.911802	0.979234	0.931909	0.967955	0.964594	0.941923	366	39.6131	6.72705	0.83435	0.00442263	1.01825	0.470936
Q91X52	L-xylulose reductase OS=Mus musculus GN=Dcxr PE=2 SV=2 - [DCXR_MOUSE]	35.09	13.11	2	3	3	6	0.902385	0.933547	0.883443	1.03722	1.0538	1.02693	1.04426	1.06701	1.10397	244	25.7294	7.31299	1.14657	0.00131275	1.0312	0.164357
Q6TCG2	Progestin and adipoQ receptor family member 9 OS=Mus musculus GN=Paqr9 PE=2 SV=2 - [PAQR9_MOUSE]	35.08	11.47	1	4	4	8	0.927297	1.00335	0.946564	0.975114	1.00089	0.979269	1.03001	1.01999	0.989881	375	42.7129	8.76318	1.02713	0.342537	1.02863	0.123014
Q61559	IgG receptor FcRn large subunit p51 OS=Mus musculus GN=Fcgrt PE=1 SV=1 - [FCGRN_MOUSE]	34.93	5.48	2	2	2	3	1.01384	0.992922	1.03573	0.980679	0.969547	0.984355	1.00552	0.97108	1.09079	365	40.0671	5.2876	0.96453	0.051993	1.04526	0.284573
A4FUU4	Retsat protein (Fragment) OS=Mus musculus GN=Retsat PE=2 SV=1 - [A4FUU4_MOUSE]	34.93	5.93	5	4	4	11	0.921765	0.876718	0.91767	1.02808	1.03087	1.05766	1.05936	1.07087	1.07231	607	66.9741	8.95361	1.14743	0.0014849	1.02757	0.0495079
Q149K3	2310038E17Rik protein OS=Mus musculus GN=Ces2f PE=2 SV=1 - [Q149K3_MOUSE]	34.92	6.51	7	1	3	10	0.934763	0.890628	0.882692	1.07168	1.05037	1.02777	0.950044	0.944074	0.939028	430	48.8522	8.646	1.16312	0.00201523	0.899462	0.00127751
P62911	60S ribosomal protein L32 OS=Mus musculus GN=Rpl32 PE=1 SV=2 - [RL32_MOUSE]	34.9009	31.85	7	5	5	12	1.12026	1.12153	1.13438	0.943386	0.94996	0.934585	0.95778	0.959453	0.96848	135	15.8498	11.3267	0.837616	8.62305e-06	1.02043	0.0256776
O70572	Sphingomyelin phosphodiesterase 2 OS=Mus musculus GN=Smpd2 PE=1 SV=1 - [NSMA_MOUSE]	34.8	7.64	2	3	3	4	1.03286	1.02252	1.04607	1.01339	0.957128	1.02905	0.95986	0.991783	0.95867	419	47.4357	6.44287	0.967147	0.211786	0.970244	0.289393
Q9Z1N5	Spliceosome RNA helicase Ddx39b OS=Mus musculus GN=Ddx39b PE=1 SV=1 - [DX39B_MOUSE]	34.78	17.76	5	4	8	10	1.14175	1.0561	1.05523	1.00299	0.974053	0.959532	0.986314	0.982885	1.00335	428	49.004	5.66846	0.902705	0.0283296	1.01225	0.447503
Q3T9L0	Putative uncharacterized protein OS=Mus musculus GN=Ddx39 PE=2 SV=1 - [Q3T9L0_MOUSE]	34.78	11.94	8	1	5	6	0.904257	0.946301	1.08016	1.05021	0.946578	1.02992	0.980305	1.00276	1.12518	427	49.0539	5.68115	1.03275	0.631939	1.02694	0.64745
Q571K5	MKIAA4133 protein (Fragment) OS=Mus musculus GN=Tnpo3 PE=2 SV=1 - [Q571K5_MOUSE]	34.78	5.99	6	3	3	3	0.958065	1.01591	0.970539	0.950296	1.00039	1.01332	1.0023	1.01109	0.995849	584	66.1066	6.06201	1.00662	0.815295	1.01527	0.486981
Q3TWV4	AP-2 complex subunit mu OS=Mus musculus GN=Ap2m1 PE=2 SV=1 - [Q3TWV4_MOUSE]	34.778	9.01	5	4	4	6	1.0669	1.06089	1.04064	0.995685	0.978996	0.99836	0.955221	0.973056	1.02252	433	49.3579	9.53955	0.938332	0.00285838	0.992519	0.742134
Q6PDY2	2-aminoethanethiol dioxygenase OS=Mus musculus GN=Ado PE=1 SV=2 - [AEDO_MOUSE]	34.74	12.89	1	3	3	3	0.903291	0.98621	0.985301	0.981855	1.02368	0.970501	1.0593	1.04368	1.06201	256	28.3543	5.97314	1.03521	0.349688	1.06349	0.0213402
P08207	Protein S100-A10 OS=Mus musculus GN=S100a10 PE=1 SV=2 - [S10AA_MOUSE]	34.72	17.53	2	1	1	4	0.898034	0.919702	0.885998	1.12008	1.10188	1.12852	0.956502	0.985721	0.981576	97	11.1785	6.771	1.23921	6.86678e-05	0.87265	0.000294453
P29788	Vitronectin OS=Mus musculus GN=Vtn PE=1 SV=2 - [VTNC_MOUSE]	34.7	9	1	3	3	4	1.00865	0.988205	0.990014	0.934798	0.934371	0.96574	1.09979	1.06611	1.11972	478	54.8143	5.88428	0.949125	0.0145159	1.15898	0.00132389
Q924Y0	Gamma-butyrobetaine dioxygenase OS=Mus musculus GN=Bbox1 PE=2 SV=1 - [BODG_MOUSE]	34.6795	9.3	2	3	3	4	0.942196	0.928282	0.944646	1.02549	1.05038	1.05555	1.07543	1.07181	1.00173	387	44.6705	6.91748	1.11236	0.000570827	1.00561	0.831181
A0A1W2P7A4	Pterin-4-alpha-carbinolamine dehydratase OS=Mus musculus OX=10090 GN=Pcbd1 PE=1 SV=1 - [A0A1W2P7A4_MOUSE]	34.66	60	2	2	3	13	0.927784	0.894743	0.910285	1.02278	1.03117	1.07074	1.01643	1.0063	1.01391	60	6.83135	6.0874	1.14339	0.00175899	0.971822	0.123812
Q8R0F9	SEC14-like protein 4 OS=Mus musculus GN=Sec14l4 PE=2 SV=1 - [S14L4_MOUSE]	34.6509	18.11	1	5	7	14	0.972614	0.987724	0.982894	0.993424	0.999993	1.0152	1.03912	1.02408	1.06054	403	46.0235	7.12256	1.02222	0.049794	1.03826	0.0363121
H3BL34	Carboxylesterase 1E OS=Mus musculus GN=Ces1e PE=3 SV=1 - [H3BL34_MOUSE]	34.621	6.06	8	2	3	5	0.958948	0.953217	0.930381	1.04708	1.05864	1.03413	0.958022	0.944981	0.984654	561	61.4715	6.15088	1.10459	0.000912076	0.919681	0.00353144
Q60972	Histone-binding protein RBBP4 OS=Mus musculus GN=Rbbp4 PE=1 SV=5 - [RBBP4_MOUSE]	34.58	12.24	2	2	3	3	0.982987	1.00036	1.02152	1.00606	0.955031	0.997534	1.0376	1.033	1.00622	425	47.6261	4.89404	0.984615	0.469719	1.03995	0.101142
O55137	Acyl-coenzyme A thioesterase 1 OS=Mus musculus GN=Acot1 PE=1 SV=1 - [ACOT1_MOUSE]	34.5755	12.17	3	2	6	17	0.694252	0.64506	0.758392	1.16407	1.1685	1.20678	1.02146	1.06067	1.07258	419	46.1067	6.58057	1.68725	0.000172419	0.891323	0.00336428
P62334	26S protease regulatory subunit 10B OS=Mus musculus GN=Psmc6 PE=1 SV=1 - [PRS10_MOUSE]	34.57	15.94	8	6	6	13	1.01267	0.993345	1.00842	0.981612	1.01345	1.03089	1.00109	0.975755	1.03698	389	44.1451	7.48877	1.00382	0.817396	0.995992	0.868338
Q8R0W0	Epiplakin OS=Mus musculus GN=Eppk1 PE=1 SV=2 - [EPIPL_MOUSE]	34.47	7.27	10	6	7	10	1.17916	1.11707	1.03459	0.979115	0.972782	0.949897	0.93218	0.996572	1.00677	6548	724.183	6.07471	0.871192	0.0288022	1.01162	0.675954
Q8R3R1	Csde1 protein (Fragment) OS=Mus musculus GN=Csde1 PE=2 SV=1 - [Q8R3R1_MOUSE]	34.46	7.84	10	6	6	8	1.01183	1.00697	0.997754	1.02073	1.00528	0.998872	0.975625	1.03586	0.967487	689	76.8131	6.41748	1.00276	0.736368	0.984822	0.534029
D3YYK0	Abhydrolase domain containing 11, isoform CRA_b OS=Mus musculus GN=Abhd11 PE=1 SV=1 - [D3YYK0_MOUSE]	34.42	5.29	2	1	1	2	1.00293	0.995545	1.02783	0.936335	0.971194	0.949166	1.02925	1.01097	1.06467	227	24.8659	8.23584	0.943954	0.0160241	1.08688	0.0116088
P26040	Ezrin OS=Mus musculus GN=Ezr PE=1 SV=3 - [EZRI_MOUSE]	34.41	10.24	5	4	7	10	1.19991	1.04599	1.08409	1.00066	0.998085	0.999096	0.968095	0.964276	0.858789	586	69.3636	6.1001	0.900256	0.0750221	0.931056	0.12681
P26041	Moesin OS=Mus musculus GN=Msn PE=1 SV=3 - [MOES_MOUSE]	34.41	16.98	4	7	11	19	1.08002	1.04138	1.04309	0.945534	0.957683	0.957894	1.00913	1.00901	0.987879	577	67.7249	6.59521	0.90413	0.00158288	1.05065	0.00407933
Q924L1	LETM1 domain-containing protein 1 OS=Mus musculus OX=10090 GN=Letmd1 PE=1 SV=1 - [LTMD1_MOUSE]	34.41	3.06	1	1	1	1	0.898567	1.00784	0.930989	0.994445	0.982172	1.20558	0.901502	0.886772	0.913106	360	41.6742	10.5356	1.12152	0.221407	0.848904	0.0928369
Q9JKN1	Zinc transporter 7 OS=Mus musculus GN=Slc30a7 PE=1 SV=1 - [ZNT7_MOUSE]	34.38	2.91	1	1	1	1	0.827409	0.994169	0.834776	0.961995	0.982587	1.26654	0.894088	0.878917	0.88623	378	41.7632	6.84424	1.20885	0.175017	0.828133	0.134786
A0A338P7E3	Ribonuclease T2-B OS=Mus musculus OX=10090 GN=Rnaset2b PE=1 SV=1 - [A0A338P7E3_MOUSE]	34.37	15.95	3	3	3	4	1.1533	1.12348	1.13963	0.928506	0.94945	0.896663	0.983967	1.02418	0.922204	163	18.7713	7.07861	0.812144	0.000262959	1.05613	0.195012
C6EQH3	ASL1/Suclg2 fusion protein OS=Mus musculus GN=Suclg2 PE=2 SV=1 - [C6EQH3_MOUSE]	34.3673	15.94	26	7	8	25	0.956754	0.931502	0.935912	1.05476	1.03662	1.03888	1.00356	0.988784	0.891124	414	44.7534	6.01123	1.10838	0.000453578	0.921159	0.0827426
A2A9V7	Mitochondrial thiamine pyrophosphate carrier (Fragment) OS=Mus musculus OX=10090 GN=Slc25a19 PE=1 SV=8 - [A2A9V7_MOUSE]	34.33	4.44	3	1	1	1	0.926816	0.974326	1.05142	0.96851	0.989734	1.04756	1.02605	1.00942	1.03594	225	25.297	9.14404	1.01803	0.702966	1.02183	0.428659
Q8BWU8	Ethanolamine-phosphate phospho-lyase OS=Mus musculus GN=Etnppl PE=2 SV=1 - [AT2L1_MOUSE]	34.32	22.04	8	9	9	13	1.06251	1.06647	1.01982	0.982555	0.941599	0.952595	1.06614	1.00047	1.13557	499	55.4611	6.93213	0.913601	0.00933161	1.11313	0.056763
Q8BK67	Protein RCC2 OS=Mus musculus GN=Rcc2 PE=1 SV=1 - [RCC2_MOUSE]	34.27	7.31	2	3	3	3	1.04728	1.06168	1.08842	1.00569	0.975271	0.966072	0.99429	1.02342	1.04402	520	55.9481	8.71924	0.921702	0.00797255	1.03892	0.111013
Q9CT23	Putative uncharacterized protein (Fragment) OS=Mus musculus GN=Eif3e PE=2 SV=1 - [Q9CT23_MOUSE]	34.2	4.5	3	2	2	5	1.01065	1.02333	1.08834	0.955112	1.00215	1.00757	0.991809	0.999701	0.89677	422	49.5362	6.02393	0.94956	0.147306	0.974182	0.528681
D3YX59	Nicotinamide N-methyltransferase OS=Mus musculus GN=Nnmt PE=4 SV=1 - [D3YX59_MOUSE]	34.19	12.1	2	2	2	5	1.06352	1.02847	1.12174	0.879206	0.856322	0.949951	1.0283	1.04112	0.968188	157	18.045	5.94775	0.835627	0.010857	1.13113	0.0311977
A0A087WRE5	U8 snoRNA-decapping enzyme (Fragment) OS=Mus musculus GN=Nudt16 PE=4 SV=1 - [A0A087WRE5_MOUSE]	34.07	9.95	3	1	2	2	0.90678	0.920796	0.853633	1.03693	1.00622	1.00771	1.13674	1.10891	1.17994	191	21.3453	7.54736	1.13787	0.00564783	1.12283	0.00553682
A0A2R8VH99	Tudor-interacting repair regulator protein OS=Mus musculus OX=10090 GN=Nudt16l1 PE=1 SV=1 - [A0A2R8VH99_MOUSE]	34.07	9.55	3	1	2	2	1.06146	1.05363	1.02803	0.952364	1.00561	1.05488	0.987394	1.05798	0.961112	199	22.0655	9.20264	0.958552	0.237291	0.997889	0.961602
F6SV10	Bis(5'-adenosyl)-triphosphatase (Fragment) OS=Mus musculus OX=10090 GN=Fhit PE=1 SV=2 - [F6SV10_MOUSE]	34.03	16	4	1	1	1	0.919171	0.915985	0.916656	1.00836	0.997362	1.03174	0.977576	0.991147	0.971545	100	11.288	8.93896	1.10381	0.000728502	0.968001	0.0500975
Q8BWP5	Alpha-tocopherol transfer protein OS=Mus musculus GN=Ttpa PE=1 SV=1 - [TTPA_MOUSE]	33.95	22.66	6	5	5	12	0.935878	0.917061	0.922606	1.06927	1.07007	1.07843	0.995774	0.998387	0.988695	278	31.9937	8.36768	1.15933	1.98228e-05	0.926995	4.50354e-05
Q00PI9	Heterogeneous nuclear ribonucleoprotein U-like protein 2 OS=Mus musculus GN=Hnrnpul2 PE=1 SV=2 - [HNRL2_MOUSE]	33.9172	2.15	1	2	2	2	1.13209	1.09616	1.11393	0.946965	0.948324	0.954387	1.03725	1.02256	1.03683	745	84.8878	4.89404	0.852638	0.000102212	1.08667	0.000103255
Q8VCW8	Acyl-CoA synthetase family member 2, mitochondrial OS=Mus musculus GN=Acsf2 PE=1 SV=1 - [ACSF2_MOUSE]	33.91	11.38	1	7	7	23	1.03501	0.992201	0.981136	1.00914	1.03572	1.01508	0.997016	1.01606	1.03064	615	67.907	8.17725	1.01715	0.400549	0.9947	0.690776
A0A0R4J069	Selenocysteine lyase OS=Mus musculus OX=10090 GN=Scly PE=1 SV=1 - [A0A0R4J069_MOUSE]	33.9	9.03	5	1	3	4	0.932928	1.00258	1.03912	1.00615	1.00657	1.10943	0.953815	0.954009	1.0453	432	47.1741	6.66846	1.04959	0.348751	0.945862	0.287099
A0A0G2JEG0	Mevalonate kinase OS=Mus musculus OX=10090 GN=Mvk PE=1 SV=1 - [A0A0G2JEG0_MOUSE]	33.85	5.75	5	1	1	5	1.14932	1.22434	1.19874	0.940255	0.903037	0.942548	0.876924	0.892973	0.906293	226	24.3998	7.89893	0.779823	0.000502189	0.96064	0.0760825
I7HLV2	60S ribosomal protein L10 (Fragment) OS=Mus musculus GN=Rpl10 PE=4 SV=1 - [I7HLV2_MOUSE]	33.7841	24.88	25	5	6	18	1.07883	1.12224	1.13557	0.968984	0.967262	0.942967	0.952558	0.92901	0.974542	201	23.0571	10.0083	0.862907	0.00132844	0.991976	0.64744
A1L2Z3	C230096C10Rik protein OS=Mus musculus GN=Emc1 PE=2 SV=1 - [A1L2Z3_MOUSE]	33.73	2.71	3	2	2	2	0.97867	1.00316	1.03614	0.961249	0.986967	0.963059	1.07038	1.0022	0.940892	997	111.563	7.43018	0.964646	0.128393	1.0351	0.424069
Q3UF57	Putative uncharacterized protein (Fragment) OS=Mus musculus GN=Clasp2 PE=2 SV=1 - [Q3UF57_MOUSE]	33.62	3.27	8	1	1	1	0.909372	0.871234	0.920159	0.899067	1.0057	1.06567	0.965955	0.934078	0.989379	306	33.6404	8.42627	1.09985	0.152328	0.972724	0.626327
P00186	Cytochrome P450 1A2 OS=Mus musculus GN=Cyp1a2 PE=1 SV=1 - [CP1A2_MOUSE]	33.55	19.3	3	11	11	29	1.15353	1.14002	1.15371	0.893271	0.887484	0.866305	1.01541	1.02278	1.06424	513	58.1471	8.76318	0.767872	9.04805e-06	1.17203	0.000923675
E9Q7G0	Protein Numa1 OS=Mus musculus GN=Numa1 PE=1 SV=1 - [E9Q7G0_MOUSE]	33.51	2.01	6	4	4	4	0.873566	0.882838	0.904311	1.03039	1.06586	1.07233	1.04107	0.995082	1.04125	2094	235.487	5.87158	1.19088	0.000440621	0.971226	0.205897
Q6NXL1	Protein Sec24d OS=Mus musculus GN=Sec24d PE=2 SV=1 - [Q6NXL1_MOUSE]	33.51	4.26	3	3	4	7	0.962646	0.993791	0.991533	1.02706	0.989229	0.990489	0.997643	1.01397	1.00962	1032	112.603	7.18115	1.01995	0.286451	1.00481	0.736014
Q9R0M5	Thiamin pyrophosphokinase 1 OS=Mus musculus GN=Tpk1 PE=1 SV=1 - [TPK1_MOUSE]	33.5	14.81	1	2	2	2	0.909333	0.870601	0.895594	1.03199	1.04977	1.03656	1.05553	1.07178	1.05667	243	27.0508	5.75732	1.1655	0.000297111	1.02106	0.0428918
Q8VCC2	Liver carboxylesterase 1 OS=Mus musculus GN=Ces1 PE=2 SV=1 - [EST1_MOUSE]	33.44	12.92	4	5	7	20	0.97395	0.955839	0.920362	1.0467	1.03604	1.06404	1.0126	1.03105	0.95859	565	62.64	5.99854	1.10408	0.00506485	0.954068	0.106659
Q6P5E4	UDP-glucose:glycoprotein glucosyltransferase 1 OS=Mus musculus GN=Uggt1 PE=1 SV=4 - [UGGG1_MOUSE]	33.44	4.64	6	8	8	10	1.06287	1.09311	1.0743	0.966836	0.961451	0.961302	0.97067	0.971516	1.00368	1551	176.323	5.61768	0.894531	0.000227314	1.01948	0.163815
Q3UEH2	Putative uncharacterized protein OS=Mus musculus GN=Tat PE=2 SV=1 - [Q3UEH2_MOUSE]	33.44	1.98	2	1	1	1	1.2361	1.27639	1.15229	0.761056	0.788755	0.733621	1.331	1.49741	1.3678	454	50.5334	5.43994	0.623074	0.000320963	1.83768	0.000272065
Q7TQB3	Solute carrier family 21 member 1 OS=Mus musculus GN=Slco1a1 PE=2 SV=1 - [Q7TQB3_MOUSE]	33.392	4.78	3	3	3	7	1.07653	1.07858	1.07059	0.908437	0.924607	0.928757	1.04164	1.04767	1.09551	670	74.379	8.25049	0.856186	2.021e-05	1.15317	0.00147469
Q8BXY4	Putative uncharacterized protein OS=Mus musculus GN=Rab2a PE=2 SV=1 - [Q8BXY4_MOUSE]	33.37	15.48	7	2	2	2	0.99282	1.00321	0.986979	1.04618	0.99838	1.00467	1.02829	0.981935	1.04186	168	19.1447	6.94678	1.0222	0.233129	1.00093	0.969803
Q3THQ5	Putative uncharacterized protein OS=Mus musculus GN=Stip1 PE=2 SV=1 - [Q3THQ5_MOUSE]	33.33	14.18	2	8	8	16	1.01679	0.993025	1.02764	1.02435	0.987511	1.02053	0.998758	1.00713	0.996439	543	62.4613	6.65381	0.998334	0.918758	0.990085	0.455379
A0A1W2P6L1	Glutathione S-transferase theta-2 OS=Mus musculus OX=10090 GN=Gstt2 PE=1 SV=1 - [A0A1W2P6L1_MOUSE]	33.3162	30.59	3	4	4	7	0.934165	0.960418	0.953074	1.02475	1.02429	1.03389	1.03119	1.01631	0.983682	170	19.4909	9.18799	1.08262	0.000740128	0.983215	0.29635
P35700	Peroxiredoxin-1 OS=Mus musculus GN=Prdx1 PE=1 SV=1 - [PRDX1_MOUSE]	33.31	41.71	7	2	6	12	0.829488	0.85212	0.858907	1.04187	1.10731	1.09315	1.05806	1.07268	1.17943	199	22.1624	8.11865	1.27625	0.000425668	1.02092	0.627648
B1AXW6	Peroxiredoxin-1 (Fragment) OS=Mus musculus GN=Prdx1 PE=1 SV=1 - [B1AXW6_MOUSE]	33.31	36.36	3	1	5	8	1.0436	0.920035	0.981988	0.886441	0.920869	1.1146	1.0893	1.09926	0.998766	176	19.4709	6.771	0.991949	0.925551	1.09084	0.319385
A0A345IT92	Envelope polyprotein (Fragment) OS=Mus musculus OX=10090 GN=env PE=4 SV=1 - [A0A345IT92_MOUSE]	33.31	8.38	18	1	1	2	1.06503	1.09659	1.05552	0.924124	0.940523	0.896059	1.04994	1.02182	1.04254	167	18.937	6.31592	0.858124	0.00106447	1.12808	0.00159353
A0A286YCQ5	Nidogen-2 (Fragment) OS=Mus musculus OX=10090 GN=Nid2 PE=1 SV=1 - [A0A286YCQ5_MOUSE]	33.29	0.94	7	1	1	1	0.993204	0.972011	0.933682	1.00753	1.04182	1.0015	1.01578	0.997313	1.02166	1171	128.443	5.75732	1.05242	0.0777707	0.994725	0.73096
Q8BI84	Melanoma inhibitory activity protein 3 OS=Mus musculus GN=Mia3 PE=1 SV=2 - [MIA3_MOUSE]	33.28	3.83	2	5	7	8	0.973212	0.986966	0.970265	0.97824	0.975809	1.01595	0.998078	1.02369	1.09078	1930	213.544	4.75439	1.0135	0.398873	1.048	0.194743
F7CAL7	Phytanoyl-CoA dioxygenase domain-containing protein 1 (Fragment) OS=Mus musculus OX=10090 GN=Phyhd1 PE=1 SV=1 - [F7CAL7_MOUSE]	33.28	31.48	1	1	2	5	0.928366	0.967028	0.96683	1.03287	1.04475	1.05795	0.968864	0.991384	1.01081	54	6.0492	11.561	1.0955	0.00349183	0.947536	0.0177848
Q5RKZ7	Molybdenum cofactor biosynthesis protein 1 OS=Mus musculus GN=Mocs1 PE=1 SV=2 - [MOCS1_MOUSE]	33.25	8.81	2	5	5	9	0.980942	0.991406	0.986277	0.98033	1.00848	0.95951	1.01886	1.05826	0.985798	636	69.8144	9.14404	0.996515	0.824349	1.03887	0.205527
Q05BN2	Pa2g4 protein (Fragment) OS=Mus musculus GN=Pa2g4 PE=2 SV=1 - [Q05BN2_MOUSE]	33.2061	21.24	3	6	6	17	1.08065	1.06801	1.04293	0.97014	0.986103	0.965403	0.961967	0.99703	1.01941	372	41.4822	7.50342	0.915419	0.00211448	1.01943	0.348933
P99027	60S acidic ribosomal protein P2 OS=Mus musculus GN=Rplp2 PE=1 SV=3 - [RLA2_MOUSE]	33.19	30.43	2	2	2	2	1.06216	1.07386	1.07364	0.938752	0.938613	0.968283	1.00284	0.998295	1.08024	115	11.6438	4.53857	0.88659	0.00033204	1.08284	0.050307
P28230	Gap junction beta-1 protein OS=Mus musculus GN=Gjb1 PE=1 SV=3 - [CXB1_MOUSE]	33.18	5.3	1	2	2	4	0.879673	0.896924	0.846975	1.02929	1.0053	1.04612	1.05576	1.03833	1.10152	283	31.9826	8.95361	1.17424	0.00126908	1.0373	0.16034
A0A0R4J0P1	Isobutyryl-CoA dehydrogenase, mitochondrial OS=Mus musculus OX=10090 GN=Acad8 PE=1 SV=1 - [A0A0R4J0P1_MOUSE]	33.09	3.15	3	1	1	2	1.09223	1.01407	1.12264	1.0583	1.09964	1.09995	0.671342	1.06689	0.689224	413	45.0624	8.01611	1.00897	0.797237	0.745099	0.0997539
Q8R3W2	RIKEN cDNA 0610009B22 gene OS=Mus musculus OX=10090 GN=0610009B22Rik PE=2 SV=1 - [Q8R3W2_MOUSE]	33.05	5.71	1	1	1	1	1.05725	1.05413	1.12077	0.954825	1.13681	1.08107	0.918844	0.994733	0.762878	140	16.4341	6.60986	0.981608	0.750014	0.843587	0.12979
F8WJK8	Hsc70-interacting protein OS=Mus musculus GN=St13 PE=1 SV=1 - [F8WJK8_MOUSE]	33.0466	12.71	9	4	4	9	1.01724	1.01659	1.01317	0.986466	0.993326	0.995799	1.04955	0.990703	1.04988	362	40.513	5.30029	0.976565	0.00148	1.03849	0.127018
Q8R081	Heterogeneous nuclear ribonucleoprotein L OS=Mus musculus GN=Hnrnpl PE=1 SV=2 - [HNRPL_MOUSE]	32.99	11.6	7	6	6	12	1.0297	1.05365	1.03461	0.955315	0.966679	0.955229	1.00209	1.01598	1.03154	586	63.9233	8.104	0.922789	0.000621167	1.05992	0.00350668
D3YUW7	Cingulin OS=Mus musculus OX=10090 GN=Cgn PE=1 SV=2 - [D3YUW7_MOUSE]	32.94	7.35	9	8	8	9	0.928158	0.935226	0.942018	1.02571	0.992117	1.03262	1.01538	1.0469	1.00453	1183	135.532	5.85889	1.08735	0.00340319	1.00537	0.774808
Q9D880	Mitochondrial import inner membrane translocase subunit TIM50 OS=Mus musculus GN=Timm50 PE=1 SV=1 - [TIM50_MOUSE]	32.8937	4.82	1	1	1	2	1.08522	1.00546	1.06393	0.94718	0.967567	0.983244	1.03961	0.981425	0.934422	353	39.7516	8.1333	0.918655	0.0303222	1.01983	0.58354
P62317	Small nuclear ribonucleoprotein Sm D2 OS=Mus musculus GN=Snrpd2 PE=2 SV=1 - [SMD2_MOUSE]	32.87	24.58	1	2	2	4	1.099	1.08783	1.11836	0.996777	0.961383	0.987493	0.989478	0.965953	1.01007	118	13.5182	9.90576	0.891219	0.000980879	1.00674	0.710129
A0A087WRH2	Fas apoptotic inhibitory molecule 1 (Fragment) OS=Mus musculus OX=10090 GN=Faim PE=1 SV=6 - [A0A087WRH2_MOUSE]	32.85	6.9	4	1	1	1	0.955896	0.943764	0.915427	1.04739	1.08777	1.03055	1.00739	1.0018	1.07018	174	19.6199	5.87158	1.12455	0.00491835	0.972729	0.357959
Q7TT10	Adaptor-related protein complex 2, sigma 1 subunit OS=Mus musculus GN=Ap2s1 PE=2 SV=1 - [Q7TT10_MOUSE]	32.81	15.15	3	2	2	2	1.0392	1.04833	1.06827	1.00357	0.999563	0.98739	0.880323	0.967108	0.95562	132	15.911	5.13525	0.947624	0.00504019	0.937313	0.0866634
Q8C140	Putative uncharacterized protein OS=Mus musculus GN=Slc25a13 PE=2 SV=1 - [Q8C140_MOUSE]	32.78	10.67	3	6	6	11	0.936248	0.891863	0.905976	0.986835	0.982525	1.00998	1.06886	1.03871	1.06285	675	74.2917	8.60205	1.0897	0.00637238	1.06413	0.00710892
E9PWG2	Protein Trappc8 OS=Mus musculus GN=Trappc8 PE=1 SV=1 - [E9PWG2_MOUSE]	32.7704	4.04	7	6	6	6	0.988902	0.994734	1.03576	0.995745	0.980385	1.04115	1.00759	1.02087	1.00588	1437	160.809	7.00537	0.999298	0.977401	1.00565	0.777894
E9Q7G1	Protein Tmed7 OS=Mus musculus GN=Tmed7 PE=3 SV=1 - [E9Q7G1_MOUSE]	32.77	6.91	2	1	1	2	1.11489	1.08446	1.09909	0.897986	0.886394	0.908536	1.05191	1.06311	0.97562	188	21.2624	6.20166	0.816418	4.94548e-05	1.14769	0.00932455
B1B0P8	Palmitoyl-protein thioesterase 1 OS=Mus musculus GN=Ppt1 PE=4 SV=1 - [B1B0P8_MOUSE]	32.77	7.26	9	1	1	2	0.914335	0.899618	0.959153	1.07225	1.04219	1.04277	0.960112	1.05858	1.00648	179	19.5367	7.85498	1.13851	0.00333193	0.958179	0.217804
P36552	Oxygen-dependent coproporphyrinogen-III oxidase, mitochondrial OS=Mus musculus GN=Cpox PE=1 SV=2 - [HEM6_MOUSE]	32.7559	19.64	2	8	8	18	0.894052	0.897665	0.889073	1.04689	1.02513	1.04302	1.03356	1.02778	1.04313	443	49.6828	8.52881	1.16199	3.51811e-05	0.996607	0.68465
Q3TFE8	Putative uncharacterized protein OS=Mus musculus GN=Kpnb1 PE=2 SV=1 - [Q3TFE8_MOUSE]	32.719	5.6	4	3	3	3	0.964842	0.94789	1.05724	0.959158	0.95792	0.952159	1.04038	1.02232	1.06967	875	97.051	4.77979	0.966083	0.379853	1.09171	0.003279
Q9DCN1	Peroxisomal NADH pyrophosphatase NUDT12 OS=Mus musculus GN=Nudt12 PE=1 SV=1 - [NUD12_MOUSE]	32.7157	10.82	2	4	4	8	0.873848	0.840316	0.873188	1.05698	1.05498	1.05011	0.976287	0.995638	0.963941	462	51.4781	7.12256	1.22213	6.98663e-05	0.928463	0.00133537
P62830	60S ribosomal protein L23 OS=Mus musculus GN=Rpl23 PE=1 SV=1 - [RL23_MOUSE]	32.71	6.43	1	2	2	9	1.03495	1.06162	1.07771	0.955225	0.980453	0.985827	0.918901	0.947084	0.966076	140	14.8561	10.5063	0.920367	0.00573257	0.969384	0.147597
Q3TVK3	Aspartyl aminopeptidase OS=Mus musculus GN=Dnpep PE=2 SV=1 - [Q3TVK3_MOUSE]	32.69	7.79	2	1	4	5	1.03882	0.980437	0.908478	1.00648	0.970388	1.01475	1.03148	0.963335	1.03209	475	52.4329	7.25439	1.02182	0.623353	1.0118	0.680851
Q8BPW9	Aspartyl aminopeptidase OS=Mus musculus GN=Dnpep PE=2 SV=1 - [Q8BPW9_MOUSE]	32.69	7.02	9	1	4	5	0.505107	0.773482	1.42754	1.20098	1.39541	1.31881	0.665955	1.26538	0.595419	470	51.6295	7.41553	1.44679	0.223051	0.645368	0.103146
G3UX44	Estradiol 17-beta-dehydrogenase 8 (Fragment) OS=Mus musculus GN=H2-Ke6 PE=1 SV=1 - [G3UX44_MOUSE]	32.68	6.41	3	1	1	2	0.918841	0.970958	0.977106	0.9473	0.979199	0.948518	1.05599	1.04169	1.10947	234	23.9704	8.79248	1.00283	0.90477	1.11552	0.00871432
P14685	26S proteasome non-ATPase regulatory subunit 3 OS=Mus musculus GN=Psmd3 PE=1 SV=3 - [PSMD3_MOUSE]	32.68	13.77	8	9	9	13	1.00735	0.979081	1.0037	1.04682	0.997128	1.01224	1.03235	1.00491	1.01373	530	60.6803	8.44092	1.02209	0.269142	0.998299	0.922757
Q8BKE0	Putative uncharacterized protein (Fragment) OS=Mus musculus PE=2 SV=1 - [Q8BKE0_MOUSE]	32.6787	12.02	4	2	2	4	1.01723	1.02163	1.02062	1.02654	1.02361	1.01838	1.00246	0.998967	1.01782	183	20.7735	6.53662	1.00296	0.331571	0.98394	0.058659
D3YWT0	Signal peptidase complex catalytic subunit SEC11A OS=Mus musculus GN=Sec11a PE=4 SV=1 - [D3YWT0_MOUSE]	32.64	8.82	5	2	2	4	1.0411	1.12875	1.09963	0.957306	0.951361	0.923521	0.974309	0.980896	0.908908	170	19.5564	9.48096	0.866252	0.00632481	1.01127	0.694826
O08915	AH receptor-interacting protein OS=Mus musculus GN=Aip PE=1 SV=1 - [AIP_MOUSE]	32.61	13.03	2	3	3	3	0.99	1.00212	0.977003	1.08172	1.01476	1.00733	0.983661	0.95693	0.981106	330	37.5811	6.40479	1.04537	0.143786	0.941324	0.0732039
Q8BJQ7	Putative uncharacterized protein OS=Mus musculus GN=Gldc PE=2 SV=1 - [Q8BJQ7_MOUSE]	32.5767	6.58	2	6	6	14	0.967548	0.960964	0.971229	0.964334	0.965793	0.970283	1.04764	1.04445	1.05874	1019	113.115	8.14795	1.00023	0.952081	1.08634	5.83963e-05
Q9Z1Z0	General vesicular transport factor p115 OS=Mus musculus GN=Uso1 PE=1 SV=2 - [USO1_MOUSE]	32.57	6.47	1	4	4	5	0.977607	0.968411	0.969396	0.976229	0.973489	1.01484	1.00616	1.01354	1.00955	959	106.917	4.93213	1.01686	0.29678	1.02182	0.185948
Q9CQ75	NADH dehydrogenase [ubiquinone] 1 alpha subcomplex subunit 2 OS=Mus musculus GN=Ndufa2 PE=1 SV=3 - [NDUA2_MOUSE]	32.56	28.28	3	4	4	5	1.06613	1.12924	1.03493	0.963004	0.9654	0.972178	0.98297	0.983426	0.972703	99	10.9088	9.99365	0.897931	0.0169165	1.01328	0.0447747
P49586	Choline-phosphate cytidylyltransferase A OS=Mus musculus GN=Pcyt1a PE=1 SV=1 - [PCY1A_MOUSE]	32.52	8.17	2	4	4	4	1.00329	1.04378	1.03157	1.04022	0.961991	1.00909	0.973426	1.031	0.917546	367	41.6407	7.03467	0.978131	0.431958	0.970334	0.496682
P19783	Cytochrome c oxidase subunit 4 isoform 1, mitochondrial OS=Mus musculus GN=Cox4i1 PE=1 SV=2 - [COX41_MOUSE]	32.51	25.44	2	4	4	18	0.982792	0.94486	0.99425	1.04037	1.02175	1.04511	0.978826	0.974203	0.922675	169	19.5179	9.23193	1.06343	0.0202119	0.925489	0.0163067
Q3UKW2	Calmodulin OS=Mus musculus GN=Calm1 PE=1 SV=1 - [Q3UKW2_MOUSE]	32.5	27.92	5	4	4	11	1.04687	1.05814	1.03441	0.960438	0.944091	0.942248	1.03769	1.02049	1.07828	197	21.5462	4.34814	0.906784	0.000404969	1.10176	0.00592234
Q8VDK1	Nitrilase homolog 1 OS=Mus musculus GN=Nit1 PE=2 SV=2 - [NIT1_MOUSE]	32.4747	29.72	3	8	8	11	0.95689	0.972333	0.983653	1.01126	1.01751	1.03595	1.00063	0.999349	1.01427	323	35.682	7.94287	1.05213	0.00918721	0.983533	0.129032
Q3U7S9	Putative uncharacterized protein (Fragment) OS=Mus musculus GN=Mvp PE=2 SV=1 - [Q3U7S9_MOUSE]	32.42	6.87	7	4	4	7	1.12555	1.28646	1.09874	0.94568	0.975648	0.926868	0.951188	0.925729	0.922265	495	55.7013	5.88428	0.811282	0.0215502	0.982791	0.387878
Q9CX86	Heterogeneous nuclear ribonucleoprotein A0 OS=Mus musculus GN=Hnrnpa0 PE=1 SV=1 - [ROA0_MOUSE]	32.42	4.92	1	1	1	1	0.822704	0.823078	0.804889	1.11122	1.07894	1.13815	1.08739	1.04213	1.02645	305	30.5117	9.30518	1.35812	8.64509e-05	0.948221	0.083437
Q3TIA9	Asparagine synthetase OS=Mus musculus GN=Asns PE=2 SV=1 - [Q3TIA9_MOUSE]	32.37	4.46	4	3	3	3	1.45443	1.37986	1.38289	0.756431	0.748148	0.750877	0.963583	0.989037	0.897648	561	64.3766	6.65381	0.534826	1.16976e-05	1.26372	0.00191934
P47754	F-actin-capping protein subunit alpha-2 OS=Mus musculus GN=Capza2 PE=1 SV=3 - [CAZA2_MOUSE]	32.34	26.57	6	4	5	9	1.00285	1.01707	1.03683	0.975485	0.954136	0.974739	1.0395	1.03153	1.07794	286	32.9466	5.84619	0.950144	0.0136577	1.08422	0.00691386
O54752	Naglu OS=Mus musculus GN=Naglu PE=2 SV=1 - [O54752_MOUSE]	32.33	5.28	2	4	4	4	1.21	1.18167	1.12262	0.937723	0.965991	0.898354	0.962426	0.974927	0.971175	739	82.5579	6.60986	0.797335	0.0018373	1.03799	0.15004
Q99M00	Fabp4 protein OS=Mus musculus GN=Fabp4 PE=2 SV=1 - [Q99M00_MOUSE]	32.32	12.28	2	1	1	1	0.923504	0.918079	0.945282	1.00105	0.979126	1.03462	1.04163	1.07981	1.18266	114	12.4474	9.14404	1.08178	0.0138554	1.09596	0.0992846
A2AL12	Heterogeneous nuclear ribonucleoprotein A3 OS=Mus musculus GN=Hnrnpa3 PE=4 SV=1 - [A2AL12_MOUSE]	32.29	23.27	25	7	9	15	1.05681	1.04278	1.03128	0.990006	0.957277	0.96055	1.01346	1.01141	0.990917	318	34.4545	9.1001	0.928759	0.00432028	1.03713	0.0466842
L7N466	Protein Mthfsl OS=Mus musculus GN=Mthfsl PE=4 SV=1 - [L7N466_MOUSE]	32.25	23.65	7	4	4	6	0.918382	0.965277	0.956689	1.01462	1.00324	0.998879	1.0282	1.00739	1.08819	203	23.1689	6.69775	1.0621	0.0178643	1.03548	0.221675
Q9CPP6	NADH dehydrogenase [ubiquinone] 1 alpha subcomplex subunit 5 OS=Mus musculus GN=Ndufa5 PE=1 SV=3 - [NDUA5_MOUSE]	32.2416	13.79	1	1	1	3	1.13084	1.05415	1.11704	0.933841	0.93488	0.911415	1.0533	0.987135	0.953374	116	13.3512	8.104	0.841946	0.00217898	1.07686	0.0786526
Q9DCX2	ATP synthase subunit d, mitochondrial OS=Mus musculus GN=Atp5h PE=1 SV=3 - [ATP5H_MOUSE]	32.24	52.17	31	9	10	23	0.999195	0.973656	0.974019	0.961161	0.957756	0.978429	1.03978	1.01614	1.08727	161	18.7376	5.69385	0.983194	0.19445	1.08485	0.0200057
O08749	Dihydrolipoyl dehydrogenase, mitochondrial OS=Mus musculus GN=Dld PE=1 SV=2 - [DLDH_MOUSE]	32.2393	9.23	2	5	5	19	1.02132	0.95599	0.965552	0.955988	0.997851	0.994112	0.996811	1.01637	1.0057	509	54.2382	7.89893	1.00173	0.947818	1.02406	0.178819
P39447	Tight junction protein ZO-1 OS=Mus musculus GN=Tjp1 PE=1 SV=2 - [ZO1_MOUSE]	32.23	4.41	3	8	8	8	0.980436	0.983505	1.03953	1.00607	0.98364	0.977887	1.02303	0.979184	1.04548	1745	194.622	6.63916	0.988056	0.600252	1.02699	0.277975
P14152	Malate dehydrogenase, cytoplasmic OS=Mus musculus GN=Mdh1 PE=1 SV=3 - [MDHC_MOUSE]	32.2196	38.32	15	13	15	34	1.04857	1.02774	1.02775	1.0342	1.02406	1.02796	0.987375	1.06057	0.953118	334	36.4881	6.58057	0.994256	0.474947	0.972406	0.422858
Q8JZU2	Tricarboxylate transport protein, mitochondrial OS=Mus musculus GN=Slc25a1 PE=2 SV=1 - [TXTP_MOUSE]	32.13	13.18	2	5	5	22	1.05986	1.05092	1.04756	0.963567	0.992765	0.977238	0.926029	0.912577	0.917116	311	33.9099	9.89111	0.92883	0.00123628	0.939375	0.00312393
G3X8U3	MCG6895 OS=Mus musculus GN=2210016F16Rik PE=4 SV=1 - [G3X8U3_MOUSE]	32.11	5.33	1	2	2	5	1.08374	1.05002	1.02956	1.00179	1.00101	0.985695	1.00954	0.968713	0.95591	338	38.5906	5.64307	0.944735	0.024858	0.98182	0.346734
Q9JMG1	Endothelial differentiation-related factor 1 OS=Mus musculus GN=Edf1 PE=1 SV=1 - [EDF1_MOUSE]	32.1	10.14	1	1	1	1	1.00636	0.994867	0.982457	0.892376	0.934428	0.925858	1.05484	1.06254	1.11051	148	16.3589	9.99365	0.922571	0.00614543	1.17264	0.00185049
Q8BUL3	Fibrinogen C-terminal domain-containing protein OS=Mus musculus OX=10090 GN=Fgl1 PE=2 SV=1 - [Q8BUL3_MOUSE]	32.06	7.89	4	1	1	2	1.03197	1.02036	1.17191	0.927278	1.01267	0.990138	1.00764	1.01094	1.06196	114	13.0033	5.47803	0.908768	0.149167	1.05134	0.181237
Q99L88	Beta-1-syntrophin OS=Mus musculus GN=Sntb1 PE=1 SV=4 - [SNTB1_MOUSE]	32.03	15.46	1	7	7	10	0.96415	0.940485	0.947749	1.00217	1.00529	1.03356	1.02307	1.00254	1.00485	537	58.045	8.30908	1.06613	0.00671015	0.99653	0.782398
Q8K154	Protein Ugt2b34 OS=Mus musculus GN=Ugt2b34 PE=2 SV=1 - [Q8K154_MOUSE]	32.0142	6.77	9	2	4	7	1.05402	1.08845	1.05749	0.943368	0.923116	0.9122	1.02891	1.03465	1.00143	532	60.8374	7.88428	0.868349	0.000595527	1.10304	0.00225081
Q9DBC7	cAMP-dependent protein kinase type I-alpha regulatory subunit OS=Mus musculus GN=Prkar1a PE=1 SV=3 - [KAP0_MOUSE]	32	5.25	6	2	2	2	0.92334	1.0026	0.964019	1.03493	0.964347	1.00571	1.03154	1.00604	1.00583	381	43.158	5.35107	1.0398	0.279867	1.01279	0.594599
B1AZ15	Cordon-bleu protein-like 1 OS=Mus musculus GN=Cobll1 PE=1 SV=1 - [B1AZ15_MOUSE]	31.89	2.02	5	2	2	2	0.918131	0.916434	0.938962	1.00481	0.984848	0.990271	1.0272	1.03713	1.08161	1240	133.192	7.35693	1.07442	0.00183849	1.05571	0.0356605
P10493	Nidogen-1 OS=Mus musculus GN=Nid1 PE=1 SV=2 - [NID1_MOUSE]	31.89	0.72	1	1	1	2	0.901053	0.786161	0.672808	0.727687	0.737067	0.797367	1.59982	1.25269	1.55114	1245	136.45	5.43994	0.958517	0.66274	1.94669	0.00297515
Q61553	Fascin OS=Mus musculus GN=Fscn1 PE=1 SV=4 - [FSCN1_MOUSE]	31.86	2.03	1	1	1	1	1.06677	1.12628	1.15742	0.895269	0.895798	0.897912	0.959648	1.01821	1.15797	493	54.4739	6.88818	0.802569	0.00115683	1.16618	0.0645451
Q9QYM6	PBS4A5 OS=Mus musculus GN=Cyp4a10 PE=2 SV=1 - [Q9QYM6_MOUSE]	31.79	3.87	4	1	1	2	0.535702	0.556669	0.52212	1.0378	1.0891	1.08836	1.24244	1.45741	1.29767	388	44.8067	7.26904	1.9915	1.11096e-05	1.2433	0.0173633
Q8VED4	Serine/threonine-protein phosphatase OS=Mus musculus GN=Ppp2cb PE=2 SV=1 - [Q8VED4_MOUSE]	31.79	5.4	4	1	1	3	0.897591	1.02937	0.90755	1.06531	1.11559	1.00803	0.910716	0.956133	1.05096	278	32.0377	5.78271	1.12504	0.0877753	0.91498	0.155326
Q9D1M7	Peptidyl-prolyl cis-trans isomerase FKBP11 OS=Mus musculus GN=Fkbp11 PE=2 SV=1 - [FKB11_MOUSE]	31.78	5.47	1	1	1	1	1.27559	1.24624	1.25416	0.834763	0.830238	0.814433	0.989715	0.995958	0.964973	201	22.1232	9.36377	0.656632	2.2602e-06	1.19005	0.000154838
Q9CZU0	MCG9092, isoform CRA_b OS=Mus musculus GN=Akr1c20 PE=2 SV=1 - [Q9CZU0_MOUSE]	31.76	24.81	6	2	7	7	1.00488	0.959895	0.967686	1.07072	1.06646	1.0769	0.952384	0.960275	1.00077	262	29.6593	8.70459	1.09603	0.00271939	0.906459	0.00280183
Z4YJV4	2-oxoglutarate dehydrogenase, mitochondrial OS=Mus musculus GN=Ogdh PE=1 SV=1 - [Z4YJV4_MOUSE]	31.7581	11.19	20	9	10	20	1.0168	1.02144	1.01091	0.975145	0.973759	0.985361	1.00788	1.01652	1.02118	1019	115.953	6.97607	0.96232	0.0012967	1.03794	0.00225981
A0A0A0MQM0	Eukaryotic translation initiation factor 5A (Fragment) OS=Mus musculus OX=10090 GN=Eif5a PE=1 SV=1 - [A0A0A0MQM0_MOUSE]	31.71	17.45	4	3	3	7	1.07577	1.03856	1.07305	0.962287	0.946342	0.967556	1.02856	1.01665	0.937226	149	16.2921	4.99561	0.902365	0.00157221	1.03694	0.294271
A0A2R8VJX4	Putative Dol-P-Glc:Glc(2)Man(9)GlcNAc(2)-PP-Dol alpha-1,2-glucosyltransferase OS=Mus musculus OX=10090 GN=Alg10b PE=1 SV=1 - [A0A2R8VJX4_MOUSE]	31.71	9.62	3	1	1	1	1.00687	1.10054	1.03399	0.931449	0.885189	0.925362	1.08961	1.00128	1.08718	156	17.8831	7.75244	0.872861	0.0132399	1.15903	0.0110209
A0A0G2JG29	40S ribosomal protein S27 OS=Mus musculus OX=10090 GN=Rps27 PE=1 SV=1 - [A0A0G2JG29_MOUSE]	31.69	19.28	3	2	2	2	1.02838	0.991936	1.08056	0.948987	0.928042	0.954811	1.067	0.99777	1.04429	83	9.05757	8.83643	0.913238	0.0292419	1.0979	0.0135604
A2A8U2	Transmembrane protein 201 OS=Mus musculus OX=10090 GN=Tmem201 PE=1 SV=1 - [TM201_MOUSE]	31.67	2.71	4	2	2	2	0.972391	1.01528	1.07746	1.07321	1.02874	1.02234	0.950455	1.01815	0.895501	664	72.4539	9.20264	1.0193	0.597575	0.916722	0.0897153
Q8BNF8	Putative uncharacterized protein OS=Mus musculus GN=Vcp PE=2 SV=1 - [Q8BNF8_MOUSE]	31.6492	17.84	2	12	12	33	0.955457	0.983049	0.962934	1.00018	1.00497	1.01614	1.01361	1.00792	1.03763	723	80.099	5.23682	1.0413	0.013642	1.01254	0.285897
Q62186	Translocon-associated protein subunit delta OS=Mus musculus GN=Ssr4 PE=2 SV=1 - [SSRD_MOUSE]	31.61	8.72	4	2	2	9	1.0779	1.07506	1.03195	0.985685	0.981266	0.941686	0.963651	0.967365	0.940039	172	18.9245	5.78271	0.913258	0.0107294	0.987079	0.487478
A0A0R4J1R7	Pterin-4-alpha-carbinolamine dehydratase 2 OS=Mus musculus OX=10090 GN=Pcbd2 PE=1 SV=1 - [A0A0R4J1R7_MOUSE]	31.49	33.98	2	2	3	4	0.968707	0.956505	0.947084	1.00706	0.987124	0.991036	0.946589	0.969215	1.00138	103	11.7328	6.78564	1.03931	0.0125728	0.977211	0.253759
A2ICG8	Hepatocyte nuclear factor 4 alpha 9 (Fragment) OS=Mus musculus GN=Hnf4a PE=2 SV=1 - [A2ICG8_MOUSE]	31.48	8	17	2	3	4	1.04534	1.0673	1.04982	1.00922	1.00354	1.01331	0.880609	1.00664	0.863436	350	39.2792	8.03076	0.956871	0.00334096	0.908998	0.112309
P61358	60S ribosomal protein L27 OS=Mus musculus GN=Rpl27 PE=1 SV=2 - [RL27_MOUSE]	31.44	33.09	5	3	4	13	0.977153	0.981555	0.976634	1.01316	0.996683	1.02645	0.982047	1.01863	0.995771	136	15.7877	10.5649	1.03439	0.0183652	0.986879	0.387585
Q9JLI0	Aldo-keto reductase a OS=Mus musculus GN=Akr1c12 PE=1 SV=1 - [Q9JLI0_MOUSE]	31.4211	21.05	10	4	6	15	1.03461	1.05303	1.05101	0.973419	0.966733	1.00515	0.991649	1.04737	1.02313	323	37.04	6.63916	0.938397	0.0081623	1.03967	0.123536
Q8VCZ9	Probable proline dehydrogenase 2 OS=Mus musculus GN=Prodh2 PE=1 SV=1 - [PROD2_MOUSE]	31.41	11.18	5	6	6	9	0.921463	0.933714	0.898362	1.05292	1.02382	1.03613	1.01075	1.00379	1.03532	456	50.6909	8.19189	1.1305	0.000856623	0.979758	0.174822
P00493	Hypoxanthine-guanine phosphoribosyltransferase OS=Mus musculus GN=Hprt1 PE=1 SV=3 - [HPRT_MOUSE]	31.39	18.81	4	3	3	5	0.953177	1.00648	0.999844	1.01011	1.01671	1.03609	0.966699	0.981262	1.02416	218	24.5546	6.68311	1.03494	0.1358	0.970361	0.185135
Q684I8	Isocitrate dehydrogenase 3 (NAD+), gamma (Fragment) OS=Mus musculus GN=Idh3g PE=2 SV=1 - [Q684I8_MOUSE]	31.39	17.61	4	4	5	9	1.08062	1.0941	1.02401	0.925439	0.957672	0.959623	1.01099	0.96492	1.01632	352	38.316	9.21729	0.88871	0.00798239	1.05259	0.0649269
Q8R3X4	Timm44 protein (Fragment) OS=Mus musculus GN=Timm44 PE=2 SV=1 - [Q8R3X4_MOUSE]	31.37	5.78	10	2	3	4	0.937948	0.878049	0.895003	0.963779	1.01055	0.972609	1.03778	1.03961	1.07543	450	50.8572	8.1333	1.08703	0.0263672	1.06986	0.0220234
Q9QZE5	Coatomer subunit gamma-1 OS=Mus musculus GN=Copg1 PE=2 SV=1 - [COPG1_MOUSE]	31.36	7.55	1	6	6	13	0.981954	0.97743	1.00419	0.99519	0.996297	1.00097	0.997796	0.986993	1.00485	874	97.4504	5.35107	1.00975	0.318444	0.999058	0.872356
Q80W22	Threonine synthase-like 2 OS=Mus musculus GN=Thnsl2 PE=2 SV=1 - [THNS2_MOUSE]	31.36	7.04	10	3	3	8	1.05387	1.0769	1.02881	0.948436	0.992892	1.0027	0.993138	1.00414	1.02133	483	54.1532	6.39209	0.931776	0.0296843	1.02533	0.252354
Q3TCK3	Putative uncharacterized protein (Fragment) OS=Mus musculus GN=Ehd1 PE=2 SV=1 - [Q3TCK3_MOUSE]	31.32	7.42	15	4	4	5	1.07749	1.04961	1.04155	1.01497	1.01526	0.994509	0.981308	0.962828	0.968739	485	54.6406	6.56592	0.954579	0.020351	0.963019	0.0131282
A0PJG3	Pck2 protein (Fragment) OS=Mus musculus GN=Pck2 PE=2 SV=1 - [A0PJG3_MOUSE]	31.32	8.16	10	1	2	2	1.04571	1.09019	1.05707	0.890587	0.886568	0.892441	1.09473	1.04417	1.06594	282	31.3143	5.49072	0.836084	0.00020411	1.2005	0.000267437
Q3UHC8	Putative uncharacterized protein OS=Mus musculus GN=Acacb PE=2 SV=1 - [Q3UHC8_MOUSE]	31.29	4.48	3	7	8	11	1.06612	1.06709	1.06478	0.965265	0.976225	0.93806	0.894953	0.862019	0.911725	1742	197.828	6.31592	0.900425	0.000731674	0.926776	0.0190818
Q02257	Junction plakoglobin OS=Mus musculus GN=Jup PE=1 SV=3 - [PLAK_MOUSE]	31.2659	9.26	2	4	5	9	0.951239	1.00526	0.975732	1.05727	1.0462	1.0609	0.906951	0.97083	0.930437	745	81.7488	6.13818	1.07917	0.00885799	0.887449	0.00345693
Q8R5H1	Ubiquitin carboxyl-terminal hydrolase 15 OS=Mus musculus GN=Usp15 PE=1 SV=1 - [UBP15_MOUSE]	31.24	3.98	2	4	4	5	0.960176	0.98457	0.965011	1.02715	1.04823	1.02113	1.0283	1.00619	0.954948	981	112.254	5.17334	1.06418	0.00495616	0.96542	0.199151
Q9CWS0	N(G),N(G)-dimethylarginine dimethylaminohydrolase 1 OS=Mus musculus GN=Ddah1 PE=1 SV=3 - [DDAH1_MOUSE]	31.2034	9.82	3	3	3	5	0.989266	0.949771	0.901858	1.0737	1.1106	1.08154	0.976832	0.992843	0.927605	285	31.3609	5.97314	1.14958	0.00687282	0.887146	0.00556736
Q3TW96	UDP-N-acetylhexosamine pyrophosphorylase-like protein 1 OS=Mus musculus GN=Uap1l1 PE=2 SV=1 - [UAP1L_MOUSE]	31.2	2.76	2	2	2	2	1.05621	1.09844	1.08036	1.07448	1.06176	1.02113	0.84856	0.845292	0.868784	507	56.5777	5.42725	0.976	0.269573	0.811636	0.000360774
Q14DR9	ERO1-like beta (S. cerevisiae) OS=Mus musculus GN=Ero1lb PE=2 SV=1 - [Q14DR9_MOUSE]	31.16	5.14	4	2	2	2	1.09457	1.12215	1.11814	0.983319	0.968433	0.986535	1.01769	0.91742	1.00038	467	53.4851	7.98682	0.881084	0.000208773	0.999049	0.977795
Q7TPY3	NAD(P) dependent steroid dehydrogenase-like OS=Mus musculus GN=Nsdhl PE=2 SV=1 - [Q7TPY3_MOUSE]	31.13	6.35	4	2	2	3	1.06576	1.14724	1.03259	0.920544	0.9279	0.930987	0.98108	0.970299	0.952516	362	40.672	7.85498	0.856373	0.0104705	1.04478	0.00952263
A0A0R4J094	Fumarylacetoacetate hydrolase domain-containing 2A OS=Mus musculus OX=10090 GN=Fahd2a PE=1 SV=1 - [A0A0R4J094_MOUSE]	31.11	16.29	2	4	4	4	0.914818	0.925896	0.926233	1.02509	1.00242	1.05007	1.03684	1.01611	1.08701	313	34.6541	8.1626	1.11227	0.00191214	1.02027	0.454768
Q9WTP7	GTP:AMP phosphotransferase AK3, mitochondrial OS=Mus musculus GN=Ak3 PE=1 SV=3 - [KAD3_MOUSE]	31.1	25.99	3	7	7	20	1.05024	1.0088	1.0267	0.931392	1.00151	0.981692	1.00432	0.999515	0.957829	227	25.4105	8.83643	0.944534	0.0768236	1.01615	0.572585
Q8R059	UDP-glucose 4-epimerase OS=Mus musculus GN=Gale PE=2 SV=1 - [GALE_MOUSE]	31.07	13.83	3	5	5	8	0.910903	0.900129	0.909597	1.00499	1.00527	1.01886	1.00919	1.02041	0.998334	347	38.2003	6.7417	1.11339	5.54914e-05	0.999605	0.96193
D6RH49	40S ribosomal protein S27 OS=Mus musculus GN=Rps27l PE=3 SV=1 - [D6RH49_MOUSE]	31.01	14.29	3	1	1	3	1.14075	1.0065	1.0518	0.948541	0.96022	0.972331	1.02937	1.00327	0.897306	77	8.61345	8.83643	0.900606	0.0571007	1.01696	0.71127
Q3U4S9	Putative uncharacterized protein OS=Mus musculus GN=Arcn1 PE=2 SV=1 - [Q3U4S9_MOUSE]	30.9	6.46	5	5	5	6	0.94354	0.93317	0.937414	1.02607	0.990249	1.04036	1.00416	0.997217	1.02784	511	57.1212	6.34131	1.08619	0.00601585	0.991016	0.629534
Q80VU1	Hair follicle protein AHF (Fragment) OS=Mus musculus GN=Tchh PE=2 SV=1 - [Q80VU1_MOUSE]	30.86	2.08	3	1	1	1	0.984301	0.919231	0.893343	0.945415	1.1137	0.974697	0.941811	1.09222	1.1151	336	44.5738	5.84619	1.08472	0.248577	1.03801	0.635987
Q8CAQ5	MCG1041267 OS=Mus musculus GN=Gm12504 PE=2 SV=1 - [Q8CAQ5_MOUSE]	30.83	14.85	6	3	3	4	0.945333	0.992967	0.977678	0.988361	1.07846	1.01503	1.13357	1.08178	1.08126	101	11.0606	3.75146	1.05689	0.140949	1.06968	0.0879639
Q9CQP3	Coiled-coil-helix-coiled-coil-helix domain-containing protein 5 OS=Mus musculus OX=10090 GN=Chchd5 PE=1 SV=1 - [CHCH5_MOUSE]	30.83	12.73	1	1	1	1	0.9046	0.932694	0.95012	1.10508	1.06969	1.04319	0.966858	0.979679	1.02018	110	12.3179	7.31299	1.15446	0.00299793	0.921924	0.0253816
Q8R509	Polypirimidine tract binding protein OS=Mus musculus GN=Ptbp1 PE=2 SV=1 - [Q8R509_MOUSE]	30.8015	4.17	17	2	3	9	1.02154	1.03715	1.04051	1.00267	0.988386	0.9696	1.0161	0.976728	1.01389	528	56.7183	9.17334	0.955296	0.0146555	1.01556	0.390644
O09061	Proteasome subunit beta type-1 OS=Mus musculus GN=Psmb1 PE=1 SV=1 - [PSB1_MOUSE]	30.78	12.92	3	2	2	3	0.987183	1.00381	0.972751	1.0242	1.03158	1.0027	1.03113	0.986458	1.11138	240	26.3553	7.81104	1.03197	0.0645193	1.02304	0.56553
A0A1W2P6Z8	Protein OS-9 (Fragment) OS=Mus musculus OX=10090 GN=Os9 PE=1 SV=1 - [A0A1W2P6Z8_MOUSE]	30.72	10.42	3	1	1	1	1.07223	1.13489	1.1532	1.0021	0.897842	0.995304	1.0119	0.923056	0.955995	96	10.4585	6.52197	0.861602	0.0204483	0.998514	0.974705
Q9D8N0	Elongation factor 1-gamma OS=Mus musculus GN=Eef1g PE=1 SV=3 - [EF1G_MOUSE]	30.69	26.09	2	9	9	20	1.08624	1.10359	1.07631	0.954603	0.986825	0.958938	0.998488	1.00081	1.00958	437	50.0292	6.7417	0.888009	0.000691184	1.03741	0.0273434
Q8K411	Presequence protease, mitochondrial OS=Mus musculus GN=Pitrm1 PE=1 SV=1 - [PREP_MOUSE]	30.68	2.32	1	3	3	4	1.01589	1.00772	0.985895	0.996363	1.00958	1.06637	0.990402	0.978126	0.995863	1036	117.297	7.1958	1.02087	0.419024	0.964871	0.178981
A0A0J9YUY0	Translation initiation factor eIF-2B subunit delta (Fragment) OS=Mus musculus OX=10090 GN=Eif2b4 PE=1 SV=1 - [A0A0J9YUY0_MOUSE]	30.66	11.84	3	2	2	2	0.961615	0.902389	0.920848	1.05767	1.02214	1.02283	1.04098	1.02353	1.01731	245	26.7829	8.45557	1.11411	0.00734114	0.99329	0.639234
Q9JHI5	Isovaleryl-CoA dehydrogenase, mitochondrial OS=Mus musculus GN=Ivd PE=1 SV=1 - [IVD_MOUSE]	30.63	7.55	15	3	4	11	1.03443	1.01104	1.0244	0.944293	0.951427	0.944188	1.01484	1.03449	1.02269	424	46.2959	8.29443	0.925091	0.000437844	1.08173	0.000235983
Q9CY64	Biliverdin reductase A OS=Mus musculus GN=Blvra PE=2 SV=1 - [BIEA_MOUSE]	30.59	7.8	5	2	2	2	1.03899	0.964405	1.01922	0.970918	0.993607	1.00452	0.992063	1.01397	1.0057	295	33.5035	7.02002	0.982279	0.504961	1.01438	0.293616
Q8BNT4	Putative uncharacterized protein (Fragment) OS=Mus musculus GN=Casp3 PE=2 SV=1 - [Q8BNT4_MOUSE]	30.58	4.76	2	1	1	1	1.23127	1.44699	1.46833	0.890262	0.892068	0.857101	0.970415	0.873405	0.923157	189	21.5896	6.29053	0.636532	0.00279019	1.04832	0.232286
Q9Z211	Peroxisomal membrane protein 11A OS=Mus musculus GN=Pex11a PE=2 SV=1 - [PX11A_MOUSE]	30.57	4.07	2	1	1	3	0.597056	0.620404	0.622285	1.18631	1.25842	1.26437	0.939213	0.922532	0.937693	246	28.1352	9.83252	2.0161	1.90077e-05	0.754746	0.000292922
A0A0N4SVT3	Guanine nucleotide-binding protein subunit gamma (Fragment) OS=Mus musculus OX=10090 GN=Gng12 PE=1 SV=1 - [A0A0N4SVT3_MOUSE]	30.5607	21.54	3	1	1	3	0.993485	1.02623	1.0445	0.970425	0.985652	1.03715	1.02029	0.959797	1.00675	65	7.19262	8.19189	0.976835	0.399315	0.997863	0.941432
P05063	Fructose-bisphosphate aldolase C OS=Mus musculus GN=Aldoc PE=1 SV=4 - [ALDOC_MOUSE]	30.52	7.16	2	1	3	7	1.14381	1.12866	1.23594	0.90563	0.946094	0.901822	0.938838	0.956233	0.937065	363	39.3702	7.12256	0.784843	0.00229575	1.02854	0.164761
B8JK07	Protein Cyp4f13 OS=Mus musculus GN=Cyp4f13 PE=3 SV=1 - [B8JK07_MOUSE]	30.52	7.49	8	2	3	7	1.16433	1.15347	1.16181	0.950154	0.896606	0.899659	0.99799	0.895541	1.04731	414	47.2793	7.2251	0.78929	0.000158391	1.07079	0.247905
A1E2B8	Inducible heat shock protein 70 OS=Mus musculus PE=3 SV=1 - [A1E2B8_MOUSE]	30.51	7.8	5	2	4	7	1.1324	1.24531	1.24306	0.954319	0.95901	0.916433	0.921038	0.868862	0.913263	641	70.088	5.71924	0.781536	0.00265064	0.955261	0.116292
A0A0R4J1H2	Glycerate kinase OS=Mus musculus OX=10090 GN=Glyctk PE=1 SV=1 - [A0A0R4J1H2_MOUSE]	30.5	4.97	3	2	2	7	1.04538	0.98012	1.01374	1.00136	1.04322	0.980596	0.987001	1.00086	0.971208	523	55.3003	6.66846	0.99537	0.867347	0.978149	0.338973
P43274	Histone H1.4 OS=Mus musculus GN=Hist1h1e PE=1 SV=2 - [H14_MOUSE]	30.49	35.16	6	2	10	19	1.18012	1.17799	1.06723	0.987554	1.01764	0.932398	0.938924	0.977725	0.943399	219	21.964	11.1069	0.857607	0.022282	0.973602	0.405207
Q9DBT5	AMP deaminase 2 OS=Mus musculus GN=Ampd2 PE=1 SV=1 - [AMPD2_MOUSE]	30.47	1.5	2	1	1	2	1.00452	1.06434	1.00132	1.00075	1.01139	0.979874	0.952878	0.975122	0.989044	798	91.9654	6.22705	0.974538	0.311018	0.974942	0.149274
D3YZH8	Transducin beta-like protein 2 (Fragment) OS=Mus musculus GN=Tbl2 PE=4 SV=1 - [D3YZH8_MOUSE]	30.39	15.26	4	2	2	3	1.01824	1.02999	0.99092	0.981389	0.957476	0.976012	1.00378	0.985726	0.959172	190	21.483	9.86182	0.959109	0.038627	1.01159	0.490078
Q3TET5	Putative uncharacterized protein (Fragment) OS=Mus musculus GN=Pmpcb PE=2 SV=1 - [Q3TET5_MOUSE]	30.38	4.38	2	2	2	3	0.993656	1.0161	1.04287	0.996976	0.959806	0.977605	1.05309	1.03829	1.02669	480	53.7072	6.85889	0.961269	0.0914537	1.0626	0.00967981
B2RUJ7	Xanthine dehydrogenase OS=Mus musculus GN=Xdh PE=2 SV=1 - [B2RUJ7_MOUSE]	30.35	7.04	11	10	12	20	1.03425	0.99427	1.00034	0.992707	1.03765	1.01314	0.979092	1.00268	0.985798	1335	146.466	7.56201	1.00483	0.799655	0.975055	0.161698
Q3U5L3	Putative uncharacterized protein OS=Mus musculus GN=Snx2 PE=2 SV=1 - [Q3U5L3_MOUSE]	30.35	5.2	3	3	3	3	1.01451	1.00309	1.00882	0.954734	1.01368	1.02713	1.01906	1.01824	1.03319	519	58.4448	5.12256	0.989797	0.670749	1.02502	0.333968
Q8C5C0	Putative uncharacterized protein OS=Mus musculus GN=Samhd1 PE=2 SV=1 - [Q8C5C0_MOUSE]	30.34	4.9	8	1	3	4	1.00806	1.0354	0.884154	1.06159	1.02272	0.983022	1.03317	0.984011	1.03586	551	63.9626	7.23975	1.04772	0.419165	0.995341	0.874305
A2ASS6	Titin OS=Mus musculus GN=Ttn PE=1 SV=1 - [TITIN_MOUSE]	30.21	0.31	29	11	15	19	0.999201	1.00179	1.02947	0.975124	0.962622	0.97666	1.03896	1.01845	1.03049	35213	3904.05	6.20166	0.961705	0.0221778	1.05953	0.00146709
Z4YLI8	Clustered mitochondria protein homolog OS=Mus musculus GN=Cluh PE=3 SV=1 - [Z4YLI8_MOUSE]	30.17	10.06	4	13	13	21	0.986652	0.990761	0.997665	1.0182	1.01327	1.01651	0.994519	1.01846	0.967123	1302	145.927	5.98584	1.02451	0.00231714	0.977729	0.203506
Q8C0E2	Vacuolar protein sorting-associated protein 26B OS=Mus musculus GN=Vps26b PE=1 SV=1 - [VP26B_MOUSE]	30.03	8.93	1	3	3	3	1.06322	1.07899	1.11687	0.992449	0.948522	0.941075	0.944017	0.92761	0.883738	336	39.1002	7.37158	0.884311	0.00511266	0.956045	0.154586
Q3TEU8	Coronin OS=Mus musculus GN=Coro1c PE=2 SV=1 - [Q3TEU8_MOUSE]	30.02	9.07	11	4	4	6	1.0628	1.07626	1.077	0.977138	0.976604	0.965805	0.974632	0.982738	1.04448	474	53.0739	6.78564	0.9078	7.48764e-05	1.02819	0.287179
Q9CXV1	Succinate dehydrogenase [ubiquinone] cytochrome b small subunit, mitochondrial OS=Mus musculus GN=Sdhd PE=2 SV=2 - [DHSD_MOUSE]	30.0055	6.29	2	1	1	3	1.11189	1.05083	1.03842	1.01039	0.996132	0.991249	1.03824	0.949553	0.854155	159	17.0029	9.1001	0.936472	0.0443877	0.948021	0.386299
Q9Z1K6	E3 ubiquitin-protein ligase ARIH2 OS=Mus musculus GN=Arih2 PE=1 SV=1 - [ARI2_MOUSE]	29.98	2.64	1	1	1	1	1.00153	0.981594	0.974855	0.962863	1.01808	0.988076	1.03245	0.978753	1.05888	492	57.6591	5.69385	1.00373	0.846777	1.03404	0.3022
B1AWZ5	Protein NipSnap homolog 3B OS=Mus musculus GN=Nipsnap3b PE=1 SV=1 - [B1AWZ5_MOUSE]	29.97	10.66	2	3	3	10	0.973792	1.01165	0.977893	0.990898	1.00779	0.997123	0.958676	0.965465	0.950003	197	22.8727	9.51025	1.01096	0.450869	0.959389	0.00367484
Q9DC37	Major facilitator superfamily domain-containing protein 1 OS=Mus musculus GN=Mfsd1 PE=1 SV=1 - [MFSD1_MOUSE]	29.93	2.37	1	1	1	2	0.87001	0.881424	0.969841	0.945712	0.997005	0.985322	1.00827	1.07117	1.14174	464	51.3616	8.20654	1.07598	0.121514	1.10012	0.0783967
O08614	Cytoskeletal protein OS=Mus musculus GN=Utrn PE=2 SV=1 - [O08614_MOUSE]	29.93	2.19	5	8	8	9	0.996905	0.968633	1.01282	0.992947	0.977566	1.02477	1.00866	0.979776	1.01762	3429	392.261	5.33838	1.00568	0.780995	1.0036	0.851507
P58735	Sulfate anion transporter 1 OS=Mus musculus GN=Slc26a1 PE=1 SV=1 - [S26A1_MOUSE]	29.8644	4.69	5	3	3	3	0.912266	1.02832	1.04956	0.981944	0.985712	0.991716	0.978207	0.975875	1.09401	704	75.739	8.08936	0.989709	0.822215	1.02998	0.491534
Q3UX16	Putative uncharacterized protein OS=Mus musculus GN=Pabpc4 PE=2 SV=1 - [Q3UX16_MOUSE]	29.84	4.24	7	2	2	2	1.03915	1.04223	1.07811	0.943649	0.967988	0.942129	0.983302	0.997903	1.01938	590	64.9621	9.48096	0.903237	0.00248406	1.05145	0.0218111
A0A0G2JGM7	Transmembrane anterior posterior transformation protein 1 OS=Mus musculus OX=10090 GN=Tapt1 PE=1 SV=1 - [A0A0G2JGM7_MOUSE]	29.82	24.56	2	1	1	1	0.989562	0.926972	0.933682	1.11835	1.00003	1.04123	1.02917	0.960593	0.916243	114	11.7048	8.76318	1.10855	0.0612395	0.919735	0.151471
E9Q3Z4	Hexokinase-3 OS=Mus musculus GN=Hk3 PE=3 SV=1 - [E9Q3Z4_MOUSE]	29.8	2.88	9	2	2	2	1.14344	1.08492	1.04774	0.916019	0.916418	0.880253	1.04599	0.992872	1.051	867	94.1709	5.79541	0.828024	0.00345624	1.13904	0.00473645
Q8K183	Pyridoxal kinase OS=Mus musculus GN=Pdxk PE=1 SV=1 - [PDXK_MOUSE]	29.7749	15.38	1	4	4	8	1.06411	1.10095	1.06581	0.980637	0.974633	0.950155	1.01252	1.04298	1.00082	312	34.9927	6.29053	0.899271	0.00203812	1.05194	0.0324503
Q9ERS2	NADH dehydrogenase [ubiquinone] 1 alpha subcomplex subunit 13 OS=Mus musculus GN=Ndufa13 PE=1 SV=3 - [NDUAD_MOUSE]	29.77	6.94	1	1	1	4	1.062	0.979657	1.01481	0.982454	1.00557	1.0097	0.960973	0.985607	0.906448	144	16.8486	9.48096	0.98078	0.48244	0.951731	0.124547
A0A0A6YWH4	Sodium-coupled neutral amino acid transporter 3 (Fragment) OS=Mus musculus OX=10090 GN=Slc38a3 PE=1 SV=1 - [A0A0A6YWH4_MOUSE]	29.77	21.21	4	2	2	5	1.1649	1.15526	1.21303	0.864157	0.894319	0.897533	1.0843	1.06787	1.04859	99	10.7053	5.32568	0.751732	0.000148321	1.2051	0.000254564
O08810	116 kDa U5 small nuclear ribonucleoprotein component OS=Mus musculus GN=Eftud2 PE=2 SV=1 - [U5S1_MOUSE]	29.65	3.6	6	3	3	3	0.967214	0.950956	1.03392	0.98862	1.01429	0.979044	1.07208	1.03807	1.11988	971	109.291	4.99561	1.01012	0.735424	1.08319	0.0333481
O88533	Aromatic-L-amino-acid decarboxylase OS=Mus musculus GN=Ddc PE=2 SV=1 - [DDC_MOUSE]	29.64	6.88	1	3	3	4	1.20378	1.13387	1.14732	1.01318	0.956434	0.941466	0.903903	0.935703	0.92712	480	53.8392	6.59521	0.835327	0.00333456	0.950411	0.113469
P84084	ADP-ribosylation factor 5 OS=Mus musculus GN=Arf5 PE=1 SV=2 - [ARF5_MOUSE]	29.49	17.22	5	1	3	6	0.976129	1.15244	1.05882	0.897175	0.989144	0.903723	0.956359	0.981257	1.09011	180	20.5166	6.78564	0.875339	0.0878412	1.08519	0.192727
A0A0R4J0B4	N-acylneuraminate cytidylyltransferase OS=Mus musculus OX=10090 GN=Cmas PE=1 SV=1 - [A0A0R4J0B4_MOUSE]	29.49	5.32	4	2	2	3	0.909555	0.918716	0.913433	1.02553	1.01255	1.05399	1.01582	1.02369	1.12241	432	47.9997	8.104	1.12779	0.000735755	1.02259	0.557309
Q78IK2	Up-regulated during skeletal muscle growth protein 5 OS=Mus musculus GN=Usmg5 PE=1 SV=1 - [USMG5_MOUSE]	29.46	27.59	1	2	2	3	1.02998	1.08583	1.03667	0.976455	0.99613	0.954799	1.0076	1.02532	1.04174	58	6.37736	9.83252	0.928597	0.0242919	1.05031	0.0338087
A0A286YCI0	Peptide-N(4)-(N-acetyl-beta-glucosaminyl)asparagine amidase OS=Mus musculus OX=10090 GN=Ngly1 PE=1 SV=1 - [A0A286YCI0_MOUSE]	29.46	2.35	2	1	1	1	0.966168	1.01891	1.03799	0.982127	0.983016	0.970612	1.02403	0.962779	1.11617	596	68.0912	6.49365	0.971116	0.253629	1.05696	0.280946
Q3UD30	Putative uncharacterized protein (Fragment) OS=Mus musculus GN=Ilf3 PE=2 SV=1 - [Q3UD30_MOUSE]	29.42	7.58	7	3	3	3	1.00416	1.03361	1.07417	0.940294	0.920795	0.948541	1.02097	1.00946	1.06344	396	44.1797	6.30322	0.902854	0.0100151	1.10117	0.00669807
P19536	Cytochrome c oxidase subunit 5B, mitochondrial OS=Mus musculus GN=Cox5b PE=1 SV=1 - [COX5B_MOUSE]	29.41	19.53	4	3	3	9	1.05638	1.10878	1.0607	1.00741	1.0097	0.999935	0.958396	0.947343	0.973414	128	13.8039	8.38232	0.935262	0.015062	0.954298	0.0047799
Q9WVQ5	Methylthioribulose-1-phosphate dehydratase OS=Mus musculus GN=Apip PE=1 SV=1 - [MTNB_MOUSE]	29.4	12.86	1	2	2	2	0.979988	0.971842	0.998118	0.958444	0.955161	0.964361	1.16655	1.00866	1.21789	241	26.9311	6.90283	0.975599	0.0432697	1.17899	0.05271
B7ZMS3	Psma8 protein OS=Mus musculus GN=Psma8 PE=2 SV=1 - [B7ZMS3_MOUSE]	29.32	16.85	4	1	2	3	0.921066	0.848662	0.872172	1.01167	0.971363	1.06	1.02668	0.987833	0.966967	178	19.9515	8.52881	1.15183	0.0159814	0.979774	0.544602
A0A338P7D7	Proteasome subunit alpha type OS=Mus musculus OX=10090 GN=Psma7 PE=1 SV=1 - [A0A338P7D7_MOUSE]	29.32	17.04	6	3	4	8	0.976809	0.952416	1.0067	1.01554	1.0068	1.03594	0.926106	0.99456	1.05417	223	24.767	8.93896	1.04168	0.0851053	0.972714	0.504665
Q3UDA2	Putative uncharacterized protein (Fragment) OS=Mus musculus GN=Dync1i2 PE=2 SV=1 - [Q3UDA2_MOUSE]	29.28	4.66	9	2	2	3	0.97057	0.94954	1.00145	0.991295	1.00646	1.02939	1.03777	1.05236	1.07437	536	59.375	5.17334	1.03614	0.133038	1.04537	0.0406725
A0A1L1SS90	Aminoacylase-1 OS=Mus musculus OX=10090 GN=Acy1 PE=1 SV=1 - [A0A1L1SS90_MOUSE]	29.28	12.87	10	5	5	7	0.975837	1.02323	1.02698	0.987495	1.00657	1.0208	1.01089	1.01206	1.0614	373	42.041	6.12549	0.996302	0.854539	1.02305	0.294954
Q91VS8	FERM, ARHGEF and pleckstrin domain-containing protein 2 OS=Mus musculus OX=10090 GN=Farp2 PE=1 SV=2 - [FARP2_MOUSE]	29.13	2.35	2	3	3	5	1.00515	1.00311	1.01712	1.01489	1.02795	0.994662	1.00015	0.993889	0.966648	1065	121.204	8.44092	1.00401	0.723036	0.974709	0.144072
Q8BND5	Sulfhydryl oxidase 1 OS=Mus musculus OX=10090 GN=Qsox1 PE=1 SV=1 - [QSOX1_MOUSE]	29	1.2	1	1	1	1	0.828009	0.846893	0.852357	1.05002	1.11333	1.02633	0.980616	0.896033	1.01675	748	82.733	7.1665	1.26211	0.00121637	0.907114	0.0891926
Q3SXH3	Seminal vesicle antigen OS=Mus musculus OX=10090 GN=Sva PE=2 SV=1 - [Q3SXH3_MOUSE]	28.89	8.23	3	1	1	1	0.789715	0.818013	0.786733	1.63569	1.70335	1.6949	0.669585	0.68963	0.758865	158	18.2661	5.84619	2.10233	3.0404e-06	0.42076	9.35381e-06
A0JLT5	Mybbp1a protein (Fragment) OS=Mus musculus GN=Mybbp1a PE=2 SV=1 - [A0JLT5_MOUSE]	28.81	2.21	2	2	2	2	0.992831	1.01113	1.02583	0.965351	0.938011	1.00057	1.04421	0.990865	1.01054	1174	133.62	7.18115	0.958462	0.109761	1.04879	0.119178
Q7TPW0	Arht1 protein (Fragment) OS=Mus musculus GN=Rhot1 PE=2 SV=1 - [Q7TPW0_MOUSE]	28.77	5.07	4	2	2	2	0.984449	0.990414	1.01081	1.04463	0.977142	0.934684	1.0498	1.04381	1.08339	375	43.1868	7.78174	0.990217	0.782597	1.0746	0.0987242
Q8CEK4	Uncharacterized protein OS=Mus musculus OX=10090 GN=Sfmbt1 PE=2 SV=1 - [Q8CEK4_MOUSE]	28.74	9.09	1	1	1	2	0.998572	1.0043	1.03879	1.01393	1.03067	1.04489	1.01152	1.06569	1.02016	99	10.8266	9.30518	1.01572	0.35957	1.00255	0.896981
O08738	Caspase-6 OS=Mus musculus GN=Casp6 PE=2 SV=1 - [CASP6_MOUSE]	28.68	3.62	3	1	1	1	0.982555	0.931367	0.968122	1.06569	1.05069	1.10957	1.03072	1.02569	0.888366	276	31.5747	6.88818	1.11933	0.00796731	0.91284	0.133376
Q6P5E5	Structural maintenace of chromosomes 3 OS=Mus musculus GN=Smc3 PE=2 SV=1 - [Q6P5E5_MOUSE]	28.6712	2.3	8	3	3	4	1.07591	1.11043	1.12953	0.986383	0.973365	0.930299	0.944204	1.00648	1.00671	1216	141.354	7.18115	0.871583	0.00355539	1.0233	0.449782
Z4YKM2	CDGSH iron-sulfur domain-containing protein 3, mitochondrial OS=Mus musculus GN=Cisd3 PE=1 SV=1 - [Z4YKM2_MOUSE]	28.65	11.3	4	1	1	2	0.94048	0.929377	0.982586	1.04628	1.02572	1.08604	0.879126	1.07712	0.946166	115	13.1467	9.83252	1.10713	0.0132233	0.919058	0.233562
Q3TTX0	Putative uncharacterized protein OS=Mus musculus GN=Matr3 PE=2 SV=1 - [Q3TTX0_MOUSE]	28.61	8.63	14	6	6	7	1.00916	0.976644	0.977079	0.993981	1.01532	1.01258	1.03699	1.01095	0.995984	846	94.5578	6.25244	1.01991	0.195909	1.0073	0.620665
Q5SVG5	AP-1 complex subunit beta-1 OS=Mus musculus GN=Ap1b1 PE=1 SV=1 - [Q5SVG5_MOUSE]	28.54	5.9	8	2	5	8	1.05328	0.96388	0.996113	1.03056	1.05628	1.01039	0.985233	1.03474	0.93746	916	101.128	5.22412	1.02786	0.393865	0.954862	0.207975
A0A1Y7VMK3	Hippocalcin-like protein 1 (Fragment) OS=Mus musculus OX=10090 GN=Hpcal1 PE=1 SV=1 - [A0A1Y7VMK3_MOUSE]	28.44	10.12	9	2	2	4	1.0316	1.03668	1.04077	0.966306	0.972021	0.999723	0.975397	1.00665	1.01152	168	19.6486	5.31299	0.945002	0.00588815	1.0189	0.293469
F6SLP4	Endoplasmic reticulum-Golgi intermediate compartment protein 1 OS=Mus musculus OX=10090 GN=Ergic1 PE=1 SV=2 - [F6SLP4_MOUSE]	28.42	19.37	8	4	4	4	1.06444	1.00848	1.07406	0.980747	0.930833	1.00921	0.930727	0.929492	0.998642	191	21.4317	9.26123	0.928126	0.0700289	0.978797	0.558128
A0A0R4J1C2	Calpain small subunit 1 OS=Mus musculus OX=10090 GN=Capns1 PE=1 SV=1 - [A0A0R4J1C2_MOUSE]	28.38	11	4	2	2	3	0.993281	0.882411	0.923878	1.04391	1.09468	1.11658	0.971673	1.0258	0.995321	200	22.9091	5.30029	1.16274	0.0174077	0.919398	0.0303535
Q3USU4	Putative uncharacterized protein OS=Mus musculus GN=Cyp7b1 PE=2 SV=1 - [Q3USU4_MOUSE]	28.36	11.05	4	7	7	15	1.14612	1.13753	1.14021	0.907129	0.870581	0.824881	1.04924	1.03161	0.986893	507	58.4527	8.95361	0.760136	0.000333011	1.17873	0.00679676
A0A494B952	Isochorismatase domain-containing protein 1 OS=Mus musculus OX=10090 GN=Isoc1 PE=1 SV=1 - [A0A494B952_MOUSE]	28.36	5.06	2	1	1	5	0.935404	0.935689	0.96126	1.03886	1.0077	1.05914	0.975473	0.925298	1.02244	257	27.4968	7.02002	1.09651	0.00614789	0.94124	0.128201
Q80YR4	E3 ubiquitin-protein ligase ZNF598 OS=Mus musculus OX=10090 GN=Znf598 PE=1 SV=1 - [ZN598_MOUSE]	28.27	0.99	1	1	1	1	1.08063	1.11729	1.16012	0.940223	1.02343	0.99941	0.94964	0.981084	1.00171	908	99.1295	8.33838	0.882378	0.0175247	0.989663	0.742488
P56379	6.8 kDa mitochondrial proteolipid OS=Mus musculus GN=Mp68 PE=2 SV=1 - [68MP_MOUSE]	28.26	15.52	1	1	1	9	0.95571	0.99759	0.949382	1.0422	1.04649	1.02368	0.983294	1.0554	0.888774	58	6.69359	9.99365	1.07224	0.0137619	0.940589	0.274763
A2A5R2	Brefeldin A-inhibited guanine nucleotide-exchange protein 2 OS=Mus musculus GN=Arfgef2 PE=1 SV=1 - [BIG2_MOUSE]	28.23	1.84	6	4	4	5	0.981117	1.02037	0.985208	1.0149	1.03038	1.0202	0.961241	0.973521	0.968942	1792	202.11	6.55127	1.02638	0.11876	0.947229	0.000737239
Q921I9	Exosome complex component RRP41 OS=Mus musculus GN=Exosc4 PE=2 SV=3 - [EXOS4_MOUSE]	28.2	4.9	1	1	1	1	0.923888	0.905398	0.892028	1.00246	1.00768	1.05791	1.09818	1.05462	0.996188	245	26.2333	6.15088	1.12742	0.00440821	1.02638	0.477103
Q9CRQ7	Uncharacterized protein (Fragment) OS=Mus musculus OX=10090 GN=Rabgap1l PE=2 SV=1 - [Q9CRQ7_MOUSE]	28.2	4.28	1	1	1	1	0.866285	0.886783	0.920998	1.07501	1.06794	1.04457	1.05711	0.962786	1.03343	187	21.3121	8.36768	1.19201	0.000746358	0.957898	0.207566
Q8BWK1	Putative uncharacterized protein (Fragment) OS=Mus musculus GN=Ccdc93 PE=2 SV=1 - [Q8BWK1_MOUSE]	27.98	3.5	2	1	1	1	0.905924	0.967142	1.09063	1.04503	0.952617	0.943115	1.04623	1.01097	1.07494	457	51.7224	6.13818	0.992261	0.909694	1.06508	0.163232
Q3TZ32	Alanine--tRNA ligase, cytoplasmic OS=Mus musculus GN=Aars PE=2 SV=1 - [Q3TZ32_MOUSE]	27.97	11.78	6	10	10	13	1.04383	1.02432	1.00709	0.953764	0.979066	0.990465	1.03159	1.04827	1.04877	968	106.793	5.66846	0.950591	0.028895	1.07024	0.00499897
P47911	60S ribosomal protein L6 OS=Mus musculus GN=Rpl6 PE=1 SV=3 - [RL6_MOUSE]	27.9095	30.07	3	13	14	32	1.05713	1.05779	1.01609	0.97432	0.967988	0.970508	0.981985	0.978674	0.955076	296	33.4889	10.6968	0.930314	0.00639664	1.001	0.916039
Q8C7C4	Putative uncharacterized protein (Fragment) OS=Mus musculus PE=2 SV=1 - [Q8C7C4_MOUSE]	27.81	40.45	15	9	9	11	0.976581	0.986932	0.992931	0.979849	0.953171	1.00476	1.04316	1.04607	1.068	178	20.2905	9.78857	0.993685	0.711061	1.0747	0.0121952
Q8CCV9	Annexin OS=Mus musculus GN=Anxa7 PE=2 SV=1 - [Q8CCV9_MOUSE]	27.81	7.47	6	2	3	5	0.934021	0.92667	0.991454	1.04246	1.00951	1.03398	1.0661	1.02674	0.96473	415	44.4394	6.75635	1.08198	0.0265992	0.990801	0.776201
O88736	3-keto-steroid reductase OS=Mus musculus GN=Hsd17b7 PE=2 SV=1 - [DHB7_MOUSE]	27.78	4.49	2	1	1	1	0.959251	0.921907	0.923716	1.01764	0.994664	1.03139	1.00003	0.967181	1.00786	334	37.2931	6.72705	1.08514	0.00797044	0.977454	0.236315
Q14B57	Transmembrane 9 superfamily member OS=Mus musculus OX=10090 GN=Tm9sf4 PE=2 SV=1 - [Q14B57_MOUSE]	27.78	3.82	2	2	2	3	1.03166	1.14352	0.983097	0.990591	0.858228	0.865563	0.86783	1.10682	0.948693	550	64.0324	6.7417	0.859449	0.0819767	1.07698	0.444936
A0A1B0GR78	Stromal interaction molecule 1 OS=Mus musculus OX=10090 GN=Stim1 PE=1 SV=1 - [A0A1B0GR78_MOUSE]	27.68	3.33	4	2	3	7	1.05732	1.07899	1.03572	0.979057	0.972008	0.953935	1.01238	1.02656	1.00386	540	62.1565	6.39209	0.915817	0.00362387	1.04743	0.0100485
E0CY24	Partitioning defective 3 homolog OS=Mus musculus GN=Pard3 PE=1 SV=1 - [E0CY24_MOUSE]	27.65	3.13	19	4	4	4	0.962452	0.948347	0.970864	1.02381	1.01792	1.02186	0.936345	0.937219	0.962541	1247	138.88	7.72314	1.06314	0.000870638	0.925743	0.000981033
A2AUR3	Phosphotriesterase-related protein (Fragment) OS=Mus musculus OX=10090 GN=Pter PE=1 SV=2 - [A2AUR3_MOUSE]	27.62	20.25	3	6	6	17	1.042	1.0349	1.02219	0.950442	0.97248	0.955954	1.00361	0.990127	1.02194	321	35.8322	6.37939	0.92894	0.0011279	1.04752	0.015892
F6RCU2	CAP-Gly domain-containing linker protein 1 (Fragment) OS=Mus musculus GN=Clip1 PE=1 SV=1 - [F6RCU2_MOUSE]	27.53	1.78	7	2	2	2	0.986083	1.00307	1.01054	1.08338	1.08318	1.09459	0.868577	1.03941	0.830051	1066	121.34	5.22412	1.08716	0.000435309	0.839592	0.0537751
Q3UEN9	Serine--pyruvate aminotransferase OS=Mus musculus GN=Agxt PE=2 SV=1 - [Q3UEN9_MOUSE]	27.44	17.09	2	7	7	21	0.939143	0.943154	0.925185	0.87512	0.910017	0.913077	1.12238	1.15744	1.13557	392	43.4925	7.38623	0.96108	0.0523901	1.2658	0.000113979
Q9QYR9	Acyl-coenzyme A thioesterase 2, mitochondrial OS=Mus musculus GN=Acot2 PE=1 SV=2 - [ACOT2_MOUSE]	27.39	6.18	2	1	4	10	0.790527	0.8051	0.805392	1.07148	1.0875	1.10363	1.02785	0.992828	1.0564	453	49.6257	7.35693	1.35884	1.06194e-05	0.943132	0.039813
D3Z0T5	Protein canopy homolog 4 (Fragment) OS=Mus musculus OX=10090 GN=Cnpy4 PE=1 SV=1 - [D3Z0T5_MOUSE]	27.34	6.25	2	1	1	2	1.02059	1.01729	1.00575	1.06561	1.02119	1.06615	0.889966	1.01274	0.923244	160	18.0443	6.55127	1.03592	0.0792087	0.896289	0.0511349
D3YUE8	Phosphoglycerate mutase (Fragment) OS=Mus musculus GN=Bpgm PE=3 SV=1 - [D3YUE8_MOUSE]	27.28	8.33	4	1	1	1	0.693454	0.778389	0.700551	1.19561	1.23108	1.29222	0.808577	0.878956	0.788455	132	15.6549	7.10791	1.7119	0.000193021	0.665782	0.00046044
Q3UPL0	Protein transport protein Sec31A OS=Mus musculus GN=Sec31a PE=1 SV=2 - [SC31A_MOUSE]	27.27	11.38	7	12	12	21	1.01873	0.976317	1.00393	0.995562	1.00015	1.00989	1.03506	1.03372	1.03596	1230	133.486	6.75635	1.0022	0.874812	1.03299	0.00150513
Q6PAV2	Probable E3 ubiquitin-protein ligase HERC4 OS=Mus musculus GN=Herc4 PE=2 SV=2 - [HERC4_MOUSE]	27.26	2.18	3	2	3	16	1.14865	1.05176	1.08361	0.949346	0.927033	0.970983	1.05694	0.96254	1.04654	1057	118.336	6.29053	0.867036	0.00956291	1.07679	0.0881342
E5RKG5	Scavenger receptor FEEL-2f OS=Mus musculus GN=Stab2 PE=2 SV=1 - [E5RKG5_MOUSE]	27.2084	1.71	10	4	4	5	1.08865	1.04175	1.02384	0.965972	0.944959	0.968889	0.998455	0.942422	0.991587	2337	253.275	7.10791	0.913	0.0116039	1.01828	0.412161
Q8BTU5	Proteasome subunit alpha type OS=Mus musculus GN=Psma1 PE=2 SV=1 - [Q8BTU5_MOUSE]	27.18	25.19	2	5	5	7	0.97358	0.993002	1.01532	1.01491	1.04587	0.989443	1.00929	1.01714	0.946551	262	29.4477	6.17627	1.02291	0.324455	0.974676	0.40462
Q7TMF3	NADH dehydrogenase [ubiquinone] 1 alpha subcomplex subunit 12 OS=Mus musculus GN=Ndufa12 PE=2 SV=2 - [NDUAC_MOUSE]	27.09	37.24	5	4	4	9	0.977173	0.988268	1.00144	0.987084	0.987465	0.976291	1.01746	0.9872	0.98573	145	17.0756	9.36377	0.994595	0.536302	1.0134	0.295745
Q8BWX1	Putative uncharacterized protein OS=Mus musculus GN=Atxn10 PE=2 SV=1 - [Q8BWX1_MOUSE]	27.05	2.82	6	2	2	2	0.943755	0.931074	1.04857	1.10281	1.06417	1.13178	0.911928	0.904852	0.803029	426	48.2137	5.43994	1.12839	0.040978	0.794183	0.0049257
Q8BFY9	Transportin-1 OS=Mus musculus GN=Tnpo1 PE=1 SV=2 - [TNPO1_MOUSE]	26.96	4.01	4	2	3	6	1.00064	1.03687	0.984764	1.00523	0.97531	0.992886	1.05331	1.03027	1.00836	898	102.291	4.98291	0.983836	0.409528	1.03986	0.0646514
Q3TE45	Succinate dehydrogenase [ubiquinone] iron-sulfur subunit, mitochondrial OS=Mus musculus GN=Sdhb PE=2 SV=1 - [Q3TE45_MOUSE]	26.95	26.24	5	8	8	11	1.15633	1.08985	1.11827	0.940599	0.984181	0.934359	0.973557	1.00442	0.987192	282	31.7969	8.67529	0.84981	0.00246503	1.03709	0.121622
D3Z252	Redox-regulatory protein FAM213A (Fragment) OS=Mus musculus GN=Fam213a PE=4 SV=1 - [D3Z252_MOUSE]	26.94	13.79	7	3	3	5	0.939581	0.912436	0.985497	0.975605	0.993823	0.994305	0.985849	0.996197	1.01527	203	22.8139	8.35303	1.04448	0.130864	1.01133	0.350082
F2Z3U6	Corticosteroid 11-beta-dehydrogenase isozyme 1 (Fragment) OS=Mus musculus OX=10090 GN=Hsd11b1 PE=1 SV=2 - [F2Z3U6_MOUSE]	26.91	12.62	3	3	3	10	1.06872	1.11104	1.13594	0.95687	0.974036	0.958336	0.957507	0.938565	0.972711	214	23.5932	8.67529	0.871382	0.00221969	0.992919	0.578763
Q78IX0	Mrps9 protein OS=Mus musculus GN=Mrps9 PE=2 SV=1 - [Q78IX0_MOUSE]	26.87	9.23	4	1	1	1	1.46284	1.44915	0.898809	0.763281	1.15886	0.941012	1.26291	0.910574	0.947591	130	14.8046	9.83252	0.751326	0.221209	1.09008	0.619411
P97461	40S ribosomal protein S5 OS=Mus musculus GN=Rps5 PE=1 SV=3 - [RS5_MOUSE]	26.84	16.18	5	3	4	9	1.07365	1.10294	1.09242	0.985834	0.956568	0.966203	1.00552	0.944898	0.979922	204	22.875	9.71533	0.889752	0.000586707	1.00747	0.729982
Q925N2	Sideroflexin-2 OS=Mus musculus GN=Sfxn2 PE=2 SV=1 - [SFXN2_MOUSE]	26.82	14.29	6	5	6	7	1.01723	1.08422	0.998743	0.942207	0.958579	0.946594	1.00237	1.05376	1.04486	322	36.1174	8.82178	0.918454	0.0332325	1.08907	0.00700923
Q9D6J5	NADH dehydrogenase [ubiquinone] 1 beta subcomplex subunit 8, mitochondrial OS=Mus musculus GN=Ndufb8 PE=1 SV=1 - [NDUB8_MOUSE]	26.77	15.05	4	2	2	4	0.995047	1.0169	1.01318	0.996448	0.970335	0.980239	0.995808	1.0324	0.942009	186	21.8615	6.63916	0.97418	0.0626896	1.00787	0.791277
Q80SW1	Putative adenosylhomocysteinase 2 OS=Mus musculus GN=Ahcyl1 PE=1 SV=1 - [SAHH2_MOUSE]	26.7	7.17	13	3	4	4	1.1135	1.05816	1.12412	0.994908	0.996242	0.97648	1.00907	0.929616	0.974975	530	58.9134	6.88818	0.900434	0.00694871	0.981815	0.493192
Q8VEI1	Cct6a protein OS=Mus musculus GN=Cct6a PE=2 SV=1 - [Q8VEI1_MOUSE]	26.63	9.25	5	1	5	11	0.984958	1.02675	0.955577	1.07026	1.01247	0.978127	0.967813	0.973798	1.06063	389	42.9106	6.93213	1.03153	0.409576	0.980852	0.65298
Q91WT7	3-alpha-hydroxysteroid dehydrogenase type 1 OS=Mus musculus GN=Akr1c14 PE=2 SV=1 - [Q91WT7_MOUSE]	26.61	32.51	1	6	7	11	1.15082	1.1396	1.13083	0.953094	0.929074	0.945738	0.961386	0.984291	1.03752	323	37.165	7.1958	0.82657	2.72593e-05	1.05491	0.0937631
Q3UNX5	Acyl-coenzyme A synthetase ACSM3, mitochondrial OS=Mus musculus GN=Acsm3 PE=1 SV=2 - [ACSM3_MOUSE]	26.6	8.1	11	3	5	12	0.899015	0.907584	0.866573	0.975579	1.03673	1.02537	1.04826	1.03048	1.06507	580	65.581	7.45947	1.13636	0.00574067	1.03494	0.171612
F6SPK0	Ubiquitin-conjugating enzyme E2 J1 (Fragment) OS=Mus musculus GN=Ube2j1 PE=1 SV=1 - [F6SPK0_MOUSE]	26.49	11.45	4	2	2	2	1.0069	0.968733	0.984986	0.990494	1.05309	1.00446	1.02086	0.987305	1.02295	262	28.9006	7.25439	1.02953	0.255154	0.994448	0.812032
A0A1B0GSC2	60S ribosomal protein L13a (Fragment) OS=Mus musculus OX=10090 GN=Rpl13a PE=1 SV=1 - [A0A1B0GSC2_MOUSE]	26.41	32.79	13	6	6	25	1.14984	1.14666	1.13732	0.932397	0.951558	0.923141	0.957167	0.962065	0.944683	122	13.9507	11.4731	0.817483	2.20084e-05	1.02024	0.126533
E0CYQ2	NudC domain-containing protein 2 OS=Mus musculus GN=Nudcd2 PE=1 SV=1 - [E0CYQ2_MOUSE]	26.36	6.82	2	1	1	2	1.05167	0.983918	0.995065	0.958425	0.964211	0.986336	1.04691	0.956095	1.12553	132	14.7202	4.67822	0.95985	0.147596	1.07548	0.214749
P54823	Probable ATP-dependent RNA helicase DDX6 OS=Mus musculus GN=Ddx6 PE=1 SV=1 - [DDX6_MOUSE]	26.1	4.97	3	3	3	5	1.1004	1.08521	1.07518	1.01152	0.950571	0.998442	0.955303	1.05953	0.987421	483	54.1573	8.66064	0.907918	0.00736593	1.01409	0.718593
Q9QXT0	Protein canopy homolog 2 OS=Mus musculus GN=Cnpy2 PE=1 SV=1 - [CNPY2_MOUSE]	26.08	18.13	2	4	4	8	1.05487	1.03978	0.9948	0.972253	0.977762	0.986209	1.04583	1.04501	0.957466	182	20.7543	5.07178	0.950402	0.0507531	1.03817	0.275436
Q3UJZ7	Putative uncharacterized protein OS=Mus musculus GN=Nop56 PE=2 SV=1 - [Q3UJZ7_MOUSE]	26	5.52	16	3	4	5	1.15482	1.15431	1.1578	0.958215	0.976805	0.948181	0.943412	0.946042	0.957864	580	64.5462	9.18799	0.831631	2.11325e-05	0.987554	0.276048
Q9DBN5	Lon protease homolog 2, peroxisomal OS=Mus musculus GN=Lonp2 PE=2 SV=1 - [LONP2_MOUSE]	25.92	7.28	17	6	8	8	0.907815	0.880462	0.918054	1.00254	1.01946	1.04888	1.03558	1.08318	1.10404	852	94.4673	7.2251	1.1347	0.00229998	1.04947	0.106228
Q8K2M0	39S ribosomal protein L38, mitochondrial OS=Mus musculus GN=Mrpl38 PE=2 SV=2 - [RM38_MOUSE]	25.88	3.95	1	2	2	2	1.03194	1.05295	1.03367	0.957686	0.957173	0.97562	0.976575	0.981962	1.00384	380	45.0017	8.104	0.926862	0.00110452	1.02487	0.0807284
P10833	Ras-related protein R-Ras OS=Mus musculus GN=Rras PE=2 SV=1 - [RRAS_MOUSE]	25.87	5.96	1	1	1	1	1.05149	1.09217	1.06971	0.922405	0.907032	0.972749	1.02388	1.0089	1.06471	218	23.749	6.78564	0.872043	0.0040264	1.10539	0.0191469
Q00623	Apolipoprotein A-I OS=Mus musculus GN=Apoa1 PE=1 SV=2 - [APOA1_MOUSE]	25.84	25.38	23	6	7	22	0.733433	0.740763	0.808683	1.08681	1.10691	1.12219	1.00704	0.981342	1.00592	264	30.5966	5.73193	1.45251	0.00018935	0.903008	0.0012638
A0A140LJG6	Signal peptidase complex subunit 2 OS=Mus musculus OX=10090 GN=Spcs2 PE=1 SV=1 - [A0A140LJG6_MOUSE]	25.78	13.82	6	2	2	4	1.12033	1.08938	1.17593	0.966531	0.973855	0.949118	0.992738	0.983574	0.848703	123	14.2463	8.60205	0.853457	0.00329534	0.977682	0.672008
P70699	Lysosomal alpha-glucosidase OS=Mus musculus GN=Gaa PE=1 SV=2 - [LYAG_MOUSE]	25.75	4.09	4	4	4	5	1.08183	1.18151	1.02079	0.903563	0.882429	0.952626	1.01493	1.00432	0.863357	953	106.18	5.8335	0.833894	0.0238369	1.05258	0.417101
A2AQZ7	Phytanoyl-CoA dioxygenase domain-containing protein 1 OS=Mus musculus GN=Phyhd1 PE=4 SV=1 - [A2AQZ7_MOUSE]	25.63	15.93	10	3	4	14	1.01626	0.999955	0.974732	0.970402	0.993212	1.01405	1.02883	1.01787	0.985725	270	30.1359	6.0874	0.99556	0.812364	1.01839	0.36936
Q3UKA1	Putative uncharacterized protein OS=Mus musculus GN=Dnajc3 PE=2 SV=1 - [Q3UKA1_MOUSE]	25.52	10.12	3	6	6	11	1.19131	1.16691	1.15442	0.866843	0.930569	0.878537	1.00265	0.995306	0.97768	504	57.4761	5.94775	0.761805	0.000238518	1.11199	0.00883743
Q9ES97	Reticulon-3 OS=Mus musculus GN=Rtn3 PE=1 SV=2 - [RTN3_MOUSE]	25.47	2.49	6	2	3	7	1.05414	1.03009	1.05145	0.976537	1.00597	1.00815	0.994614	1.00393	0.936574	964	103.814	4.91943	0.953752	0.0191038	0.981427	0.47321
Q8C7G5	Apolipoprotein A-V OS=Mus musculus GN=Apoa5 PE=1 SV=1 - [APOA5_MOUSE]	25.38	10.87	2	4	4	5	0.954269	0.930991	0.939716	1.02639	1.00523	1.02529	1.00223	0.97833	0.911857	368	41.2369	6.01123	1.0821	0.00132387	0.946189	0.120797
Q9WTI7	Unconventional myosin-Ic OS=Mus musculus GN=Myo1c PE=1 SV=2 - [MYO1C_MOUSE]	25.23	4.8	1	5	5	5	1.01459	0.949627	1.05114	1.02843	0.955805	1.00337	0.993843	1.03226	0.970871	1063	121.868	9.34912	0.990793	0.812525	1.00314	0.916027
Q8K268	ATP-binding cassette sub-family F member 3 OS=Mus musculus GN=Abcf3 PE=1 SV=1 - [ABCF3_MOUSE]	25.21	1.55	1	1	1	1	0.915578	0.970984	0.949244	1.04992	0.972011	1.05712	1.04277	1.00958	1.08394	709	79.8151	6.16357	1.08578	0.0625642	1.01859	0.611847
P50516	V-type proton ATPase catalytic subunit A OS=Mus musculus GN=Atp6v1a PE=1 SV=2 - [VATA_MOUSE]	25.19	6.32	4	4	4	7	1.03069	1.02235	1.02079	0.981946	0.993056	0.990304	0.955897	0.992146	1.0064	617	68.2826	5.57959	0.964694	0.00134455	0.996335	0.825579
Q3TBU7	Arf-GAP domain and FG repeat-containing protein 2 (Fragment) OS=Mus musculus GN=Agfg2 PE=2 SV=1 - [Q3TBU7_MOUSE]	25.1276	5.17	3	2	2	3	1.02532	1.03208	1.00313	1.0134	1.00435	0.988726	1.00486	1.02079	1.02713	406	41.7137	8.98291	0.982336	0.187026	1.0154	0.189983
O35593	26S proteasome non-ATPase regulatory subunit 14 OS=Mus musculus GN=Psmd14 PE=1 SV=2 - [PSDE_MOUSE]	25.12	14.84	3	4	4	6	0.976977	0.970671	0.998866	0.987366	1.04381	1.00462	0.980816	1.00722	1.03605	310	34.5546	6.52197	1.0303	0.187795	0.996142	0.873942
G5E8X1	Protein 0610011F06Rik OS=Mus musculus GN=0610011F06Rik PE=1 SV=1 - [G5E8X1_MOUSE]	25.06	23.38	4	3	3	7	0.956522	0.933534	0.979685	1.07453	1.0329	1.03835	1.0245	1.04966	0.996318	201	22.1853	6.52197	1.09619	0.00786449	0.976062	0.281885
E9Q3L2	Protein Pi4ka OS=Mus musculus GN=Pi4ka PE=1 SV=1 - [E9Q3L2_MOUSE]	25.02	1.37	3	3	3	3	0.919875	0.973544	1.09325	1.02898	0.994893	0.990097	0.954654	0.972629	1.01989	2044	231.206	6.87354	1.00914	0.871267	0.97784	0.387593
Q9DCT1	1,5-anhydro-D-fructose reductase OS=Mus musculus GN=Akr1e2 PE=1 SV=1 - [AKCL2_MOUSE]	24.96	15.61	2	4	4	6	0.985264	0.972476	0.986204	1.02652	1.01541	1.01721	1.01882	0.991771	1.01454	301	34.4388	7.32764	1.03913	0.0023826	0.988884	0.279691
Q9EPU0	Regulator of nonsense transcripts 1 OS=Mus musculus GN=Upf1 PE=1 SV=2 - [RENT1_MOUSE]	24.93	2.4	1	3	3	6	1.07518	1.0589	1.06182	1.00999	0.953321	0.971545	1.01113	0.964422	0.967674	1124	123.889	6.60986	0.91832	0.0075455	1.00285	0.907326
B2RY90	Isoc2a protein OS=Mus musculus GN=Isoc2a PE=2 SV=1 - [B2RY90_MOUSE]	24.92	15.53	2	3	3	9	0.938766	0.925046	0.952632	0.967222	1.00138	0.990572	1.00167	1.02754	1.01407	206	22.373	8.01611	1.05068	0.0207676	1.02842	0.0891142
A0A494BA32	Glycerol-3-phosphate acyltransferase 1, mitochondrial OS=Mus musculus OX=10090 GN=Gpam PE=1 SV=1 - [A0A494BA32_MOUSE]	24.83	5.43	14	3	4	6	0.880775	0.965795	0.920655	1.00688	1.05239	0.993322	0.959783	0.966586	0.945965	681	76.5817	8.82178	1.10313	0.0351066	0.940946	0.0333771
F6QYF8	Puromycin-sensitive aminopeptidase (Fragment) OS=Mus musculus GN=Npepps PE=1 SV=1 - [F6QYF8_MOUSE]	24.78	7.31	5	5	5	5	0.959925	0.993513	0.962884	0.972186	0.972973	1.00107	1.01127	0.97539	1.01984	876	98.4583	5.88428	1.01026	0.525082	1.02046	0.292856
Q9DAK9	14 kDa phosphohistidine phosphatase OS=Mus musculus GN=Phpt1 PE=2 SV=1 - [PHP14_MOUSE]	24.76	16.94	1	2	2	2	1.91465	1.12357	1.41891	0.92022	0.936518	0.77197	0.654243	0.64534	0.671831	124	13.9877	5.52881	0.589775	0.0616272	0.749956	0.0143748
Q9JIZ0	Probable N-acetyltransferase CML1 OS=Mus musculus GN=Cml1 PE=2 SV=1 - [CMLO1_MOUSE]	24.74	6.76	7	1	2	9	1.19114	1.18723	1.12026	0.908682	0.948588	0.891014	0.868437	0.976836	1.05387	222	24.9973	9.5542	0.78553	0.000944638	1.05489	0.423111
Q9JIY7	N-acetyltransferase 8 OS=Mus musculus GN=Nat8 PE=1 SV=1 - [NAT8_MOUSE]	24.74	8.37	5	1	2	8	1.1054	1.06518	1.11513	0.952091	0.958687	0.969251	0.984168	0.987845	1.05931	227	25.6217	9.59814	0.876533	0.00109603	1.05253	0.11347
Q69Z96	MKIAA1825 protein (Fragment) OS=Mus musculus GN=mKIAA1825 PE=3 SV=1 - [Q69Z96_MOUSE]	24.67	2	3	2	2	2	0.964361	0.988839	0.990993	1.01461	1.0116	1.01648	1.00852	0.979794	1.00896	1100	121.507	8.14795	1.03345	0.0192408	0.985072	0.195502
Q9ET02	Ube1l (Fragment) OS=Mus musculus OX=10090 GN=Uba7 PE=2 SV=1 - [Q9ET02_MOUSE]	24.5	3.25	7	3	3	3	1.00544	1.03827	1.01097	0.983726	0.987629	0.968634	1.00891	0.978887	0.995999	770	86.0107	6.55127	0.962452	0.0307341	1.0149	0.234747
Q1HFZ0	tRNA (cytosine(34)-C(5))-methyltransferase OS=Mus musculus GN=Nsun2 PE=1 SV=2 - [NSUN2_MOUSE]	24.42	2.91	4	2	2	2	1.05451	1.06439	1.03489	0.989319	0.977304	0.980141	0.986494	0.980803	1.0394	757	85.3972	6.58057	0.934355	0.00183059	1.02034	0.352502
Q8BL66	Early endosome antigen 1 OS=Mus musculus GN=Eea1 PE=1 SV=2 - [EEA1_MOUSE]	24.42	5.24	12	6	7	9	0.931569	0.96128	0.970853	1.00355	0.979414	1.0141	1.06966	1.02064	1.09334	1411	160.817	5.77002	1.04657	0.0469379	1.06225	0.0588407
K3W4L0	Unconventional myosin-XVIIIa OS=Mus musculus GN=Myo18a PE=1 SV=1 - [K3W4L0_MOUSE]	24.38	2.06	10	5	5	8	1.0272	1.01742	1.03841	1.00512	0.959822	0.948631	1.03365	1.03346	1.01932	2036	230.848	6.18896	0.945038	0.0367253	1.05933	0.0323716
Q8BZR4	Acyl-coenzyme A thioesterase 8 OS=Mus musculus GN=Acot8 PE=2 SV=1 - [Q8BZR4_MOUSE]	24.26	8.96	2	3	3	5	0.875196	0.876967	0.910897	1.00703	1.01458	1.01022	1.0116	1.01177	0.977464	268	29.523	7.12256	1.13847	0.000482991	0.989779	0.424087
P31001	Desmin OS=Mus musculus GN=Des PE=1 SV=3 - [DESM_MOUSE]	24.24	4.9	8	1	3	4	1.09507	1.12218	1.21112	1.10399	1.0055	0.932186	0.855346	0.839779	0.81797	469	53.465	5.2749	0.887208	0.101642	0.826221	0.0258442
Q9JLN9	Serine/threonine-protein kinase mTOR OS=Mus musculus GN=Mtor PE=1 SV=2 - [MTOR_MOUSE]	24.21	1.8	3	7	7	9	1.04045	1.03284	1.04386	0.975411	1.01021	1.02194	0.952519	0.992591	0.982563	2549	288.605	7.1665	0.964847	0.0635727	0.973436	0.222252
Q3U5Q7	UMP-CMP kinase 2, mitochondrial OS=Mus musculus GN=Cmpk2 PE=2 SV=2 - [CMPK2_MOUSE]	24.09	2.01	1	1	1	3	0.863827	0.925609	0.889988	1.10319	1.128	1.06588	0.993463	1.06165	0.931029	447	50.0047	7.26904	1.23052	0.00126429	0.905694	0.0683151
A2ATU0	Probable 2-oxoglutarate dehydrogenase E1 component DHKTD1, mitochondrial OS=Mus musculus GN=Dhtkd1 PE=1 SV=1 - [DHTK1_MOUSE]	24.08	9.12	1	8	9	13	0.943822	0.937962	0.942905	1.02572	1.03941	1.04809	1.02344	0.99542	1.02497	921	102.728	6.90283	1.10215	0.000141809	0.97771	0.117004
P27005	Protein S100-A8 OS=Mus musculus GN=S100a8 PE=1 SV=3 - [S10A8_MOUSE]	24.05	7.87	1	1	1	7	1.34544	1.35847	1.27906	0.698935	0.741088	0.705252	1.10793	1.15531	1.16665	89	10.2881	5.68115	0.538612	2.53582e-05	1.59881	4.30634e-05
A0A5F8MPP6	Caspase-7 (Fragment) OS=Mus musculus OX=10090 GN=Casp7 PE=1 SV=1 - [A0A5F8MPP6_MOUSE]	23.94	2.95	2	1	1	2	1.02599	1.05669	1.05087	0.991782	0.992348	0.96906	0.991686	1.00364	1.01402	237	26.367	7.86963	0.942444	0.00775462	1.01902	0.135203
Q05C25	Aasdhppt protein OS=Mus musculus OX=10090 GN=Aasdhppt PE=2 SV=1 - [Q05C25_MOUSE]	23.93	4.51	2	1	1	2	0.989066	0.982072	0.968612	1.00479	1.00882	1.00416	0.997473	1.00716	1.00299	266	30.5493	6.18896	1.02654	0.0135912	0.996642	0.345572
Q6P5F9	Exportin-1 OS=Mus musculus GN=Xpo1 PE=1 SV=1 - [XPO1_MOUSE]	23.891	4.76	5	5	5	6	0.982861	0.993265	1.02209	1.0056	0.995454	1.00348	0.985515	0.997496	1.05325	1071	123.013	6.07471	1.00211	0.870686	1.01056	0.642498
Q80ZJ2	Impa1 protein OS=Mus musculus GN=Impa1 PE=2 SV=1 - [Q80ZJ2_MOUSE]	23.85	3.62	6	1	1	2	1.0643	1.0562	1.06153	1.10206	1.00179	1.06969	0.968651	0.92902	0.933798	276	29.9226	4.81787	0.997331	0.9285	0.892211	0.023697
Q3V3G0	Protein Slc22a30 OS=Mus musculus GN=Slc22a30 PE=2 SV=1 - [Q3V3G0_MOUSE]	23.84	2.05	7	1	1	1	0.942447	0.937011	0.999278	1.02357	0.951477	0.975356	1.0167	1.0034	1.05517	438	49.587	8.71924	1.02489	0.457608	1.04232	0.188354
P80318	T-complex protein 1 subunit gamma OS=Mus musculus GN=Cct3 PE=1 SV=1 - [TCPG_MOUSE]	23.82	17.06	8	8	8	12	0.888003	0.931795	0.973402	1.00973	1.02687	1.02343	0.962132	1.02379	1.03558	545	60.5914	6.69775	1.09553	0.0242559	0.987411	0.611883
J3KMM6	Evolutionarily conserved-signaling intermediate in Toll pathway, mitochondrial (Fragment) OS=Mus musculus GN=Ecsit PE=4 SV=1 - [J3KMM6_MOUSE]	23.78	6.73	3	2	2	3	1.0362	0.925989	1.09195	1.00496	1.05207	0.93477	0.951203	0.923406	0.972179	223	25.7803	9.34912	0.979588	0.744469	0.95153	0.260273
H3BKL8	Dual-specificity protein phosphatase 3 OS=Mus musculus GN=Dusp3 PE=4 SV=1 - [H3BKL8_MOUSE]	23.6	17.24	5	2	2	2	0.948211	0.946815	0.921569	1.03059	1.01081	1.01098	1.02904	1.0078	0.997182	145	16.0028	4.77979	1.08371	0.00193752	0.993985	0.620901
A0A0A6YW80	N-alpha-acetyltransferase 15, NatA auxiliary subunit OS=Mus musculus OX=10090 GN=Naa15 PE=1 SV=1 - [A0A0A6YW80_MOUSE]	23.44	6.38	5	5	5	6	1.08411	1.02062	1.04456	0.987301	1.00994	0.973577	1.00136	1.01314	0.963401	815	95.2355	6.97607	0.943331	0.0493937	1.00238	0.903973
P42230	Signal transducer and activator of transcription 5A OS=Mus musculus GN=Stat5a PE=1 SV=1 - [STA5A_MOUSE]	23.43	3.28	7	1	3	3	0.819219	0.952083	1.05475	1.03387	0.988511	1.07675	0.854372	0.944241	0.9631	793	90.7743	6.39209	1.09663	0.27922	0.891124	0.055793
P42232	Signal transducer and activator of transcription 5B OS=Mus musculus GN=Stat5b PE=1 SV=1 - [STA5B_MOUSE]	23.43	3.94	6	1	3	3	0.954914	1.00995	1.06208	0.991876	0.926509	1.04793	1.06438	0.940139	1.03725	786	89.9455	6.04932	0.979971	0.688003	1.02544	0.650909
B1ATY9	Hepatocyte growth factor-regulated tyrosine kinase substrate (Fragment) OS=Mus musculus OX=10090 GN=Hgs PE=1 SV=1 - [B1ATY9_MOUSE]	23.36	4.9	4	1	1	1	1.06475	1.04707	0.985121	1.0375	0.998045	1.00748	0.969892	0.944909	0.959207	245	27.8998	6.43018	0.982588	0.540787	0.944459	0.0155272
D3Z221	L-serine dehydratase/L-threonine deaminase (Fragment) OS=Mus musculus GN=Sds PE=4 SV=1 - [D3Z221_MOUSE]	23.09	25.74	2	2	2	9	1.06069	1.04401	1.06045	0.950395	0.978257	0.94412	1.05251	1.08311	1.03511	101	10.6946	10.2866	0.907626	0.00119349	1.10372	0.00477424
Q3UQM8	Putative uncharacterized protein OS=Mus musculus GN=Coq3 PE=2 SV=1 - [Q3UQM8_MOUSE]	23.02	15.43	3	4	4	4	0.966264	0.913814	0.985419	1.03608	1.05234	0.996811	0.955196	0.97217	0.946814	311	34.4403	6.97607	1.07668	0.0534598	0.931592	0.0177121
A2A998	Complement component C8 alpha chain OS=Mus musculus GN=C8a PE=4 SV=1 - [A2A998_MOUSE]	22.96	4.97	3	2	2	2	1.04927	1.05581	1.11984	0.954395	0.952139	0.947861	1.03488	1.06437	1.09984	543	60.9689	6.06201	0.885108	0.00544871	1.12076	0.00368182
G3UXT8	Large proline-rich protein BAG6 (Fragment) OS=Mus musculus GN=Bag6 PE=4 SV=1 - [G3UXT8_MOUSE]	22.95	5.86	12	2	3	5	0.974888	0.974203	0.963915	1.03033	1.01683	1.01894	0.995032	0.990735	1.01345	563	59.2765	6.31592	1.05255	0.000746323	0.978187	0.051795
Q3UYV9	Nuclear cap-binding protein subunit 1 OS=Mus musculus GN=Ncbp1 PE=1 SV=2 - [NCBP1_MOUSE]	22.92	0.89	1	1	1	3	0.993891	0.962401	1.0051	1.02348	1.00557	0.971353	1.08275	1.02725	1.03565	790	91.8677	6.63916	1.01317	0.549674	1.04841	0.103791
P00329	Alcohol dehydrogenase 1 OS=Mus musculus GN=Adh1 PE=1 SV=2 - [ADH1_MOUSE]	22.9	36.53	3	12	15	40	1.01889	1.00279	1.03244	1.02279	1.03619	1.01973	0.986898	1.03732	0.945778	375	39.7456	8.104	1.00805	0.456529	0.964689	0.249921
Q8VC96	Uncharacterized protein OS=Mus musculus GN=1300017J02Rik PE=2 SV=1 - [Q8VC96_MOUSE]	22.81	9.71	4	5	6	11	1.02932	1.02041	1.03782	0.959663	0.955797	0.942304	1.06349	0.99197	1.00637	700	76.7455	7.25439	0.925573	0.000460579	1.07141	0.0388565
A2ADY9	Protein DDI1 homolog 2 OS=Mus musculus GN=Ddi2 PE=1 SV=1 - [DDI2_MOUSE]	22.77	7.27	1	3	3	4	0.9486	0.936185	0.930863	0.980268	0.971707	0.995858	1.08606	1.05382	1.11084	399	44.5625	5.04639	1.04695	0.00747877	1.10275	0.00492234
Q8K1B3	Gltpd2 protein OS=Mus musculus GN=Gltpd2 PE=2 SV=1 - [Q8K1B3_MOUSE]	22.57	3.38	2	1	1	1	0.986693	0.908073	1.01964	1.0037	1.00553	1.09915	1.01719	1.03898	0.892917	207	22.0164	8.54346	1.06656	0.230017	0.94875	0.391627
Q6P8X1	Sorting nexin-6 OS=Mus musculus GN=Snx6 PE=1 SV=2 - [SNX6_MOUSE]	22.55	9.61	14	3	5	7	1.01994	1.09651	1.04639	1.02633	1.01486	0.977069	0.962935	1.03156	1.03034	406	46.6198	6.16357	0.954288	0.148096	1.00218	0.939442
Q5DTJ5	MKIAA4177 protein (Fragment) OS=Mus musculus GN=Pex6 PE=2 SV=1 - [Q5DTJ5_MOUSE]	22.34	2.14	2	2	2	3	0.848549	0.857249	0.847732	1.04498	1.03959	1.05566	1.02004	0.977243	1.01461	796	84.2006	7.23975	1.22976	4.06594e-06	0.959135	0.0399305
Q5FW60	Major urinary protein 20 OS=Mus musculus GN=Mup20 PE=1 SV=1 - [MUP20_MOUSE]	22.34	35.91	3	2	7	16	0.978725	0.906164	0.950609	0.958366	0.996745	0.980838	1.05276	1.08295	1.00139	181	20.9165	4.89404	1.03543	0.233455	1.06851	0.0632402
Q501J6	Probable ATP-dependent RNA helicase DDX17 OS=Mus musculus GN=Ddx17 PE=1 SV=1 - [DDX17_MOUSE]	22.32	4	5	3	3	3	0.980603	1.00447	1.00427	1.00597	1.03168	0.968938	0.968139	0.975764	0.982368	650	72.354	8.5874	1.00577	0.786625	0.973287	0.224861
F6SXM5	Lupus La protein homolog (Fragment) OS=Mus musculus GN=Ssb PE=1 SV=1 - [F6SXM5_MOUSE]	22.2	10	5	3	3	5	0.978798	0.942699	0.940415	0.995114	1.01581	1.02193	1.01095	1.02419	1.02505	230	26.2566	10.0669	1.05973	0.0184828	1.00902	0.382953
S4R2B0	RNA-binding protein 25 (Fragment) OS=Mus musculus GN=Rbm25 PE=1 SV=1 - [S4R2B0_MOUSE]	22.18	4.96	3	3	3	3	1.05764	1.0403	1.05016	0.904275	0.938406	0.92161	1.00976	0.981433	1.01304	585	70.9635	8.07471	0.878083	0.000319003	1.0868	0.00471988
Q9CY27	Very-long-chain enoyl-CoA reductase OS=Mus musculus GN=Tecr PE=1 SV=1 - [TECR_MOUSE]	22.1	15.26	9	7	7	17	1.03021	1.02284	0.999468	0.984722	1.00186	1.0027	0.914871	0.931756	0.925041	308	36.0668	9.5542	0.979285	0.126916	0.9272	0.000687742
Q3U4W8	Ubiquitin carboxyl-terminal hydrolase OS=Mus musculus GN=Usp5 PE=1 SV=1 - [Q3U4W8_MOUSE]	22.1	4.79	4	4	4	5	0.984558	0.982638	1.00487	0.96586	1.02675	1.00807	1.00996	0.997357	1.06778	835	93.2954	5.05908	1.00963	0.648106	1.0248	0.4285
P55050	Fatty acid-binding protein, intestinal OS=Mus musculus GN=Fabp2 PE=2 SV=2 - [FABPI_MOUSE]	21.89	6.82	1	2	2	7	0.579506	0.532798	0.532843	1.1521	1.24201	1.23069	1.07712	1.10637	1.09834	132	15.1167	7.23975	2.20333	3.37767e-05	0.905381	0.0180843
F7C9N6	MMS19 nucleotide excision repair protein homolog (Fragment) OS=Mus musculus GN=Mms19 PE=4 SV=1 - [F7C9N6_MOUSE]	21.86	3.05	9	3	4	4	1.01666	1.05198	1.01797	0.981075	1.0052	0.967563	1.01104	1.04032	1.02682	885	97.6591	6.53662	0.956986	0.0502004	1.0421	0.0405191
Q91XD7	Cysteine-rich with EGF-like domain protein 1 OS=Mus musculus GN=Creld1 PE=2 SV=1 - [CREL1_MOUSE]	21.85	2.38	1	1	1	2	1.07366	1.14968	1.27432	1.02978	0.985784	0.94681	0.855227	0.890292	0.899717	420	45.687	5.021	0.846958	0.0476865	0.892945	0.0184474
A0A0J9YTU1	Ketohexokinase (Fragment) OS=Mus musculus OX=10090 GN=Khk PE=1 SV=3 - [A0A0J9YTU1_MOUSE]	21.79	9.47	6	3	3	15	0.948241	0.984101	0.920382	1.0457	1.0957	1.08186	0.956327	0.977487	1.00791	243	27.114	6.22705	1.12989	0.00647821	0.912658	0.011317
Q63880	Carboxylesterase 3A OS=Mus musculus GN=Ces3a PE=1 SV=2 - [EST3A_MOUSE]	21.76	9.98	10	3	6	11	1.0379	0.985743	1.00999	0.959805	0.927753	0.970794	1.07836	1.01819	1.04703	571	63.2774	6.13818	0.942219	0.0422048	1.09979	0.0117588
Q9DCN2	NADH-cytochrome b5 reductase 3 OS=Mus musculus GN=Cyb5r3 PE=1 SV=3 - [NB5R3_MOUSE]	21.75	23.92	4	8	8	19	1.04385	1.01574	1.03303	0.961319	0.962864	0.979312	0.956071	0.98276	0.939984	301	34.1057	8.38232	0.938845	0.00324589	0.9915	0.581584
Q9D0I9	Arginine--tRNA ligase, cytoplasmic OS=Mus musculus GN=Rars PE=2 SV=2 - [SYRC_MOUSE]	21.74	8.03	3	6	6	16	1.05983	1.04797	1.05356	1.00408	1.01276	0.974422	0.993381	0.983805	0.969347	660	75.6251	7.54736	0.946195	0.00940928	0.985047	0.332844
A0A0G2JGN4	Small nuclear ribonucleoprotein-associated protein B OS=Mus musculus OX=10090 GN=Snrpb PE=4 SV=1 - [A0A0G2JGN4_MOUSE]	21.64	30	4	2	2	4	1.05028	1.06832	1.07172	0.96113	0.976077	0.959604	1.00781	0.926242	1.01985	70	8.3803	9.0708	0.908002	0.000322175	1.01971	0.558658
P23116	Eukaryotic translation initiation factor 3 subunit A OS=Mus musculus GN=Eif3a PE=1 SV=5 - [EIF3A_MOUSE]	21.597	19.87	14	29	32	43	0.950435	0.971359	0.963756	0.993262	1.0161	1.01059	1.02981	1.01025	1.02651	1344	161.838	6.771	1.04658	0.00823761	1.01544	0.164988
Q8K5D8	Protein phosphatase 2a regulatory b56-delta subunit (Fragment) OS=Mus musculus GN=ppp2r5d PE=4 SV=1 - [Q8K5D8_MOUSE]	21.52	2.33	6	2	2	2	0.684095	0.701109	0.714876	1.07663	1.08539	1.12362	1.09682	1.04755	1.05717	559	65.271	7.57666	1.56453	2.00631e-05	0.974406	0.250323
P50136	2-oxoisovalerate dehydrogenase subunit alpha, mitochondrial OS=Mus musculus GN=Bckdha PE=1 SV=1 - [ODBA_MOUSE]	21.32	6.56	3	3	3	5	1.03252	1.02061	1.05578	1.04072	1.03416	1.05471	0.987772	0.943824	0.929415	442	50.3391	8.06006	1.00666	0.595526	0.91418	0.00851324
P08730	Keratin, type I cytoskeletal 13 OS=Mus musculus GN=Krt13 PE=1 SV=2 - [K1C13_MOUSE]	21.07	7.55	17	2	5	6	0.595425	0.569373	0.579364	1.20556	1.25952	1.24833	0.693688	0.682041	0.677058	437	47.7243	4.85596	2.12905	3.45813e-06	0.552804	5.51275e-06
Q9QWL7	Keratin, type I cytoskeletal 17 OS=Mus musculus GN=Krt17 PE=1 SV=3 - [K1C17_MOUSE]	21.07	8.08	14	1	4	5	0.731752	0.807029	0.775089	1.11274	1.19116	1.23146	0.923527	0.927344	0.8899	433	48.1321	5.05908	1.5279	0.000583885	0.775245	0.00198124
P19001	Keratin, type I cytoskeletal 19 OS=Mus musculus GN=Krt19 PE=1 SV=1 - [K1C19_MOUSE]	21.07	5.21	9	1	3	4	1.17612	1.10437	1.23119	0.910224	0.950887	0.914712	0.87505	1.02228	0.795905	403	44.5147	5.38916	0.790455	0.00323558	0.970248	0.704544
A0A2R8VHX0	Cysteine sulfinic acid decarboxylase OS=Mus musculus OX=10090 GN=Csad PE=1 SV=1 - [A0A2R8VHX0_MOUSE]	21	17.71	17	9	9	17	1.48203	1.44701	1.40549	0.920883	0.916903	0.889957	0.785566	0.810905	0.795828	463	51.5876	6.48096	0.629305	2.45031e-05	0.877025	0.000783397
Q8VD31	Tapasin-related protein OS=Mus musculus GN=Tapbpl PE=2 SV=2 - [TPSNR_MOUSE]	20.92	1.77	1	1	1	1	1.12866	1.11585	1.12804	0.954934	0.932828	0.944096	0.947657	0.932354	0.972572	451	48.7018	6.45557	0.839679	1.89797e-05	1.00732	0.632009
E9PUD2	Dynamin-1-like protein OS=Mus musculus GN=Dnm1l PE=1 SV=1 - [E9PUD2_MOUSE]	20.79	9.69	16	6	7	7	0.995065	0.994224	1.02318	0.989623	0.960191	1.0178	1.00915	1.01735	1.0849	712	79.4829	7.07861	0.985108	0.478757	1.04845	0.176069
Q4TVN0	TBC1 domain family member 15 OS=Mus musculus GN=Tbc1d15 PE=2 SV=1 - [Q4TVN0_MOUSE]	20.75	2.83	3	2	2	2	1.10259	1.12711	1.06134	0.976107	0.950696	0.934191	1.02205	0.930376	1.02393	671	76.434	5.33838	0.869329	0.00323454	1.04032	0.311147
P54775	26S protease regulatory subunit 6B OS=Mus musculus GN=Psmc4 PE=1 SV=2 - [PRS6B_MOUSE]	20.72	18.42	9	6	6	10	1.03943	0.998263	0.996646	1.01107	1.03039	0.998254	1.00303	1.00711	1.0283	418	47.3786	5.21143	1.00177	0.9203	0.99958	0.973798
P99028	Cytochrome b-c1 complex subunit 6, mitochondrial OS=Mus musculus GN=Uqcrh PE=1 SV=2 - [QCR6_MOUSE]	20.68	47.19	3	4	4	8	1.05654	1.0489	1.06153	0.949634	1.00812	0.965346	0.96973	1.01476	0.959043	89	10.428	4.86865	0.922994	0.0103968	1.00699	0.794203
Q9EQQ2	Protein YIPF5 OS=Mus musculus GN=Yipf5 PE=2 SV=1 - [YIPF5_MOUSE]	20.61	3.5	1	1	1	1	0.800172	0.84554	1.11103	1.07054	1.02199	1.02376	0.943609	0.976084	1.05709	257	27.8546	4.36084	1.13042	0.289491	0.955234	0.280519
Q9Z329	Inositol 1,4,5-trisphosphate receptor type 2 OS=Mus musculus GN=Itpr2 PE=1 SV=4 - [ITPR2_MOUSE]	20.6	1.3	18	3	5	6	1.05069	1.03089	1.01264	0.985968	0.976189	0.939697	1.05277	1.01309	1.02711	2701	307.278	6.44287	0.937831	0.0229522	1.06586	0.0251266
A0A087WQS5	ATP synthase F(0) complex subunit C2, mitochondrial (Fragment) OS=Mus musculus GN=Atp5g2 PE=4 SV=1 - [A0A087WQS5_MOUSE]	20.3	6.54	4	1	1	1	1.29073	1.18007	1.22528	1.36372	1.24553	1.28692	0.121254	1.38453	0.136226	107	11.093	11.4292	1.05414	0.230754	0.421441	0.148154
Q3U9U5	Putative uncharacterized protein OS=Mus musculus GN=Bcap31 PE=2 SV=1 - [Q3U9U5_MOUSE]	20.21	28.57	2	6	6	15	0.960448	0.922105	0.941617	0.986462	0.998762	1.02027	1.01407	1.02951	1.03822	245	27.969	8.42627	1.06421	0.0151788	1.02539	0.104299
D3Z074	Protein diaphanous homolog 1 OS=Mus musculus GN=Diap1 PE=1 SV=2 - [D3Z074_MOUSE]	20.15	3.28	18	3	5	7	0.983955	0.9935	0.981667	1.04491	1.02574	0.981719	1.00566	0.984027	0.965801	1220	135.742	5.33838	1.03151	0.178163	0.968262	0.215518
P21614	Vitamin D-binding protein OS=Mus musculus GN=Gc PE=1 SV=2 - [VTDB_MOUSE]	20.14	18.91	2	7	7	15	1.04922	1.05007	1.03126	0.96178	0.999782	0.978441	0.983462	1.0233	1.04748	476	53.565	5.50342	0.939133	0.00726197	1.03886	0.153615
D6REF7	Sphingosine-1-phosphate lyase 1 OS=Mus musculus GN=Sgpl1 PE=3 SV=1 - [D6REF7_MOUSE]	20.13	4.93	5	2	2	4	1.08533	1.01551	1.02886	0.96293	0.961787	0.973094	1.03813	1.00638	0.983333	487	54.7341	9.01221	0.925908	0.023538	1.04487	0.0563141
Q99JR1	Sideroflexin-1 OS=Mus musculus GN=Sfxn1 PE=1 SV=3 - [SFXN1_MOUSE]	19.89	11.8	2	5	5	9	1.13982	1.12964	1.09427	0.965688	0.973383	0.969804	0.950055	0.970834	0.965694	322	35.6263	9.23193	0.864778	0.0004102	0.992336	0.32526
Q8BUR4	Dedicator of cytokinesis protein 1 OS=Mus musculus GN=Dock1 PE=1 SV=3 - [DOCK1_MOUSE]	19.84	2.14	6	4	5	5	0.975174	1.03351	1.01293	0.977887	0.987815	1.03017	0.985464	0.933753	0.980364	1865	214.949	7.62061	0.99148	0.732682	0.96786	0.234874
E9PX91	Phosphatidylserine decarboxylase proenzyme OS=Mus musculus GN=Pisd PE=4 SV=1 - [E9PX91_MOUSE]	19.81	5.6	20	2	3	3	0.88526	0.902011	0.90135	1.04113	1.06988	1.09927	1.01081	0.978631	1.01644	375	42.6989	9.59814	1.19403	0.000595851	0.936329	0.029291
Q9JI39	ATP-binding cassette sub-family B member 10, mitochondrial OS=Mus musculus GN=Abcb10 PE=2 SV=1 - [ABCBA_MOUSE]	19.75	1.12	1	1	1	1	1.12197	1.12315	1.15211	0.94676	1.02971	0.898885	0.810114	0.948781	0.903365	715	77.1397	9.59814	0.846382	0.0116195	0.92589	0.272816
A0A140LHY2	Lysosomal Pro-X carboxypeptidase OS=Mus musculus OX=10090 GN=Prcp PE=1 SV=1 - [A0A140LHY2_MOUSE]	19.75	4.17	2	2	2	4	1.11014	1.09016	1.10362	0.930379	0.9509	0.904568	1.01342	0.98517	0.997846	456	51.0313	6.56592	0.843193	0.000295372	1.07559	0.0110585
B8JK33	Heterogeneous nuclear ribonucleoprotein M OS=Mus musculus GN=Hnrnpm PE=1 SV=1 - [B8JK33_MOUSE]	19.66	8.13	14	5	6	10	1.01271	1.02712	1.01371	0.986606	0.984549	0.972152	1.03268	1.02205	1.04558	640	68.1166	8.32373	0.963899	0.00475948	1.05334	0.00304615
P35576	Glucose-6-phosphatase OS=Mus musculus GN=G6pc PE=2 SV=2 - [G6PC_MOUSE]	19.58	1.96	1	1	1	4	0.996289	0.975473	0.970949	1.01626	1.04037	0.984795	0.949802	1.00539	0.971184	357	40.4463	9.01221	1.03354	0.139601	0.962174	0.168227
Q8QZR5	Alanine aminotransferase 1 OS=Mus musculus GN=Gpt PE=2 SV=3 - [ALAT1_MOUSE]	19.19	6.25	4	4	4	6	1.03146	0.991976	1.01895	1.03991	1.06251	1.07333	0.935223	1.04002	0.992562	496	55.107	6.63916	1.04383	0.0434996	0.934524	0.0951964
A2AJX3	NADH dehydrogenase [ubiquinone] 1 alpha subcomplex assembly factor 4 (Fragment) OS=Mus musculus GN=Ndufaf4 PE=4 SV=1 - [A2AJX3_MOUSE]	19.07	16.54	3	2	3	4	1.06243	1.0786	1.02901	1.00148	0.971042	0.925742	0.997119	0.9894	0.974142	127	15.1912	9.99365	0.914265	0.0265206	1.02153	0.417232
Q9DCU9	4-hydroxy-2-oxoglutarate aldolase, mitochondrial OS=Mus musculus GN=Hoga1 PE=2 SV=1 - [HOGA1_MOUSE]	18.85	13.4	2	4	4	12	0.988503	1.00979	0.985811	0.952123	0.965103	0.987938	1.02175	1.01358	1.04062	321	34.6219	7.72314	0.973548	0.111508	1.05879	0.0124465
A1L0V6	Ddx58 protein (Fragment) OS=Mus musculus GN=Ddx58 PE=2 SV=1 - [A1L0V6_MOUSE]	18.71	4.33	7	4	5	7	1.02235	1.07465	1.0769	1.02279	1.0008	1.03398	0.994032	0.979298	1.06576	924	105.618	6.72705	0.963346	0.128882	0.993959	0.839137
P62082	40S ribosomal protein S7 OS=Mus musculus GN=Rps7 PE=2 SV=1 - [RS7_MOUSE]	18.63	11.34	2	2	3	11	1.12285	1.0718	1.13288	0.967677	1.02186	0.985916	0.950517	1.01927	0.956642	194	22.1133	10.0962	0.894194	0.00898359	0.983525	0.579424
Q3TWW8	Serine/arginine-rich splicing factor 6 OS=Mus musculus GN=Srsf6 PE=2 SV=1 - [SRSF6_MOUSE]	18.35	6.19	6	3	3	5	0.997195	1.0372	1.0136	1.05412	1.00796	0.988892	0.923358	0.938776	0.995252	339	39.0021	11.4585	1.00098	0.967028	0.93655	0.0916212
Q8CAS9	Poly [ADP-ribose] polymerase 9 OS=Mus musculus GN=Parp9 PE=1 SV=2 - [PARP9_MOUSE]	18.2	2.08	5	1	2	3	0.94269	1.00112	1.02596	1.05407	1.04245	0.989926	1.01601	1.02217	0.924625	866	96.5971	7.09326	1.03929	0.285788	0.959938	0.330029
Q3U7T5	Cathepsin C, isoform CRA_a OS=Mus musculus GN=Ctsc PE=2 SV=1 - [Q3U7T5_MOUSE]	17.98	4.38	8	1	1	4	1.39111	1.36779	1.37916	0.806864	0.830293	0.760866	0.949795	0.957299	0.971266	137	15.5519	6.52197	0.579503	1.11718e-05	1.20031	0.00168847
Q9D0L7	Armadillo repeat-containing protein 10 OS=Mus musculus GN=Armc10 PE=1 SV=1 - [ARM10_MOUSE]	17.82	3.59	1	1	1	1	0.953851	0.951274	1.0111	1.01346	1.0037	1.02339	1.0211	1.04772	1.06204	306	33.2896	7.98682	1.04263	0.111201	1.0297	0.0859216
Q9QUK9	TESP4 OS=Mus musculus OX=10090 GN=Try5 PE=1 SV=1 - [Q9QUK9_MOUSE]	17.79	8.13	3	1	1	2	0.956466	0.956193	0.949527	0.974968	0.92874	0.974486	0.989221	0.961275	1.07604	246	26.2599	5.30029	1.00559	0.747932	1.05154	0.260939
P99026	Proteasome subunit beta type-4 OS=Mus musculus GN=Psmb4 PE=1 SV=1 - [PSB4_MOUSE]	17.7	4.92	3	2	2	4	1.04982	1.0079	1.06888	0.997008	0.931616	0.954772	0.98052	0.999363	0.94285	264	29.0973	5.64307	0.922213	0.0367754	1.01364	0.632232
Q3V1L5	Putative uncharacterized protein (Fragment) OS=Mus musculus GN=Tpr PE=2 SV=1 - [Q3V1L5_MOUSE]	17.64	4.26	8	6	6	7	1.00238	1.02004	1.05019	0.976899	0.98181	0.975813	0.986769	0.977522	1.0371	1244	144.344	5.40186	0.955059	0.0307934	1.02279	0.296991
P35235	Tyrosine-protein phosphatase non-receptor type 11 OS=Mus musculus OX=10090 GN=Ptpn11 PE=1 SV=3 - [PTN11_MOUSE]	17.57	3.2	2	2	2	3	0.995046	1.01011	1.04654	1.03582	0.970382	1.00969	0.985112	1.02543	0.97158	593	67.9921	7.29834	0.988267	0.650346	0.988801	0.675383
A0A3Q4EC50	COMM domain-containing protein 10 OS=Mus musculus OX=10090 GN=Commd10 PE=1 SV=1 - [A0A3Q4EC50_MOUSE]	17.56	8.48	7	2	2	2	1.11447	1.0967	1.12989	0.947321	0.956309	0.924745	0.989522	0.984056	1.03414	165	18.55	9.49561	0.846549	0.000219115	1.06341	0.0315823
P34884	Macrophage migration inhibitory factor OS=Mus musculus GN=Mif PE=1 SV=2 - [MIF_MOUSE]	17.46	6.09	1	1	1	5	1.13453	1.12665	1.14277	0.967299	1.01413	1.00212	0.959333	0.923866	0.981612	115	12.4962	7.34229	0.876497	0.000693139	0.960201	0.145099
P08032	Spectrin alpha chain, erythrocytic 1 OS=Mus musculus GN=Spta1 PE=2 SV=3 - [SPTA1_MOUSE]	17.46	1.12	2	3	3	3	0.978202	0.949127	0.939181	0.981745	0.997454	0.995136	1.00053	0.964812	1.02923	2415	279.693	5.03369	1.03762	0.0472287	1.0068	0.743903
Q3UB60	Putative uncharacterized protein OS=Mus musculus GN=Ppid PE=2 SV=1 - [Q3UB60_MOUSE]	17.3	8.65	5	3	4	5	1.0514	1.06054	1.0364	0.983345	0.975422	0.977553	1.0083	1.03137	1.01789	370	40.7168	7.69385	0.932656	0.000680416	1.04129	0.00469473
Q80XN0	D-beta-hydroxybutyrate dehydrogenase, mitochondrial OS=Mus musculus GN=Bdh1 PE=1 SV=2 - [BDH_MOUSE]	17.18	13.99	5	5	6	15	0.775682	0.771952	0.787733	1.07808	1.10191	1.11578	1.0216	1.01988	1.06364	343	38.2744	9.01221	1.41124	1.17116e-05	0.942151	0.0244409
Q8QZR3	Pyrethroid hydrolase Ces2a OS=Mus musculus GN=Ces2a PE=1 SV=1 - [EST2A_MOUSE]	16.81	7.53	6	2	4	11	1.45339	1.35633	1.35839	0.859029	0.84589	0.836299	0.94522	0.947633	0.933069	558	61.9002	6.16357	0.60968	7.73184e-05	1.11203	0.000286625
A0A338P6A0	Presenilins-associated rhomboid-like protein, mitochondrial OS=Mus musculus OX=10090 GN=Parl PE=1 SV=1 - [A0A338P6A0_MOUSE]	16.77	3.19	3	1	1	1	1.0604	1.03807	1.0693	0.922485	1.0224	0.892035	0.926488	0.951505	1.03798	188	20.5197	9.5249	0.895557	0.0526504	1.02787	0.638176
A0A1D5RLW5	60S ribosomal protein L18a OS=Mus musculus OX=10090 GN=Rpl18a PE=1 SV=1 - [A0A1D5RLW5_MOUSE]	16.75	34.69	8	6	6	17	1.14237	1.12431	1.10293	0.969554	0.96949	0.943872	0.969314	0.95454	0.943945	147	17.4362	10.8872	0.855563	0.000339477	0.994756	0.678178
Q3TFQ8	Alpha-1,4 glucan phosphorylase OS=Mus musculus GN=Pygb PE=2 SV=1 - [Q3TFQ8_MOUSE]	16.64	7.12	10	2	7	14	0.987863	0.979675	1.02472	1.00869	0.974013	1.00921	1.01909	0.995866	1.01819	843	96.6404	6.65381	0.999882	0.995122	1.01378	0.378862
Q922Q8	Leucine-rich repeat-containing protein 59 OS=Mus musculus GN=Lrrc59 PE=1 SV=1 - [LRC59_MOUSE]	16.63	13.36	3	3	4	9	1.00685	0.993726	1.01476	0.979653	0.961143	0.997224	1.00456	1.00591	1.00167	307	34.8558	9.5249	0.974358	0.0999818	1.02523	0.0780851
F6RPJ9	Insulin-degrading enzyme (Fragment) OS=Mus musculus GN=Ide PE=1 SV=1 - [F6RPJ9_MOUSE]	16.57	8.92	3	7	7	10	0.948457	0.969206	0.947281	0.999471	1.00336	1.01455	1.03525	1.02887	1.03446	987	114.188	6.26514	1.05321	0.00382502	1.02692	0.00542205
Q3UA79	Putative uncharacterized protein OS=Mus musculus GN=Tap2 PE=2 SV=1 - [Q3UA79_MOUSE]	16.55	3.14	10	3	3	3	0.963792	1.00026	0.978698	1.00743	0.971079	0.927421	0.969293	1.03309	1.08196	701	77.2648	7.23975	0.987488	0.654663	1.0614	0.211142
Q3THN2	Putative uncharacterized protein OS=Mus musculus GN=Dera PE=2 SV=1 - [Q3THN2_MOUSE]	16.53	10.69	7	4	4	8	0.99852	0.948476	0.958314	1.0501	1.04313	1.03314	0.998548	0.980015	1.00844	318	34.9573	8.71924	1.07609	0.0101624	0.955423	0.0086425
F6SMH4	Sterol O-acyltransferase 2 (Fragment) OS=Mus musculus GN=Soat2 PE=4 SV=1 - [F6SMH4_MOUSE]	15.96	10.21	2	3	3	4	1.14674	1.12536	1.09689	0.961646	0.962494	0.953319	0.957414	0.965593	0.95729	284	32.0786	7.73779	0.854103	0.000371945	1.00099	0.82533
A0A0N4SVQ1	Cytochrome c oxidase subunit NDUFA4 OS=Mus musculus OX=10090 GN=Ndufa4 PE=1 SV=1 - [A0A0N4SVQ1_MOUSE]	15.87	36.73	2	2	2	3	1.03088	1.00409	0.955543	0.974966	0.979819	0.995523	1.00591	0.955005	1.09389	49	5.87291	8.47021	0.986553	0.589836	1.03542	0.44383
A0A1D5RMD1	IQ motif-containing N OS=Mus musculus OX=10090 GN=Iqcn PE=4 SV=1 - [A0A1D5RMD1_MOUSE]	15.77	1.6	12	2	3	3	0.80588	0.859336	1.14243	1.07868	0.920307	1.08113	1.12927	1.02072	1.01817	1434	154.561	10.0229	1.09705	0.481593	1.02858	0.673148
A1L0U3	Histone H3 (Fragment) OS=Mus musculus GN=Hist1h3e PE=2 SV=1 - [A1L0U3_MOUSE]	15.43	26.32	11	5	6	15	1.13843	1.14119	1.16292	0.952597	0.952889	0.941341	0.9439	0.972784	0.973041	133	15.0203	11.1362	0.826956	2.11032e-05	1.01507	0.24081
P59017	Bcl-2-like protein 13 OS=Mus musculus GN=Bcl2l13 PE=1 SV=2 - [B2L13_MOUSE]	15.31	7.37	3	3	3	4	0.861841	0.828251	0.872722	1.07709	1.12647	1.15066	0.926254	0.926004	0.947111	434	46.6905	4.58936	1.3088	0.00048918	0.834583	0.00124553
X1WI19	Cytoplasmic phosphatidylinositol transfer protein 1 (Fragment) OS=Mus musculus OX=10090 GN=Pitpnc1 PE=1 SV=7 - [X1WI19_MOUSE]	15.01	7.69	4	2	2	2	1.01179	1.12086	1.04595	0.992746	1.00097	0.998918	1.01437	0.9489	0.992352	195	23.0364	6.44287	0.941496	0.127431	0.98763	0.55914
F6QU68	Pleckstrin homology-like domain family B member 2 (Fragment) OS=Mus musculus GN=Phldb2 PE=4 SV=1 - [F6QU68_MOUSE]	14.29	1.42	4	1	1	1	0.881713	0.904147	0.96631	0.984372	1.02574	1.07055	1.01582	0.983868	0.99121	565	66.3459	8.96826	1.11936	0.0367363	0.97086	0.325028
Q61070	Etoposide-induced protein 2.4 OS=Mus musculus OX=10090 GN=Ei24 PE=1 SV=3 - [EI24_MOUSE]	14.28	4.12	4	2	2	6	0.963646	0.993042	0.937038	1.00944	1.03113	1.02962	0.989084	0.968415	1.00027	340	38.9076	9.71533	1.06098	0.0288785	0.963382	0.0324564
Q8BGS1	Band 4.1-like protein 5 OS=Mus musculus GN=Epb41l5 PE=1 SV=1 - [E41L5_MOUSE]	14.14	3.56	6	3	3	3	1.02273	1.0828	1.03956	0.912462	0.921791	0.93434	1.02775	1.00085	1.04197	731	81.5846	6.39209	0.880291	0.0027121	1.10907	0.0017888
Q9QZI9	Serine incorporator 3 OS=Mus musculus OX=10090 GN=Serinc3 PE=1 SV=2 - [SERC3_MOUSE]	14.07	1.48	2	1	1	1	1.0827	1.15532	1.05319	1.09026	0.990753	0.973371	0.815854	0.854029	0.895674	472	52.5877	7.2251	0.928041	0.171148	0.83996	0.0194184
Q7M6Z4	Kinesin-like protein KIF27 OS=Mus musculus GN=Kif27 PE=1 SV=1 - [KIF27_MOUSE]	0	0.86	3	1	2	6	1.15154	1.04628	1.01458	1.11981	1.0332	1.0479	0.999771	0.986597	0.737489	1394	158.858	7.13721	0.996423	0.941783	0.850965	0.149961
Q8VD04	GRIP1-associated protein 1 OS=Mus musculus GN=Gripap1 PE=1 SV=1 - [GRAP1_MOUSE]	0	3.35	7	3	3	3	1.0244	1.12939	0.965709	0.96581	1.00982	1.0133	0.965274	1.03417	0.999757	806	92.6584	5.24951	0.958144	0.43534	1.00344	0.898039
Q8VD00	Transmembrane protein 97 OS=Mus musculus GN=Tmem97 PE=2 SV=1 - [TMM97_MOUSE]	0	4.55	1	1	1	1	1.2373	1.31582	1.22917	0.920714	0.972704	0.972554	0.928707	0.893917	0.922007	176	20.7973	9.27588	0.757735	0.000722762	0.957661	0.117425
Q9EPU4	Cleavage and polyadenylation specificity factor subunit 1 OS=Mus musculus GN=Cpsf1 PE=1 SV=1 - [CPSF1_MOUSE]	0	0.97	3	2	2	2	1.13591	1.12614	1.07746	0.959134	0.970818	0.939724	0.904958	0.963035	0.963053	1441	160.716	6.39209	0.859311	0.00149794	0.986539	0.579468
D3YVL0	Putative helicase MOV-10 OS=Mus musculus GN=Mov10 PE=1 SV=1 - [D3YVL0_MOUSE]	0	1.2	7	2	2	2	1.23756	1.23329	1.19562	0.905957	0.913718	0.863743	0.952002	0.952617	0.967586	1004	113.528	8.98291	0.731881	8.89127e-05	1.07035	0.0182904
D3Z1A1	Dihydropteridine reductase (Fragment) OS=Mus musculus GN=Qdpr PE=1 SV=1 - [D3Z1A1_MOUSE]	0	14.47	1	1	2	2	1.02654	0.993015	0.967388	0.961466	1.09724	0.967716	0.932557	1.00815	1.03814	159	16.7236	9.80322	1.01322	0.795232	0.984279	0.784633
Q6PGC1	ATP-dependent RNA helicase Dhx29 OS=Mus musculus GN=Dhx29 PE=2 SV=1 - [DHX29_MOUSE]	0	0.66	1	1	1	1	0.763659	1.01313	0.911199	1.05429	1.62551	1.33059	0.882191	0.676897	0.815921	1365	153.879	7.94287	1.49196	0.0706596	0.592215	0.0361115
Q5SW28	Phosphoinositide 3-kinase regulatory subunit 5 OS=Mus musculus GN=Pik3r5 PE=2 SV=1 - [PI3R5_MOUSE]	0	0.8	1	1	1	1	0.925561	0.957481	0.866447	1.00464	0.97892	1.04115	1.02739	1.0248	1.14562	871	96.8925	6.94678	1.1001	0.0464533	1.05722	0.257676
Q5DTX1	MKIAA1517 protein (Fragment) OS=Mus musculus GN=Dhx37 PE=2 SV=1 - [Q5DTX1_MOUSE]	0	0.53	2	1	1	2	1.06075	0.99438	0.954554	0.940961	0.986948	0.948002	0.963688	1.03528	0.945439	937	104.889	8.04541	0.955552	0.261277	1.02382	0.501268
P97478	Ubiquinone biosynthesis protein COQ7 homolog OS=Mus musculus GN=Coq7 PE=2 SV=3 - [COQ7_MOUSE]	0	5.07	3	1	1	5	1.01193	0.932543	1.01917	1.05949	1.03275	0.969295	0.983476	0.960088	0.880452	217	24.0263	7.1665	1.03303	0.444877	0.922417	0.126223
Q91VJ4	Serine/threonine-protein kinase 38 OS=Mus musculus GN=Stk38 PE=1 SV=1 - [STK38_MOUSE]	0	1.72	1	1	1	1	0.988711	1.04159	1.02642	0.950525	0.983864	0.9902	1.02526	0.960541	0.993191	465	54.1394	7.34229	0.956774	0.092015	1.0186	0.463053
B2RUG7	Zinc finger RNA binding protein OS=Mus musculus GN=Zfr PE=2 SV=1 - [B2RUG7_MOUSE]	0	2	8	1	3	4	0.979374	1.01128	1.02873	1.03781	1.00998	1.01388	0.965652	0.946778	0.975798	1052	114.383	9.0708	1.01401	0.450292	0.94335	0.00895568
Q8BVJ3	Protein BC024139 OS=Mus musculus GN=BC024139 PE=2 SV=1 - [Q8BVJ3_MOUSE]	0	0.91	1	1	1	1	0.909926	0.92269	0.873083	0.941406	0.939322	0.97211	1.15569	1.15319	1.19735	772	85.7083	8.06006	1.05438	0.0549074	1.22903	0.000257236
H7BX05	Obscurin OS=Mus musculus GN=Obscn PE=4 SV=2 - [H7BX05_MOUSE]	0	0.39	10	3	4	6	1.16867	1.08704	0.935223	1.00267	1.04395	0.993441	1.0431	1.08306	0.895011	8032	873.992	5.96045	0.952721	0.513018	0.993784	0.92047
B1B1D8	39S ribosomal protein L2, mitochondrial OS=Mus musculus GN=Mrpl2 PE=4 SV=1 - [B1B1D8_MOUSE]	0	2.96	2	1	1	2	1.9233	1.24043	1.17487	1.00125	0.920523	0.790368	0.769862	0.708464	0.743136	304	33.0787	11.063	0.625119	0.0932313	0.81908	0.0627978
B2RXS4	Plexin-B2 OS=Mus musculus GN=Plxnb2 PE=1 SV=1 - [PLXB2_MOUSE]	0	1.52	4	3	3	4	0.952702	1.01826	0.972151	0.93692	0.94745	0.950454	0.991453	1.06912	1.05224	1842	206.099	5.87158	0.963205	0.143406	1.09806	0.0179797
P62196	26S protease regulatory subunit 8 OS=Mus musculus GN=Psmc5 PE=1 SV=1 - [PRS8_MOUSE]	0	15.52	6	5	6	11	0.965162	0.962775	0.995379	1.00148	0.976636	1.00441	1.03495	1.03322	1.02094	406	45.5971	7.54736	1.02025	0.223167	1.03574	0.0226202
Q3THI5	Putative uncharacterized protein OS=Mus musculus GN=Psmc3 PE=2 SV=1 - [Q3THI5_MOUSE]	0	14.6	11	5	5	7	0.954136	0.965425	0.994626	1.00046	0.979811	1.01432	1.04865	1.0236	1.03825	404	45.2075	5.52881	1.02759	0.162705	1.03871	0.0354974
D6RFS3	Chloride channel protein 2 OS=Mus musculus GN=Clcn2 PE=4 SV=1 - [D6RFS3_MOUSE]	0	3	5	1	1	1	0.996128	0.885802	0.946319	1.05351	0.985392	1.03411	1.03459	1.01762	0.89534	533	59.0628	9.14404	1.08654	0.0970011	0.959173	0.435563
H7BX50	MAX gene-associated protein OS=Mus musculus GN=Mga PE=4 SV=1 - [H7BX50_MOUSE]	0	0.42	3	1	1	1	0.937733	0.936893	1.02222	1.01281	0.991336	1.04244	1.06985	0.984605	1.0294	2833	311.943	7.40088	1.05169	0.193241	1.01224	0.687709
F8VPX1	Ubiquitin carboxyl-terminal hydrolase OS=Mus musculus GN=Usp7 PE=1 SV=1 - [F8VPX1_MOUSE]	0	0.63	3	1	1	1	1.04649	1.05992	1.06986	0.909899	0.955905	0.928688	0.965108	1.04949	1.06266	1103	128.392	5.5542	0.879802	0.00105116	1.10119	0.0475284
F8VQF3	Polycystic kidney disease and receptor for egg jelly-related protein OS=Mus musculus GN=Pkdrej PE=4 SV=1 - [F8VQF3_MOUSE]	0	0.47	2	1	1	1	1.20639	1.12665	1.11963	0.963448	1.06118	1.22252	0.632764	1.15135	0.525625	2126	241.186	8.86572	0.940478	0.442711	0.711313	0.206473
Q0P678	Zinc finger CCCH domain-containing protein 18 OS=Mus musculus GN=Zc3h18 PE=1 SV=1 - [ZCH18_MOUSE]	0	2	4	2	2	2	0.940126	0.875705	0.872452	1.05923	1.03469	1.00328	1.0582	1.04191	0.977064	948	105.631	7.79639	1.15211	0.00757169	0.993531	0.832559
Q3THU8	Putative uncharacterized protein OS=Mus musculus GN=Slc25a3 PE=2 SV=1 - [Q3THU8_MOUSE]	0	9.24	5	3	3	9	1.04843	1.1243	1.08327	0.929142	0.916062	0.93468	1.06072	1.05066	1.15156	357	39.5874	9.18799	0.853772	0.00216941	1.17377	0.00778671
Q2QI47	Usherin OS=Mus musculus GN=Ush2A PE=1 SV=2 - [USH2A_MOUSE]	0	0.27	6	1	2	2	1.10719	1.13238	1.04025	0.999191	1.02006	0.920202	0.99237	1.02894	0.91635	5193	569.295	6.81494	0.896225	0.0504525	0.999391	0.99005
Q504M2	MCG53395 OS=Mus musculus GN=Pdp2 PE=2 SV=1 - [Q504M2_MOUSE]	0	1.5	2	1	1	2	1.12485	1.06232	1.1383	0.989241	1.03672	0.934817	0.994503	1.00306	0.920284	532	59.9089	6.31592	0.890333	0.0319132	0.985499	0.735223
Q1WWJ8	Pdap1 protein (Fragment) OS=Mus musculus GN=Pdap1 PE=2 SV=1 - [Q1WWJ8_MOUSE]	0	10.08	2	2	2	3	0.881614	0.897193	0.945893	1.09061	1.08466	1.12934	0.853897	0.904871	0.903731	129	14.9207	8.26514	1.21283	0.00126887	0.805694	0.000611542
A0A087WSP0	Dystonin OS=Mus musculus GN=Dst PE=1 SV=1 - [A0A087WSP0_MOUSE]	0	0.5	7	4	4	5	1.09363	0.992221	1.00575	1.05003	1.06022	1.07573	0.989245	0.994521	0.879681	5175	590.074	5.64307	1.03053	0.389939	0.898765	0.047993
Q7TNT2	Fatty acyl-CoA reductase 2 OS=Mus musculus GN=Far2 PE=2 SV=1 - [FACR2_MOUSE]	0	1.94	1	1	1	1	1.03699	1.07429	1.17682	1.01376	0.948316	1.00495	1.06337	0.912207	1.01438	515	59.129	9.18799	0.902355	0.0830783	1.00773	0.883676
Q8BPY1	Putative uncharacterized protein (Fragment) OS=Mus musculus GN=Abca1 PE=2 SV=1 - [Q8BPY1_MOUSE]	0	1.95	5	3	3	3	1.06957	1.09073	1.0958	0.984908	0.947039	0.904077	1.04485	0.996124	1.00613	1487	166.858	5.50342	0.870989	0.00477043	1.07443	0.0638289
Q8K173	Col3a1 protein (Fragment) OS=Mus musculus GN=Col3a1 PE=2 SV=1 - [Q8K173_MOUSE]	0	0.49	6	1	1	1	0.740154	0.762496	0.685123	1.6974	1.65088	1.67893	0.558687	0.686972	0.560353	1222	115.07	8.44092	2.29787	3.76489e-06	0.359248	1.76381e-05
F6VQ96	Protein C030017K20Rik OS=Mus musculus GN=C030017K20Rik PE=4 SV=2 - [F6VQ96_MOUSE]	0	0.76	4	1	2	2	0.959892	0.9213	1.01928	1.02004	0.923948	1.01172	0.92569	1.01068	0.883111	1578	178.816	6.97607	1.01904	0.683132	0.95391	0.402021
A4Q9E8	Tubulin polyglutamylase TTLL6 OS=Mus musculus GN=Ttll6 PE=2 SV=1 - [TTLL6_MOUSE]	0	0.61	1	1	1	1	0.733486	0.699695	0.647377	1.04341	1.11055	1.14232	1.10329	1.13393	1.03352	822	94.447	9.17334	1.58432	0.00045784	0.992255	0.847995
E9QP49	EH domain-binding protein 1-like protein 1 OS=Mus musculus GN=Ehbp1l1 PE=1 SV=1 - [E9QP49_MOUSE]	0	2.04	2	2	2	2	1.05999	1.10512	1.05673	0.958472	0.963711	0.976854	1.0178	1.04402	0.999558	1718	184.69	4.7417	0.899808	0.00288297	1.056	0.0181267
Q9CQB4	Cytochrome b-c1 complex subunit 7 OS=Mus musculus GN=Uqcrb PE=1 SV=1 - [Q9CQB4_MOUSE]	0	50.45	2	6	6	13	1.07045	1.051	1.06615	0.935284	0.925726	0.930768	0.986836	1.00119	0.971172	111	13.5529	9.11475	0.875826	3.50521e-05	1.05997	0.00357998
Q80TG5	MKIAA1256 protein (Fragment) OS=Mus musculus GN=mKIAA1256 PE=4 SV=3 - [Q80TG5_MOUSE]	0	0.97	14	1	2	4	0.958401	0.944219	0.96308	0.979196	0.99674	0.995401	0.941631	1.00401	0.989976	1539	175.437	8.1333	1.03686	0.0116583	0.987977	0.578428
Q9CVZ2	Putative uncharacterized protein OS=Mus musculus GN=Ascc2 PE=2 SV=2 - [Q9CVZ2_MOUSE]	0	6.67	3	1	1	1	0.86753	0.840474	1.08989	0.892355	0.899334	1.144	0.95812	0.919537	1.23489	105	12.048	8.49951	1.04925	0.708603	1.06025	0.672009
Q5SSW2	Proteasome activator complex subunit 4 OS=Mus musculus GN=Psme4 PE=1 SV=1 - [PSME4_MOUSE]	0	1.25	1	2	2	2	0.98559	1.01307	0.980386	1.01366	0.982969	0.973574	1.01902	1.02491	1.03196	1843	211.062	7.00537	0.997031	0.86097	1.03558	0.0497548
Q3TGI6	Putative uncharacterized protein (Fragment) OS=Mus musculus GN=Pitpna PE=2 SV=1 - [Q3TGI6_MOUSE]	0	11.53	7	3	5	8	0.987577	0.996498	0.997003	1.00365	0.999338	0.989348	1.02829	1.02198	1.01784	347	39.623	8.66064	1.00378	0.512344	1.02532	0.00837372
Q80U10	MKIAA0402 protein (Fragment) OS=Mus musculus GN=Pcnt PE=2 SV=2 - [Q80U10_MOUSE]	0	0.89	25	1	3	3										1911	215.904	5.70654	#DIV/0!	#DIV/0!	#DIV/0!	#DIV/0!
J3QMG7	G-protein-coupled receptor 124 OS=Mus musculus GN=Gpr124 PE=4 SV=1 - [J3QMG7_MOUSE]	0	0.45	2	1	1	1	1.13207	1.07074	1.13165	0.997799	0.883911	1.00395	0.958338	0.980393	0.923404	1121	120.255	8.35303	0.865405	0.0273256	0.991848	0.86231
Q80U79	MKIAA0097 protein (Fragment) OS=Mus musculus GN=Ckap5 PE=2 SV=1 - [Q80U79_MOUSE]	0	1.29	8	2	3	3	1.02174	1.0045	0.999255	0.995702	0.980321	1.00856	1.06934	1.00081	1.01607	1711	189.371	8.26514	0.986478	0.268367	1.03405	0.203634
A2AKX3	Probable helicase senataxin OS=Mus musculus GN=Setx PE=1 SV=1 - [SETX_MOUSE]	0	0.45	2	1	2	4	0.894598	0.898331	0.902905	1.02545	1.1011	1.06877	0.962292	0.972379	1.01763	2646	297.401	6.82959	1.18528	0.00164654	0.923947	0.0432566
Q6DI78	Eif4g3 protein (Fragment) OS=Mus musculus GN=Eif4g3 PE=2 SV=1 - [Q6DI78_MOUSE]	0	2.59	7	1	2	2	1.08718	1.10188	1.07858	0.873396	0.915728	0.905347	1.03843	1.05826	1.15301	925	105.053	6.37939	0.824591	0.000188569	1.20606	0.00790088
Q80XZ4	Interleukin-22 receptor subunit alpha-1 OS=Mus musculus GN=Il22ra1 PE=2 SV=1 - [I22R1_MOUSE]	0	2.75	1	1	1	1	0.555503	0.547666	0.52563	1.22547	1.34922	1.32734	0.702718	0.735935	0.797211	581	63.7544	6.0874	2.39565	4.20567e-05	0.573001	0.000296338
Q9D491	Putative uncharacterized protein OS=Mus musculus GN=4930452B06Rik PE=2 SV=1 - [Q9D491_MOUSE]	0	3.67	2	1	1	1	1.0696	1.0873	1.06777	0.891353	0.863139	0.855371	1.10894	1.06538	1.14001	518	57.4382	6.90283	0.809342	8.31345e-05	1.26993	0.000636392
Q6PB44	Tyrosine-protein phosphatase non-receptor type 23 OS=Mus musculus GN=Ptpn23 PE=1 SV=2 - [PTN23_MOUSE]	0	2.07	2	4	4	4	1.03171	0.957068	1.02481	1.02099	1.03229	1.01404	0.96589	0.922056	1.00178	1692	185.1	6.80029	1.01783	0.503635	0.942101	0.0665902
H7BX90	Glutamate receptor-interacting protein 1 OS=Mus musculus GN=Grip1 PE=4 SV=1 - [H7BX90_MOUSE]	0	0.75	9	1	1	1	1.05087	1.17485	1.01098	1.13768	1.00492	0.918476	0.924817	0.865113	0.883994	1060	114.194	6.07471	0.94574	0.50791	0.873524	0.12278
P14733	Lamin-B1 OS=Mus musculus GN=Lmnb1 PE=1 SV=3 - [LMNB1_MOUSE]	0	6.12	2	4	4	6	1.04546	1.01955	1.02445	0.994155	1.03524	1.00002	0.968333	1.0002	0.961743	588	66.7448	5.16064	0.980563	0.255323	0.967277	0.131706
Q3TB69	Putative uncharacterized protein OS=Mus musculus GN=Anpep PE=2 SV=1 - [Q3TB69_MOUSE]	0	1	3	1	1	3	1.00356	1.00473	1.01656	0.984928	1.03339	1.00103	0.925794	1.07722	0.984994	702	80.3481	5.60498	0.998181	0.907602	0.98962	0.832555
Q6P9N3	Scrib protein OS=Mus musculus GN=Scrib PE=2 SV=1 - [Q6P9N3_MOUSE]	0	1.61	2	1	2	2	0.920826	0.89727	0.960276	1.0072	0.97466	0.950925	1.01146	1.11673	1.11163	929	102.138	4.91943	1.05558	0.104299	1.10469	0.0542895
Q8BX70	Vacuolar protein sorting-associated protein 13C OS=Mus musculus GN=Vps13c PE=1 SV=2 - [VP13C_MOUSE]	0	0.83	6	4	4	4	1.09749	1.08646	1.093	0.898943	0.965967	0.919888	0.973684	1.00136	1.01714	3748	419.824	6.81494	0.849813	0.00121614	1.07447	0.0424271
Q80UJ7	Rab3 GTPase-activating protein catalytic subunit OS=Mus musculus GN=Rab3gap1 PE=2 SV=4 - [RB3GP_MOUSE]	0	2.45	3	2	2	2	0.903664	0.906711	0.9212	1.006	0.96795	1.00459	1.0754	1.0465	1.16241	981	110.128	5.73193	1.09041	0.00373805	1.10266	0.0511006
A2AS05	Helicase with zinc finger domain 2 OS=Mus musculus GN=Helz2 PE=4 SV=2 - [A2AS05_MOUSE]	0	2.07	7	7	7	9	1.07059	1.07297	1.03203	0.984117	0.965546	0.986656	1.02289	1.0036	0.994479	2903	326.383	7.98682	0.924654	0.00579336	1.02883	0.0577212
Q3TIY5	Putative uncharacterized protein OS=Mus musculus GN=Pkp2 PE=2 SV=1 - [Q3TIY5_MOUSE]	0	2.26	2	2	2	2	0.958671	0.940756	1.01477	0.976732	1.01416	0.999029	1.06258	0.978845	1.06893	795	87.9911	9.37842	1.02598	0.366375	1.04028	0.264958
O88990	Alpha-actinin-3 OS=Mus musculus GN=Actn3 PE=2 SV=1 - [ACTN3_MOUSE]	0	2.78	2	1	2	3	1.0297	0.966015	1.02893	1.05949	1.00729	1.01654	0.911587	0.987655	0.881723	900	102.978	5.45264	1.0194	0.501954	0.90194	0.0465341
Q32KG6	Pol-like protein (Fragment) OS=Mus musculus PE=4 SV=1 - [Q32KG6_MOUSE]	0	6.83	1	1	1	1	0.908747	0.741628	0.768954	1.22665	1.1785	1.17769	0.885248	0.892886	0.851911	205	23.4672	9.86182	1.48092	0.00202239	0.734066	0.000101291
P08122	Collagen alpha-2(IV) chain OS=Mus musculus GN=Col4a2 PE=2 SV=4 - [CO4A2_MOUSE]	0	2.11	3	3	3	3	1.0563	0.941234	0.943221	0.960335	1.013	0.984391	0.983168	1.02049	0.976561	1707	167.22	8.48486	1.00577	0.896855	1.0076	0.732643
F6UV57	Sarcolemmal membrane-associated protein (Fragment) OS=Mus musculus GN=Slmap PE=4 SV=1 - [F6UV57_MOUSE]	0	1.62	6	1	1	1	0.960456	1.00619	1.0336	1.05837	0.935621	1.07049	1.02961	0.95541	0.962874	433	50.1825	4.86865	1.02141	0.679008	0.961953	0.473037
G5E866	Splicing factor 3B subunit 1 OS=Mus musculus GN=Sf3b1 PE=1 SV=1 - [G5E866_MOUSE]	0	1.15	29	1	3	3	1.03598	0.994014	1.00648	0.891426	0.951073	0.897453	0.925239	0.943196	1.64056	1304	145.738	7.09326	0.902345	0.0120743	1.28068	0.338943
Q8CIQ7	Dedicator of cytokinesis protein 3 OS=Mus musculus GN=Dock3 PE=1 SV=1 - [DOCK3_MOUSE]	0	1.33	4	2	3	4	0.98251	1.07709	0.987059	0.982042	1.00777	0.983786	1.02379	1.0001	1.03198	2027	232.76	6.99072	0.97602	0.487695	1.02767	0.0962198
P0C6F1	Dynein heavy chain 2, axonemal OS=Mus musculus GN=Dnah2 PE=2 SV=1 - [DYH2_MOUSE]	0	0.7	7	2	4	4	0.957062	0.947877	0.997068	1.00329	0.991829	0.98738	0.984605	1.00951	1.05793	4456	511.239	6.43018	1.02774	0.165261	1.02332	0.352323
E9Q557	Desmoplakin OS=Mus musculus GN=Dsp PE=1 SV=1 - [DESP_MOUSE]	0	1.35	3	5	5	7	0.976208	0.993254	0.95959	1.0043	1.0179	1.01003	0.959901	1.02482	0.961534	2883	332.706	6.80029	1.03523	0.0305183	0.971643	0.257653
Q6ZQI3	Malectin OS=Mus musculus GN=Mlec PE=2 SV=2 - [MLEC_MOUSE]	0	11.68	1	3	3	5	1.07636	0.997381	0.992596	0.949895	0.990651	0.985019	1.0213	0.969261	1.04453	291	32.3218	6.04932	0.954091	0.192871	1.03744	0.227692
Q8K4S1	1-phosphatidylinositol 4,5-bisphosphate phosphodiesterase epsilon-1 OS=Mus musculus GN=Plce1 PE=1 SV=3 - [PLCE1_MOUSE]	0	0.74	3	1	1	1	1.13848	1.19333	1.15557	0.874557	0.876853	0.835789	1.00801	1.0223	1.07048	2282	254.885	6.15088	0.741874	0.000138722	1.19851	0.00177449
E9Q242	Adenylosuccinate lyase OS=Mus musculus GN=Adsl PE=3 SV=1 - [E9Q242_MOUSE]	0	2.77	5	2	2	2	0.995873	0.937379	0.905536	1.07075	1.0329	1.04834	1.08848	1.08473	0.990109	469	53.0959	7.26904	1.11033	0.0218733	1.00359	0.916944
Q3TB15	Putative uncharacterized protein OS=Mus musculus GN=Appl2 PE=2 SV=1 - [Q3TB15_MOUSE]	0	1.06	4	1	1	1	1.03876	0.962328	1.04003	1.00709	1.00507	1.04437	1.0694	1.01576	0.95264	662	73.8211	5.03369	1.00507	0.866578	0.993871	0.871002
Q9D4H2	GRIP and coiled-coil domain-containing protein 1 OS=Mus musculus GN=Gcc1 PE=1 SV=2 - [GCC1_MOUSE]	0	0.9	1	1	1	1	0.906713	0.962023	0.919705	0.982685	1.00491	1.00958	1.03376	1.00662	1.08282	778	87.6243	5.5415	1.07486	0.0202691	1.04205	0.152221
Q9CYW4	Haloacid dehalogenase-like hydrolase domain-containing protein 3 OS=Mus musculus GN=Hdhd3 PE=1 SV=1 - [HDHD3_MOUSE]	0	21.91	3	4	5	10	0.993592	1.01595	1.07173	1.02252	0.977441	0.975226	0.960549	1.0136	1.01794	251	28.0093	6.80029	0.965572	0.273483	1.00568	0.826251
Q3UXF7	Putative uncharacterized protein (Fragment) OS=Mus musculus GN=Scfd2 PE=2 SV=1 - [Q3UXF7_MOUSE]	0	1.7	4	1	1	1	0.887364	1.04606	0.885173	1.06649	1.07157	1.00641	0.987022	1.14524	0.965622	470	51.6191	7.06396	1.11562	0.130539	0.985181	0.809694
Q64446	Copper-transporting ATPase 2 OS=Mus musculus GN=Atp7b PE=1 SV=2 - [ATP7B_MOUSE]	0	1.23	2	2	2	2	0.786747	0.815068	0.918668	1.52847	1.40065	1.3587	0.775201	0.756847	0.737124	1462	157.09	6.65381	1.70119	0.000817474	0.529214	0.000209279
Q6XVG2	Cytochrome P450 2C54 OS=Mus musculus GN=Cyp2c54 PE=2 SV=1 - [CP254_MOUSE]	0	23.88	1	6	12	21	1.05841	1.04116	1.04181	1.01674	1.04699	0.988601	1.10057	1.07301	1.04922	490	55.8218	7.47412	0.971655	0.170339	1.05585	0.0646498
Q922U2	Keratin, type II cytoskeletal 5 OS=Mus musculus GN=Krt5 PE=1 SV=1 - [K2C5_MOUSE]	0	6.9	26	1	6	9	0.620921	0.652876	0.61757	1.40592	1.34297	1.36718	0.757947	0.765584	0.861306	580	61.7286	7.75244	2.17624	4.22364e-06	0.579397	0.000109303
P50446	Keratin, type II cytoskeletal 6A OS=Mus musculus GN=Krt6a PE=2 SV=3 - [K2C6A_MOUSE]	0	3.62	26	1	3	5	0.41694	0.411024	0.421846	1.71256	1.71395	1.75603	0.442335	0.464169	0.421336	553	59.2986	7.94287	4.14667	9.23202e-08	0.256214	2.79167e-07
E9Q1Z0	Protein 4732456N10Rik OS=Mus musculus GN=4732456N10Rik PE=3 SV=1 - [E9Q1Z0_MOUSE]	0	5.2	14	1	3	5	0.920188	0.968661	0.935076	1.01355	1.01373	0.954417	1.06565	1.08021	1.03007	538	58.1882	8.25049	1.05587	0.0973697	1.06514	0.0589071
Q3UV17	Keratin, type II cytoskeletal 2 oral OS=Mus musculus GN=Krt76 PE=2 SV=1 - [K22O_MOUSE]	0	3.7	19	1	3	6	0.743699	0.74704	0.713486	1.24624	1.25929	1.29574	0.788359	0.918876	0.824297	594	62.806	8.42627	1.72454	8.2356e-06	0.66597	0.000527984
Q8VHE6	Dynein heavy chain 5, axonemal OS=Mus musculus GN=Dnah5 PE=2 SV=2 - [DYH5_MOUSE]	0	0.54	1	2	2	2	1.04877	1.10138	1.06427	0.983549	0.969941	0.961196	0.972517	0.957185	1.03062	4621	527.221	6.15088	0.906754	0.00410524	1.01566	0.549299
D1FNM8	Calcium-transporting ATPase OS=Mus musculus GN=Atp2b4 PE=2 SV=2 - [D1FNM8_MOUSE]	0	1.37	6	1	1	1	0.988364	0.9331	1.01976	0.98816	1.01327	1.01726	1.0246	1.01863	0.914288	1166	128.466	6.53662	1.02634	0.391772	0.979734	0.610462
Q6P5D8	Structural maintenance of chromosomes flexible hinge domain-containing protein 1 OS=Mus musculus GN=Smchd1 PE=1 SV=2 - [SMHD1_MOUSE]	0	0.95	1	2	2	2	0.895902	0.992965	0.99368	1.0106	1.01737	1.05323	1.00668	1.05082	1.1102	2007	225.506	7.23975	1.06892	0.131981	1.02807	0.428703
Q9DD18	D-tyrosyl-tRNA(Tyr) deacylase 1 OS=Mus musculus GN=Dtd1 PE=1 SV=2 - [DTD1_MOUSE]	0	3.35	1	1	1	3	0.954129	0.979854	0.955901	1.04711	0.949542	1.08401	0.971949	0.985031	0.952828	209	23.3698	7.86963	1.06602	0.195497	0.94454	0.238935
Q8BXV2	BRI3-binding protein OS=Mus musculus GN=Bri3bp PE=2 SV=1 - [BRI3B_MOUSE]	0	6.72	1	2	2	3	1.01755	1.0018	0.991431	1.07117	1.00891	1.0069	0.946579	1.02687	0.92997	253	28.2451	9.5249	1.02531	0.320665	0.940538	0.169987
Q3UKP5	Putative uncharacterized protein OS=Mus musculus GN=Xab2 PE=2 SV=1 - [Q3UKP5_MOUSE]	0	1.29	2	1	1	1	1.12225	1.15462	1.06876	0.875375	0.858313	0.903008	1.01889	1.02216	1.14122	855	99.8413	6.21436	0.788101	0.00111199	1.20692	0.0126479
Q3U2U4	Putative uncharacterized protein OS=Mus musculus GN=Mrps5 PE=2 SV=1 - [Q3U2U4_MOUSE]	0	3.7	2	2	2	4	1.05865	1.03732	1.08297	1.00978	0.941412	0.951745	0.991419	0.95409	0.985494	432	48.1862	10.1401	0.913178	0.0212933	1.00967	0.719012
Q9CX00	IST1 homolog OS=Mus musculus GN=Ist1 PE=2 SV=1 - [IST1_MOUSE]	0	3.31	2	1	2	2	1.05911	0.988131	1.00468	1.03869	1.08248	1.07734	0.893881	0.969247	0.885834	362	39.4435	5.43994	1.04803	0.127954	0.859451	0.00746865
Q8VHX6	Filamin-C OS=Mus musculus GN=Flnc PE=1 SV=3 - [FLNC_MOUSE]	0	0.73	2	1	2	6										2726	290.937	5.94775	#DIV/0!	#DIV/0!	#DIV/0!	#DIV/0!
P13516	Acyl-CoA desaturase 1 OS=Mus musculus GN=Scd1 PE=1 SV=2 - [ACOD1_MOUSE]	0	10.42	7	3	3	4	1.0032	0.909533	1.048	0.989737	1.0242	1.04854	0.759656	0.771098	0.727425	355	41.02	9.0708	1.03437	0.485815	0.737371	0.00023757
C6EQH2	ASL1/Herc2 fusion protein OS=Mus musculus PE=2 SV=1 - [C6EQH2_MOUSE]	0	0.74	3	4	4	4	0.967542	0.985765	1.01981	0.985254	0.996764	0.900278	1.0226	1.05062	1.04268	4746	517.001	6.34131	0.969451	0.424352	1.08105	0.0690708
Q9WUM3	Coronin-1B OS=Mus musculus GN=Coro1b PE=1 SV=1 - [COR1B_MOUSE]	0	3.93	4	2	2	5	1.06467	1.0525	1.03318	1.02208	1.00297	0.936107	0.973444	1.03639	1.03011	484	53.878	5.78271	0.939946	0.0845451	1.02661	0.468949
Q9D952	Envoplakin OS=Mus musculus GN=Evpl PE=2 SV=3 - [EVPL_MOUSE]	0	1.33	3	2	4	4	0.977072	0.97111	0.926637	1.11465	0.981789	0.957954	1.01651	0.967752	0.984267	2035	231.871	6.59521	1.06246	0.307922	0.971889	0.603292
Q9DCC7	Isochorismatase domain-containing protein 2B, mitochondrial OS=Mus musculus GN=Isoc2b PE=1 SV=1 - [ISC2B_MOUSE]	0	3.81	1	1	1	1	0.955645	0.996758	0.945788	0.984317	1.02081	1.01403	1.00241	0.990277	1.02479	210	23.1363	8.17725	1.04174	0.10383	0.999442	0.972093
P31938	Dual specificity mitogen-activated protein kinase kinase 1 OS=Mus musculus GN=Map2k1 PE=1 SV=2 - [MP2K1_MOUSE]	0	3.05	4	1	1	2	0.933129	0.937967	0.962696	1.03929	0.944223	1.03505	1.03795	1.03147	1.07716	393	43.4464	6.69775	1.06521	0.129482	1.04241	0.279414
E9Q6J5	Protein Bod1l OS=Mus musculus GN=Bod1l PE=1 SV=1 - [E9Q6J5_MOUSE]	0	0.4	8	1	2	2	1.04262	1.10051	1.05861	1.01306	0.997449	0.953461	0.962255	1.03648	0.998378	3032	327.255	5.32568	0.925736	0.033131	1.01118	0.712178
B1AUF2	Ski oncogene OS=Mus musculus GN=Ski PE=4 SV=1 - [B1AUF2_MOUSE]	0	2.81	11	1	2	7	0.884994	0.902653	0.985971	0.993269	1.03287	0.990745	1.0296	1.01722	1.16859	675	74.9652	8.06006	1.08771	0.075538	1.06581	0.2595
P55249	Arachidonate 12-lipoxygenase, epidermal-type OS=Mus musculus GN=Alox12e PE=2 SV=1 - [LX12E_MOUSE]	0	1.81	1	1	1	1	0.879683	0.849358	0.861264	1.01226	1.01351	1.02792	1.01332	1.02984	1.07448	662	75.4073	8.06006	1.17889	0.000108777	1.02094	0.323458
P97463	Neurturin OS=Mus musculus GN=Nrtn PE=1 SV=1 - [NRTN_MOUSE]	0	5.64	1	1	1	1	0.854058	1.08989	0.792512	0.96702	1.02143	1.11475	1.15467	0.938631	1.13954	195	22.2048	10.9165	1.13402	0.290152	1.04177	0.625706
F6YLI0	Caprin-1 (Fragment) OS=Mus musculus GN=Caprin1 PE=4 SV=1 - [F6YLI0_MOUSE]	0	3.94	3	1	1	2	1.00324	0.974183	0.975414	0.97234	0.985594	0.984972	1.03232	1.03444	1.03038	254	28.6785	4.32275	0.996635	0.766624	1.05241	0.000327622
A0JNY3	Gephyrin OS=Mus musculus GN=Gphn PE=1 SV=1 - [A0JNY3_MOUSE]	0	4.02	2	3	3	4	0.882865	0.883116	0.900258	1.02023	1.03892	1.06115	1.03857	1.0029	1.04796	772	83.6129	5.75732	1.1703	0.000325675	0.99011	0.600531
Q99KP6	Pre-mRNA-processing factor 19 OS=Mus musculus GN=Prpf19 PE=1 SV=1 - [PRP19_MOUSE]	0	5.75	1	2	2	3	0.896042	0.852099	0.869372	0.99837	0.97777	1.02255	1.04261	0.998758	1.11488	504	55.2044	6.60986	1.14563	0.00220934	1.05254	0.220922
O35326	Serine/arginine-rich splicing factor 5 OS=Mus musculus GN=Srsf5 PE=1 SV=2 - [SRSF5_MOUSE]	0	10.78	5	2	3	4	0.933514	0.936795	0.927992	1.06191	1.02835	1.07187	1.0038	0.963012	1.0588	269	30.8731	11.561	1.13002	0.000828727	0.956828	0.212619
Q8VIM4	Barttin OS=Mus musculus GN=Bsnd PE=1 SV=3 - [BSND_MOUSE]	0	1.63	1	1	1	1	0.883819	1.01009	0.913523	1.03687	1.04243	0.98015	1.04602	1.08079	0.993394	307	33.7915	4.66553	1.08977	0.122425	1.01986	0.5643
Q8BH59	Calcium-binding mitochondrial carrier protein Aralar1 OS=Mus musculus GN=Slc25a12 PE=1 SV=1 - [CMC1_MOUSE]	0	2.07	2	2	2	4	1.13792	1.11754	1.16584	0.917147	0.964096	0.963443	0.941039	0.965826	0.97848	677	74.5227	8.25049	0.831464	0.000779124	1.01429	0.515859
Q9CQR4	Acyl-coenzyme A thioesterase 13 OS=Mus musculus GN=Acot13 PE=1 SV=1 - [ACO13_MOUSE]	0	5.71	1	1	1	1	1.00719	0.958716	0.974276	0.982023	1.07238	0.969466	0.983139	0.966479	0.974516	140	15.1729	8.82178	1.02846	0.475087	0.967019	0.367727
Q6VH22	Intraflagellar transport protein 172 homolog OS=Mus musculus GN=Ift172 PE=1 SV=1 - [IF172_MOUSE]	0	1.09	1	1	2	2	1.10148	0.942595	0.973261	0.984939	0.987133	0.980327	1.05815	0.974931	0.851041	1749	197.424	6.02393	0.978477	0.679705	0.976874	0.724615
E9QAH1	Protein Golgb1 OS=Mus musculus GN=Golgb1 PE=1 SV=1 - [E9QAH1_MOUSE]	0	1.63	12	6	6	6	0.949736	0.958522	0.979527	0.987878	0.96726	0.978178	0.963132	1.03375	0.971436	3197	365.073	5.05908	1.01577	0.227512	1.01193	0.639603
Q8BU88	39S ribosomal protein L22, mitochondrial OS=Mus musculus GN=Mrpl22 PE=2 SV=1 - [RM22_MOUSE]	0	11.17	1	3	3	4	0.893327	0.938704	0.96146	0.987263	1.06019	1.10383	0.861956	0.828941	0.906489	206	23.7896	9.86182	1.12808	0.0390752	0.824232	0.010575
P61164	Alpha-centractin OS=Mus musculus GN=Actr1a PE=2 SV=1 - [ACTZ_MOUSE]	0	3.99	2	1	2	2	1.00296	0.998849	1.04308	1.00332	1.04818	1.01107	1.02513	0.939153	1.02338	376	42.5869	6.63916	1.00581	0.780262	0.975539	0.473205
Q9CVV1	Putative uncharacterized protein (Fragment) OS=Mus musculus GN=Chrne PE=2 SV=1 - [Q9CVV1_MOUSE]	0	7.69	3	1	1	1	1.07818	0.983298	1.00113	0.976611	1.02171	0.956223	1.02396	1.08807	1.07019	130	14.1812	5.90967	0.964716	0.361018	1.07706	0.0492321
Q8BPH0	Putative uncharacterized protein (Fragment) OS=Mus musculus GN=Gspt1 PE=2 SV=1 - [Q8BPH0_MOUSE]	0	10.88	5	3	3	4	1.02364	1.08947	0.988537	0.997233	1.02903	1.00366	0.980477	0.986045	1.0263	441	49.2625	7.44482	0.976872	0.485308	0.987758	0.516493
Q99JZ9	Srp54c protein OS=Mus musculus GN=Srp54c PE=2 SV=1 - [Q99JZ9_MOUSE]	0	2.6	4	2	2	3	1.01057	1.02	0.987674	1.00112	0.981915	0.984961	1.00326	0.983687	1.00171	500	55.4564	8.55811	0.983355	0.212393	1.00696	0.471102
D3Z6E4	Enolase OS=Mus musculus GN=Eno2 PE=3 SV=1 - [D3Z6E4_MOUSE]	0	12.06	11	1	3	10	1.01399	0.989894	1	1.03361	1.02474	1.0416	0.930364	0.960797	0.960814	315	34.7826	4.94482	1.03198	0.0197536	0.920005	0.00183014
Q3ULW8	Protein Parp3 OS=Mus musculus GN=Parp3 PE=2 SV=1 - [Q3ULW8_MOUSE]	0	2.25	1	1	1	1	1.12788	0.970811	1.00588	1.02114	0.983736	1.07336	0.909739	1.00608	0.841176	533	59.9112	7.12256	0.991519	0.879282	0.89564	0.120557
Q93092	Transaldolase OS=Mus musculus GN=Taldo1 PE=1 SV=2 - [TALDO_MOUSE]	0	13.65	2	5	5	12	1.02284	1.01043	1.01358	1.00661	1.01898	1.01056	0.947597	0.931269	0.988119	337	37.3634	7.03467	0.996489	0.53161	0.944282	0.0310353
Q68FL6	Methionine--tRNA ligase, cytoplasmic OS=Mus musculus GN=Mars PE=2 SV=1 - [SYMC_MOUSE]	0	6.76	2	5	5	5	0.958014	0.998205	1.02543	0.996395	0.955337	1.00104	0.993793	1.02339	1.05334	902	101.366	7.13721	0.990315	0.713102	1.03988	0.156051
Q5RL55	ATP-binding cassette, sub-family F (GCN20), member 1 OS=Mus musculus GN=Abcf1 PE=2 SV=1 - [Q5RL55_MOUSE]	0	2.99	5	3	3	3	0.992361	0.930609	0.851618	1.00561	1.01038	0.947889	0.832881	0.815364	0.838866	836	94.7579	6.60986	1.06822	0.237048	0.839141	0.00171969
P52840	Sulfotransferase 1A1 OS=Mus musculus GN=Sult1a1 PE=2 SV=1 - [ST1A1_MOUSE]	0	22.34	5	6	6	7	0.827067	0.854538	0.821635	1.01923	1.01216	1.03988	1.05761	1.06886	1.07064	291	33.9522	8.104	1.22692	0.000135141	1.04097	0.0105937
Q0P5X1	Leucine-rich repeat and IQ domain-containing protein 1 OS=Mus musculus GN=Lrriq1 PE=2 SV=2 - [LRIQ1_MOUSE]	0	1.14	2	2	2	3	1.02757	0.961852	1.01185	0.95127	1.00748	1.00246	0.981147	1.02438	0.988685	1673	191.693	5.65576	0.986653	0.643747	1.01114	0.648656
Q61982	Neurogenic locus notch homolog protein 3 OS=Mus musculus GN=Notch3 PE=1 SV=1 - [NOTC3_MOUSE]	0	0.39	1	1	1	1	0.690468	0.734362	0.74799	1.07019	1.04514	1.08142	0.924515	0.967971	1.00919	2318	244.084	5.32568	1.47125	7.48e-05	0.907696	0.021125
Q8C234	Putative uncharacterized protein OS=Mus musculus GN=Dennd4a PE=2 SV=1 - [Q8C234_MOUSE]	0	3.72	1	1	1	1	0.873855	0.836754	0.896614	1.20721	1.21566	1.23035	0.663812	1.13468	0.723753	188	21.1922	7.1665	1.40119	4.87955e-05	0.690418	0.0636496
A2AUM9	Centrosomal protein of 152 kDa OS=Mus musculus GN=Cep152 PE=1 SV=1 - [CE152_MOUSE]	0	0.86	1	2	2	2	0.958953	0.996847	1.033	0.996998	0.99943	1.00711	0.915192	0.97406	0.995596	1736	196.411	5.65576	1.00493	0.831204	0.960482	0.17773
Q3U7R1	Extended synaptotagmin-1 OS=Mus musculus GN=Esyt1 PE=1 SV=2 - [ESYT1_MOUSE]	0	1.47	2	2	2	2	0.86909	0.980172	0.931759	0.980471	1.16176	1.14796	0.968535	1.17544	0.814936	1092	121.478	5.94775	1.18309	0.0632838	0.899315	0.408119
Q3TEX7	Putative uncharacterized protein OS=Mus musculus GN=Mfn2 PE=2 SV=1 - [Q3TEX7_MOUSE]	0	2.64	5	3	3	4	0.956949	0.957489	0.937327	1.01733	1.06569	0.989863	1.05025	1.05801	0.990023	757	86.1318	6.85889	1.07754	0.0333435	1.00827	0.797422
E9QAC9	Calcium-independent phospholipase A2-gamma OS=Mus musculus GN=Pnpla8 PE=1 SV=1 - [E9QAC9_MOUSE]	0	0.98	2	1	1	1	0.997352	0.878384	1.0051	1.09394	1.10746	1.13346	0.861811	1.27431	0.759789	711	80.2248	9.18799	1.1576	0.0237709	0.868376	0.406055
B7ZP20	Ankyrin repeat and FYVE domain containing 1 OS=Mus musculus GN=Ankfy1 PE=2 SV=1 - [B7ZP20_MOUSE]	0	0.6	2	1	1	1	0.942149	0.88656	0.97629	0.968309	0.9546	0.980606	1.03731	1.01614	1.11373	1169	128.555	5.90967	1.03512	0.293907	1.09081	0.0452654
E9QLQ3	cGMP-inhibited 3',5'-cyclic phosphodiesterase B OS=Mus musculus GN=Pde3b PE=4 SV=1 - [E9QLQ3_MOUSE]	0	0.64	3	1	1	1	1.00188	0.995547	1.02954	1.10762	0.985523	1.09477	0.963041	1.0034	0.854008	1099	121.991	5.74463	1.05317	0.252099	0.884729	0.10686
Q9D2V7	Coronin-7 OS=Mus musculus GN=Coro7 PE=2 SV=2 - [CORO7_MOUSE]	0	3.04	5	3	3	5	1.03078	1.02672	1.02507	1.00148	1.04658	1.00179	0.954116	0.925243	0.994504	922	100.749	5.77002	0.98938	0.509269	0.9423	0.0792945
Q6NZD2	Sorting nexin 1 OS=Mus musculus GN=Snx1 PE=1 SV=1 - [Q6NZD2_MOUSE]	0	3.65	6	1	2	2	1.03245	1.01224	1.07226	1.03586	1.02016	0.986421	0.950228	0.972519	0.947264	521	58.8426	5.26221	0.976095	0.338765	0.943324	0.0258626
A2A547	Ribosomal protein L19 OS=Mus musculus GN=Rpl19 PE=3 SV=1 - [A2A547_MOUSE]	0	19.07	9	4	5	14	1.10883	1.07642	1.1194	0.979272	0.952351	0.942383	0.949915	0.939728	0.987902	194	23.2332	11.4731	0.869684	0.0010747	1.00123	0.951781
Q9EQF2	Kell blood group glycoprotein homolog OS=Mus musculus GN=Kel PE=1 SV=1 - [KELL_MOUSE]	0	5.05	1	1	1	1	0.832329	0.845597	0.855255	0.959437	0.94067	0.982835	1.13046	1.08257	1.31391	713	80.8137	6.31592	1.13807	0.00110221	1.22338	0.0399264
Q3U962	Collagen alpha-2(V) chain OS=Mus musculus GN=Col5a2 PE=1 SV=1 - [CO5A2_MOUSE]	0	1.14	1	2	2	2	1.22194	1.18365	1.06049	0.979824	0.977957	1.00967	1.24245	1.01956	0.666134	1497	144.929	6.69775	0.856143	0.0288628	0.986755	0.941623
Q5M9J5	Ribosomal protein L9 OS=Mus musculus GN=Rpl9 PE=2 SV=1 - [Q5M9J5_MOUSE]	0	14.58	7	3	3	8	1.07709	1.13177	1.07567	0.924415	0.916903	0.935999	1.04257	1.01935	1.0508	192	21.9418	9.87646	0.845577	0.000933162	1.12077	0.000515018
Q9CZZ4	Putative uncharacterized protein OS=Mus musculus GN=Psmd9 PE=2 SV=1 - [Q9CZZ4_MOUSE]	0	11.24	6	2	3	5	0.907353	0.89998	0.92709	0.995873	1.03206	1.04621	0.994996	0.997793	1.07875	249	27.9081	6.53662	1.12424	0.00265778	0.999153	0.979202
Q8R4N0	Citrate lyase subunit beta-like protein, mitochondrial OS=Mus musculus GN=Clybl PE=1 SV=2 - [CLYBL_MOUSE]	0	8.88	2	3	3	6	0.967061	0.999808	0.979523	1.02014	0.971951	1.0084	0.971337	0.994388	1.08082	338	37.5248	8.54346	1.01836	0.357708	1.01535	0.694445
E9PXK7	Peroxisomal membrane protein 11B OS=Mus musculus GN=Pex11b PE=1 SV=1 - [E9PXK7_MOUSE]	0	16.73	3	4	4	6	0.949154	0.958851	0.97718	1.02608	1.02434	1.02356	0.988746	0.984321	0.910801	245	26.9856	9.99365	1.06543	0.00158675	0.938156	0.0663433
Q9CZT5	Vasorin OS=Mus musculus GN=Vasn PE=2 SV=2 - [VASN_MOUSE]	0	1.04	1	1	1	1	1.08219	1.05163	1.11033	1.24117	1.2202	1.24187	0.522854	1.19125	0.532671	673	72.2158	7.07861	1.14151	0.00113749	0.606707	0.0932926
O54734	Dolichyl-diphosphooligosaccharide--protein glycosyltransferase 48 kDa subunit OS=Mus musculus GN=Ddost PE=1 SV=2 - [OST48_MOUSE]	0	7.03	3	3	3	8	1.09497	1.12128	1.07232	0.929004	0.979462	0.954969	0.999505	0.937315	0.945065	441	48.997	5.8335	0.870723	0.00221735	1.00644	0.813379
S4R2T5	Ubiquitin-like modifier-activating enzyme ATG7 OS=Mus musculus GN=Atg7 PE=4 SV=1 - [S4R2T5_MOUSE]	0	3.43	8	2	2	2	0.939764	0.86965	0.94702	1.05648	1.08706	1.05813	1.01675	1.00997	0.9468	671	74.5045	6.23975	1.16152	0.00505467	0.928744	0.0355835
Q9CQJ8	NADH dehydrogenase [ubiquinone] 1 beta subcomplex subunit 9 OS=Mus musculus GN=Ndufb9 PE=1 SV=3 - [NDUB9_MOUSE]	0	5.03	1	1	1	2	1.09646	1.08083	1.09423	0.909339	0.911463	0.912057	1.01546	1.02807	0.981833	179	21.9697	7.79639	0.835347	3.45028e-06	1.10703	0.0021305
P50428	Arylsulfatase A OS=Mus musculus GN=Arsa PE=2 SV=2 - [ARSA_MOUSE]	0	1.19	1	1	1	1	0.961032	0.974756	0.97065	1.01227	1.04583	0.985345	0.919948	0.997429	1.08197	506	53.7137	5.87158	1.04714	0.0638136	0.985512	0.783209
Q91WU5	Arsenite methyltransferase OS=Mus musculus GN=As3mt PE=2 SV=2 - [AS3MT_MOUSE]	0	7.98	4	3	3	6	0.885752	0.925799	0.918645	1.05165	1.05467	1.07699	1.0196	0.962866	0.973322	376	41.7671	5.85889	1.16596	0.000505176	0.928526	0.0167465
D3Z7U0	Annexin OS=Mus musculus GN=Anxa11 PE=3 SV=1 - [D3Z7U0_MOUSE]	0	2.01	2	1	1	2	1.04603	1.05911	1.03808	1.03768	1.04474	0.998271	0.95774	0.92707	0.879566	447	47.5754	6.56592	0.980107	0.255103	0.897323	0.0173531
E0CYV9	Protein 1110002E22Rik OS=Mus musculus GN=1110002E22Rik PE=4 SV=1 - [E0CYV9_MOUSE]	0	1.34	1	2	2	2	0.99339	1.07387	1.00915	1.00024	0.996468	0.994815	0.94892	0.912613	0.932167	1786	189.633	8.57275	0.972407	0.315451	0.933873	0.0034156
G3UW40	MCG4620, isoform CRA_b OS=Mus musculus GN=Mcc PE=1 SV=1 - [G3UW40_MOUSE]	0	2.17	13	1	2	4	0.957983	0.895467	1.05376	1.1617	1.05861	1.02711	0.898654	0.932618	1.00127	828	92.7568	5.47803	1.11702	0.138513	0.872246	0.0523518
Q9CR32	Putative uncharacterized protein (Fragment) OS=Mus musculus GN=Snrnp70 PE=2 SV=3 - [Q9CR32_MOUSE]	0	14.92	10	4	4	5	1.0573	1.01392	1.0188	0.981745	1.01213	0.982851	0.973477	0.976708	1.01469	248	29.4031	9.83252	0.963337	0.0898138	0.996018	0.82312
P27612	Phospholipase A-2-activating protein OS=Mus musculus GN=Plaa PE=1 SV=4 - [PLAP_MOUSE]	0	4.79	1	4	4	5	0.947888	0.988652	0.996485	1.01095	1.01015	1.02561	1.01811	0.987938	0.975279	794	87.1656	6.13818	1.03876	0.0754906	0.978544	0.185999
Q64522	Histone H2A type 2-B OS=Mus musculus GN=Hist2h2ab PE=1 SV=3 - [H2A2B_MOUSE]	0	22.31	1	2	4	7	1.08965	1.07244	1.07977	0.958872	1.00622	0.916746	0.954555	0.988134	0.977944	130	14.0048	10.8872	0.888943	0.0103396	1.01346	0.66473
A2BDX3	Adenylyltransferase and sulfurtransferase MOCS3 OS=Mus musculus GN=Mocs3 PE=2 SV=1 - [MOCS3_MOUSE]	0	6.09	2	2	2	2	0.878667	0.864592	0.943911	1.01555	1.02067	1.04482	1.00028	1.05705	1.07714	460	49.3438	7.48877	1.14657	0.00727959	1.01734	0.511076
Q9R1A1	Sodium-hydrogen exchanger regulatory factor (Fragment) OS=Mus musculus PE=4 SV=1 - [Q9R1A1_MOUSE]	0	22.54	2	2	2	5	1.04901	1.11907	1.08462	0.912535	0.964274	0.947456	0.964714	1.03213	0.982622	142	15.3669	5.38916	0.868284	0.00486536	1.05495	0.110053
Q9CQH7	Transcription factor BTF3 homolog 4 OS=Mus musculus GN=Btf3l4 PE=2 SV=1 - [BT3L4_MOUSE]	0	7.59	2	1	1	1	0.938247	0.966354	0.980416	0.95313	0.94821	0.946567	0.972939	0.971388	1.08186	158	17.26	6.354	0.987137	0.380187	1.0626	0.179969
E9QAS9	Fragile X mental retardation protein 1 homolog OS=Mus musculus GN=Fmr1 PE=4 SV=1 - [E9QAS9_MOUSE]	0	3.59	12	2	3	5	0.921976	0.958223	0.979625	1.01434	1.02758	1.02039	1.03833	1.01475	1.08595	585	65.8785	8.45557	1.0708	0.017368	1.02505	0.295876
Q9CZD3	Glycine--tRNA ligase OS=Mus musculus GN=Gars PE=1 SV=1 - [SYG_MOUSE]	0	4.12	1	3	3	3	1.13636	1.03582	1.00158	0.952997	1.00413	0.980528	0.985611	1.02298	1.02066	729	81.8257	6.65381	0.925605	0.141603	1.03118	0.184961
Q3TIV5	Zinc finger CCCH domain-containing protein 15 OS=Mus musculus GN=Zc3h15 PE=1 SV=2 - [ZC3HF_MOUSE]	0	1.64	1	1	1	1	0.660433	0.601918	0.698354	1.20428	1.16521	1.14851	1.11892	1.1142	1.03312	426	48.2974	5.30029	1.79426	9.04438e-05	0.928434	0.0605759
Q3UEY3	Putative uncharacterized protein (Fragment) OS=Mus musculus GN=Rab3gap2 PE=2 SV=1 - [Q3UEY3_MOUSE]	0	3.85	5	1	2	2	0.902219	0.943274	0.963046	0.985583	0.949935	1.01682	1.04165	1.05168	1.12538	468	52.3301	5.97314	1.0512	0.14301	1.09022	0.053307
E9QL13	MCG8382, isoform CRA_c OS=Mus musculus GN=Rbm14 PE=1 SV=2 - [E9QL13_MOUSE]	0	4.23	7	1	2	2	0.90495	0.891999	0.887301	0.958462	0.969617	0.989768	1.09106	1.09991	1.185	614	62.6357	9.5542	1.08702	0.00181077	1.15701	0.00818298
F7BGR7	Protein Gm21992 OS=Mus musculus GN=Gm21992 PE=4 SV=1 - [F7BGR7_MOUSE]	0	4.82	16	1	2	2	0.981753	1.07478	1.12581	1.05152	1.02302	0.914253	0.910194	1.00952	1.01539	477	52.7579	7.29834	0.939183	0.338462	0.982036	0.75688
J3QJV7	Rab GTPase-binding effector protein 1 OS=Mus musculus GN=Rabep1 PE=1 SV=1 - [J3QJV7_MOUSE]	0	3.86	26	2	3	3	0.937628	0.924274	0.913158	1.00129	0.980841	1.00289	1.10656	1.07884	1.06637	778	89.7724	4.99561	1.07566	0.00221073	1.08936	0.00301568
Q8C9S4	Coiled-coil domain-containing protein 186 OS=Mus musculus GN=Ccdc186 PE=2 SV=2 - [CC186_MOUSE]	0	1.85	1	2	2	2	1.04977	1.00348	0.973629	0.982542	1.04285	0.994333	1.03073	0.954167	1.02627	917	104.836	5.52881	0.997635	0.938028	0.997165	0.930909
G3UY87	PCTP-like protein (Fragment) OS=Mus musculus GN=Stard10 PE=1 SV=1 - [G3UY87_MOUSE]	0	6.71	11	2	2	2	0.956953	0.923001	0.925474	0.998938	1.00728	1.03627	1.03431	1.05028	1.12694	283	31.628	8.70459	1.0845	0.00736578	1.05556	0.140804
Q3U781	MCG21131, isoform CRA_a OS=Mus musculus GN=Srsf3 PE=1 SV=1 - [Q3U781_MOUSE]	0	7.26	3	1	1	1	1.00803	1.00159	0.99971	1.02153	0.956011	0.962041	1.02077	0.991405	1.07027	124	14.1942	10.0815	0.976821	0.331464	1.0486	0.20034
A2AW05	FACT complex subunit SSRP1 (Fragment) OS=Mus musculus GN=Ssrp1 PE=1 SV=1 - [A2AW05_MOUSE]	0	3.37	3	2	3	4	1.12117	1.1088	1.10524	0.935829	0.956919	0.917428	0.997165	1.01478	0.968151	623	71.4836	6.03662	0.842579	0.000145749	1.06047	0.0331673
B1ARU1	Microtubule-actin cross-linking factor 1 OS=Mus musculus GN=Macf1 PE=1 SV=1 - [B1ARU1_MOUSE]	0	0.81	13	2	6	6	0.97452	0.937366	1.02945	1.03768	1.01511	1.02368	1.0141	1.03175	0.951087	5895	662.873	5.30029	1.04594	0.177317	0.974146	0.354671
P70452	Syntaxin-4 OS=Mus musculus GN=Stx4 PE=1 SV=1 - [STX4_MOUSE]	0	8.05	2	3	3	3	1.02311	1.01325	0.959145	0.97421	0.983155	0.967821	0.950292	1.05127	0.988051	298	34.1438	6.13818	0.976528	0.314076	1.02203	0.510863
P67778	Prohibitin OS=Mus musculus GN=Phb PE=1 SV=1 - [PHB_MOUSE]	0	18.01	4	4	4	4	1.03499	1.00673	1.01858	1.00685	0.998615	1.04622	0.975469	1.02634	0.942849	272	29.8019	5.75732	0.997186	0.872792	0.964927	0.277229
G3UZ79	Sepiapterin reductase OS=Mus musculus GN=Spr PE=4 SV=1 - [G3UZ79_MOUSE]	0	19.05	4	2	2	3	1.00946	1.0277	0.998079	0.995088	0.965143	0.999679	1.08398	1.05997	1.18116	126	13.0129	8.41162	0.975183	0.143955	1.12338	0.0343878
Q8BQ99	Putative uncharacterized protein OS=Mus musculus GN=Mrps2 PE=2 SV=1 - [Q8BQ99_MOUSE]	0	4.47	2	2	2	2	1.05147	1.07045	1.06013	0.972511	0.961575	0.947192	0.942909	0.907116	0.980815	291	32.3198	9.26123	0.905478	0.000395062	0.982495	0.496556
Q569Z0	Ribosomal protein L14 OS=Mus musculus GN=Rpl14-ps1 PE=2 SV=1 - [Q569Z0_MOUSE]	0	13.43	5	3	4	5	1.11571	1.05689	1.06301	0.936972	0.924008	0.922836	1.00364	0.994251	0.98271	216	23.4782	11.019	0.860369	0.00143109	1.07069	0.000971099
Q91WQ3	Tyrosine--tRNA ligase, cytoplasmic OS=Mus musculus GN=Yars PE=2 SV=3 - [SYYC_MOUSE]	0	7.01	3	4	4	5	0.998593	1.03397	1.01171	0.999963	0.95476	0.995955	1.00282	0.999216	0.984341	528	59.0681	7.00537	0.969255	0.153772	1.0121	0.485809
Q3V3R4	Integrin alpha-1 OS=Mus musculus GN=Itga1 PE=1 SV=2 - [ITA1_MOUSE]	0	0.76	1	1	1	4	1.10228	1.16422	1.19634	0.966317	0.982065	0.916997	0.91452	0.923112	0.913991	1179	130.727	6.20166	0.827464	0.0041729	0.9603	0.12829
Q6GQT9	Nodal modulator 1 OS=Mus musculus GN=Nomo1 PE=1 SV=1 - [NOMO1_MOUSE]	0	5.93	1	7	7	9	1.0791	1.07512	1.06333	1.02083	1.00201	0.971675	0.982546	0.962899	0.91737	1214	133.336	6.0874	0.930685	0.00787672	0.956019	0.141791
Q8BUC4	Putative uncharacterized protein (Fragment) OS=Mus musculus GN=Mtr PE=2 SV=1 - [Q8BUC4_MOUSE]	0	2.74	2	1	1	1	0.903407	0.987581	0.876854	1.06706	0.997831	1.03395	1.01854	0.993364	1.02675	438	49.4363	7.12256	1.11959	0.0470585	0.980578	0.420583
P06684	Complement C5 OS=Mus musculus GN=C5 PE=1 SV=2 - [CO5_MOUSE]	0	0.42	1	1	1	1	1.01386	0.999568	0.982326	0.981276	1.00714	0.954355	1.03047	0.99998	1.01187	1680	188.759	6.81494	0.982312	0.376169	1.03383	0.13296
Q3UJP8	Putative uncharacterized protein OS=Mus musculus GN=Gart PE=2 SV=1 - [Q3UJP8_MOUSE]	0	5.94	7	7	7	10	0.989949	1.01537	1.01831	0.97076	0.995343	0.969979	1.02781	1.01082	0.995984	1010	107.404	6.68311	0.971043	0.0760363	1.03356	0.0571143
Q9ERU9	E3 SUMO-protein ligase RanBP2 OS=Mus musculus GN=Ranbp2 PE=1 SV=2 - [RBP2_MOUSE]	0	0.59	10	1	2	2	1.13386	1.11565	1.1192	1.00767	0.929829	0.985615	0.985206	0.951474	0.986848	3053	340.907	6.17627	0.867728	0.00337312	1.00014	0.996045
Q8CCJ3	E3 UFM1-protein ligase 1 OS=Mus musculus GN=Ufl1 PE=1 SV=2 - [UFL1_MOUSE]	0	2.27	1	2	2	2	0.834966	0.820539	0.850628	1.00368	0.953388	0.984688	1.12072	1.08674	1.25667	793	89.4645	6.66846	1.17382	0.00104104	1.17757	0.0320408
Q3UGC1	Putative uncharacterized protein OS=Mus musculus GN=Strip1 PE=2 SV=1 - [Q3UGC1_MOUSE]	0	1.55	2	1	1	1	0.956743	0.989742	0.965619	1.00776	0.961376	1.03942	1.05149	1.01524	1.08038	837	95.5968	6.32861	1.03312	0.26316	1.04605	0.192165
P63328	Serine/threonine-protein phosphatase 2B catalytic subunit alpha isoform OS=Mus musculus GN=Ppp3ca PE=1 SV=1 - [PP2BA_MOUSE]	0	4.8	11	2	3	7	0.947544	0.954437	0.988344	1.01984	1.05527	1.0214	0.950666	1.02874	1.02125	521	58.6063	5.85889	1.07134	0.0158917	0.969045	0.308771
L7N451	Interferon-induced very large GTPase 1 OS=Mus musculus GN=Gvin1 PE=4 SV=1 - [L7N451_MOUSE]	0	1.4	11	3	4	5	0.970791	0.998651	1.03409	0.975162	0.949873	0.997537	1.03109	1.02403	1.04308	2427	280.605	6.56592	0.973045	0.30419	1.0601	0.0169192
D3YX34	Dynactin subunit 1 OS=Mus musculus GN=Dctn1 PE=4 SV=1 - [D3YX34_MOUSE]	0	1.93	16	2	3	4	0.965802	0.967322	0.939489	1.01516	1.03685	1.04265	0.973172	1.05718	1.03819	1142	126.742	5.47803	1.0773	0.00385526	0.991561	0.761379
Q9CQM9	Glutaredoxin-3 OS=Mus musculus GN=Glrx3 PE=1 SV=1 - [GLRX3_MOUSE]	0	5.64	2	2	2	2	0.993579	0.936828	0.96742	1.03007	1.0132	1.02077	1.02473	0.982186	1.05744	337	37.7544	5.59229	1.05736	0.0317264	1.0001	0.99645
Q8CJ27	Abnormal spindle-like microcephaly-associated protein homolog OS=Mus musculus GN=Aspm PE=2 SV=2 - [ASPM_MOUSE]	0	0.32	7	1	2	3	0.951086	0.961654	1.02724	0.915605	0.94588	1.01037	0.940281	1.00018	0.954076	3122	363.988	10.6235	0.976826	0.569727	1.0079	0.831519
B2RY27	MCG125789, isoform CRA_a OS=Mus musculus GN=Taok3 PE=2 SV=1 - [B2RY27_MOUSE]	0	5.12	5	5	5	7	1.02539	0.930166	0.935218	1.00634	0.992721	1.01299	1.00256	1.0639	1.01525	898	105.298	7.35693	1.04195	0.268746	1.02313	0.302232
G3X9X5	Zinc finger CCCH type, antiviral 1, isoform CRA_b OS=Mus musculus GN=Zc3hav1 PE=1 SV=1 - [G3X9X5_MOUSE]	0	2.38	4	2	2	2	1.15342	1.13425	1.15394	1.05841	1.12164	1.08757	0.600359	1.09495	0.605894	673	76.3636	7.78174	0.949446	0.0402732	0.704243	0.122564
Q6GQT1	Alpha-2-macroglobulin-P OS=Mus musculus GN=A2mp PE=2 SV=2 - [A2MP_MOUSE]	0	1.63	1	1	2	4	1.27797	1.30355	1.26845	0.711662	0.766538	0.980207	0.811552	0.811154	0.724923	1474	164.248	6.60986	0.638553	0.00493819	0.954939	0.692538
Q3U716	Putative uncharacterized protein OS=Mus musculus GN=Cars PE=2 SV=1 - [Q3U716_MOUSE]	0	4.95	4	3	3	3	0.955233	1.03677	1.01698	0.979016	0.996207	0.987517	1.00701	1.00761	1.05988	748	85.4973	6.75635	0.984633	0.571643	1.03772	0.110282
Q99KL3	Pabpc1 protein (Fragment) OS=Mus musculus GN=Pabpc1 PE=2 SV=1 - [Q99KL3_MOUSE]	0	11.01	8	5	5	8	0.990823	1.00807	1.03075	0.946296	0.947904	0.961374	1.06588	1.01914	1.10254	527	58.4437	9.5249	0.942544	0.00975181	1.11626	0.0108384
Q571H0	Nucleolar pre-ribosomal-associated protein 1 OS=Mus musculus GN=Urb1 PE=2 SV=2 - [NPA1P_MOUSE]	0	0.35	2	1	1	1	1.13946	1.12566	1.00217	0.967955	1.05654	0.956284	0.990597	0.986763	0.961133	2274	254.452	6.96143	0.912311	0.151209	0.985814	0.691068
Q62120	Tyrosine-protein kinase JAK2 OS=Mus musculus GN=Jak2 PE=1 SV=2 - [JAK2_MOUSE]	0	1.06	6	1	2	2	1.04782	0.970888	1.02335	0.991443	0.990694	0.987055	0.971725	1.02134	0.896163	1129	130.152	7.51807	0.976047	0.345516	0.973068	0.504778
P14148	60S ribosomal protein L7 OS=Mus musculus GN=Rpl7 PE=1 SV=2 - [RL7_MOUSE]	0	17.41	5	5	6	15	1.04934	1.0524	1.0573	0.981668	1.0081	1.01026	0.95472	0.979347	0.961508	270	31.3998	10.8872	0.949665	0.00502169	0.965182	0.0415847
Q3UH32	Putative uncharacterized protein (Fragment) OS=Mus musculus GN=Trrap PE=2 SV=1 - [Q3UH32_MOUSE]	0	0.37	6	1	1	2	0.949255	1.00559	0.935522	1.06438	1.02052	1.07098	1.01192	0.944979	0.992137	2724	309.208	8.36768	1.09186	0.0293484	0.934458	0.0532651
E9PWY9	Phenylalanine--tRNA ligase alpha subunit OS=Mus musculus GN=Farsa PE=3 SV=1 - [E9PWY9_MOUSE]	0	5.72	6	3	3	4	1.0613	1.00136	0.997839	1.00457	0.970654	0.989189	0.976722	0.96304	0.955977	507	57.4347	8.01611	0.968607	0.232935	0.976833	0.118357
Q8CDI6	Coiled-coil domain-containing protein 158 OS=Mus musculus GN=Ccdc158 PE=2 SV=1 - [CD158_MOUSE]	0	0.81	2	1	1	1	1.09499	1.0038	0.805995	1.27912	1.08601	1.12343	1.01021	0.972879	0.783466	1109	126.748	6.40479	1.20097	0.134064	0.793036	0.0586564
Q3TQJ1	Putative uncharacterized protein OS=Mus musculus GN=Fgfr3 PE=2 SV=1 - [Q3TQJ1_MOUSE]	0	5.91	9	1	2	2	1.0065	0.98972	0.950854	0.962347	1.03609	0.951501	1.02925	0.994499	1.07168	389	42.4335	8.32373	1.00097	0.97707	1.04932	0.234798
P11031	Activated RNA polymerase II transcriptional coactivator p15 OS=Mus musculus GN=Sub1 PE=1 SV=3 - [TCP4_MOUSE]	0	7.09	1	1	1	1	0.856562	0.806488	0.827519	1.00512	1.0359	1.0533	1.09281	1.04591	1.13016	127	14.4184	9.59814	1.24242	0.00057299	1.05641	0.107584
D3Z5N5	1-phosphatidylinositol 3-phosphate 5-kinase OS=Mus musculus GN=Pikfyve PE=1 SV=2 - [D3Z5N5_MOUSE]	0	0.44	2	1	1	1	1.0387	0.959468	0.971306	1.05734	1.03397	0.989852	1.00889	1.02039	0.921348	2052	231.933	6.63916	1.03761	0.304402	0.957634	0.304905
Q9Z2B1	Interleukin-18 receptor accessory protein OS=Mus musculus GN=Il18rap PE=2 SV=1 - [I18RA_MOUSE]	0	1.14	1	1	1	1	0.92681	0.937595	0.922209	1.09265	1.20441	1.17831	0.883454	0.871874	0.914406	614	70.0489	8.27979	1.24717	0.00252488	0.768186	0.00173722
Q91W97	Putative hexokinase HKDC1 OS=Mus musculus GN=Hkdc1 PE=2 SV=1 - [HKDC1_MOUSE]	0	1.97	1	1	1	1	0.896757	0.915757	0.982569	1.00415	1.02918	1.05489	1.0208	0.972778	1.23577	915	102.193	7.09326	1.10488	0.0307257	1.0457	0.597634
Q9DBX3	Sushi domain-containing protein 2 OS=Mus musculus GN=Susd2 PE=1 SV=1 - [SUSD2_MOUSE]	0	1.22	1	1	1	1	1.07497	1.05501	1.06595	1.01895	1.04134	0.919426	0.960978	0.957954	0.954185	820	90.5831	6.62451	0.932348	0.130072	0.964225	0.397232
Q8BLI0	ADAMTS-like protein 1 OS=Mus musculus GN=Adamtsl1 PE=2 SV=2 - [ATL1_MOUSE]	0	0.57	2	1	1	2	0.907378	0.884336	0.898297	0.990819	1.02004	0.979793	1.12954	1.05103	1.10182	1745	191.884	7.59131	1.11176	0.00188418	1.09755	0.0199509
E0CYI9	GRIP and coiled-coil domain-containing protein 2 OS=Mus musculus GN=Gcc2 PE=4 SV=1 - [E0CYI9_MOUSE]	0	1.52	5	3	3	3	0.998222	1.00087	0.929869	1.03108	1.00627	1.03566	0.969356	0.9514	1.00592	1576	182.896	5.12256	1.04918	0.126832	0.952382	0.057438
E9Q6L7	Glutathione S-transferase OS=Mus musculus GN=Gm10639 PE=3 SV=1 - [E9Q6L7_MOUSE]	0	17.57	2	3	5	5	1.161	1.29365	1.0734	1.03361	1.0111	1.04985	1.01781	0.951053	1.03913	222	25.4896	8.80713	0.877129	0.0903035	0.972024	0.373167
Q569L8	Centromere protein J OS=Mus musculus GN=Cenpj PE=2 SV=2 - [CENPJ_MOUSE]	0	1.12	1	1	1	1	1.04312	1.07036	0.965851	0.980367	0.982964	1.01099	0.926432	0.991565	1.01681	1344	152.985	6.55127	0.965898	0.345996	0.986715	0.669607
P41105	60S ribosomal protein L28 OS=Mus musculus GN=Rpl28 PE=1 SV=2 - [RL28_MOUSE]	0	33.58	6	6	6	9	1.10675	1.12817	1.14515	0.923247	0.957881	0.923142	0.934412	0.993983	0.983572	137	15.7237	12.0151	0.829651	0.000279154	1.0384	0.173479
Q61009	Scavenger receptor class B member 1 OS=Mus musculus GN=Scarb1 PE=1 SV=1 - [SCRB1_MOUSE]	0	2.75	1	2	2	2	1.01869	1.05633	1.14251	0.96094	0.960312	0.917657	1.00653	0.975276	1.03653	509	56.7169	8.08936	0.882328	0.0326687	1.0632	0.0583075
P29351	Tyrosine-protein phosphatase non-receptor type 6 OS=Mus musculus GN=Ptpn6 PE=1 SV=2 - [PTN6_MOUSE]	0	3.7	4	3	3	4	0.996444	0.991933	0.966629	0.995087	1.03047	0.958472	0.980672	1.00229	0.985909	595	67.5172	7.81104	1.00982	0.692691	0.994921	0.827962
P70695	Fructose-1,6-bisphosphatase isozyme 2 OS=Mus musculus GN=Fbp2 PE=2 SV=2 - [F16P2_MOUSE]	0	7.67	2	1	3	4	1.02495	1.00597	0.958742	1.07909	1.00653	1.03243	1.08289	0.937198	1.05792	339	36.9239	6.16357	1.04294	0.213461	0.987159	0.801719
P53395	Lipoamide acyltransferase component of branched-chain alpha-keto acid dehydrogenase complex, mitochondrial OS=Mus musculus GN=Dbt PE=1 SV=2 - [ODB2_MOUSE]	0	19.29	2	8	8	13	0.990988	1.03497	0.990398	0.965993	0.979413	0.945474	1.05783	1.03762	1.05523	482	53.2129	8.60205	0.958401	0.0780341	1.08987	0.00179715
Q4FE56	Ubiquitin carboxyl-terminal hydrolase OS=Mus musculus GN=Usp9x PE=1 SV=1 - [Q4FE56_MOUSE]	0	3.05	7	9	9	11	1.02211	1.00645	1.02721	0.966375	1.01379	0.988853	1.02967	0.975597	1.03999	2554	290.031	5.8335	0.971609	0.127036	1.02568	0.353136
Q9D2G2	Dihydrolipoyllysine-residue succinyltransferase component of 2-oxoglutarate dehydrogenase complex, mitochondrial OS=Mus musculus GN=Dlst PE=1 SV=1 - [ODO2_MOUSE]	0	2.64	1	1	1	6	0.98576	0.906478	0.913856	0.980506	1.06921	1.02565	0.970716	0.996665	0.888155	454	48.9635	8.95361	1.09596	0.0671959	0.928517	0.152538
B2RUA5	SAPS domain family, member 1 OS=Mus musculus GN=Ppp6r1 PE=2 SV=1 - [B2RUA5_MOUSE]	0	1.4	4	2	2	2	1.05686	1.07392	0.982036	0.992526	1.0164	1.02861	1.02477	0.980356	1.04185	856	94.4975	4.64014	0.975814	0.451911	1.00311	0.888979
H3BK95	Complement factor B (Fragment) OS=Mus musculus GN=Cfb PE=3 SV=1 - [H3BK95_MOUSE]	0	2.7	9	1	1	1	0.916308	1.01716	0.952074	1.07241	1.02392	1.03495	0.949594	0.960007	1.0515	296	33.5955	8.29443	1.08516	0.067867	0.945655	0.185765
Q9CQ58	Prolactin-8A9 OS=Mus musculus GN=Prl8a9 PE=2 SV=1 - [PR8A9_MOUSE]	0	4.98	3	1	2	2	1.17342	0.958387	1.12579	0.992143	0.948698	0.926684	0.921483	0.983294	0.938567	241	27.679	6.52197	0.880259	0.128358	0.991567	0.777265
Q3TZF3	Putative uncharacterized protein OS=Mus musculus GN=Otoa PE=2 SV=1 - [Q3TZF3_MOUSE]	0	1.85	7	2	3	3	0.910217	1.18233	1.01951	1.01168	1.01121	1.05832	0.833365	0.981396	0.801594	1137	126.292	5.71924	0.990091	0.90466	0.84913	0.0545541
Q6ZPX7	MKIAA1101 protein (Fragment) OS=Mus musculus GN=mKIAA1101 PE=4 SV=1 - [Q6ZPX7_MOUSE]	0	3.1	3	1	2	4	0.936816	0.938633	0.928949	1.02146	1.03021	1.03046	1.04664	1.01735	1.00632	451	49.922	7.29834	1.09904	2.49646e-05	0.996161	0.766135
Q6A078	Centrosomal protein of 290 kDa OS=Mus musculus GN=Cep290 PE=1 SV=2 - [CE290_MOUSE]	0	1.09	10	1	4	5	1.10941	1.00173	1.04862	1.06102	1.00745	1.0263	1.07107	1.01035	0.927542	2472	288.899	6.1001	0.979431	0.568331	0.972272	0.554999
B2RPU2	Pleckstrin homology domain-containing family D member 1 OS=Mus musculus GN=Plekhd1 PE=2 SV=1 - [PLHD1_MOUSE]	0	1.58	1	1	1	1	0.860534	0.800023	0.887637	1.13803	1.08589	1.13505	0.974841	0.967555	0.956221	505	59.0601	6.44287	1.31817	0.000944962	0.86295	0.000985196
Q7TSH2	Phosphorylase b kinase regulatory subunit beta OS=Mus musculus GN=Phkb PE=1 SV=1 - [KPBB_MOUSE]	0	2.12	7	3	3	3	0.977737	0.885873	0.949023	1.02126	1.02661	1.07304	0.957928	1.00673	0.932542	1085	123.811	6.82959	1.10961	0.0317021	0.928317	0.0522569
P56546	C-terminal-binding protein 2 OS=Mus musculus GN=Ctbp2 PE=1 SV=2 - [CTBP2_MOUSE]	0	3.15	8	1	2	2	1.23479	0.89743	1.02351	1.18362	1.04084	0.991522	1.02998	0.847999	0.731513	445	48.9261	6.94678	1.0191	0.868737	0.81141	0.124386
O88737	Protein bassoon OS=Mus musculus GN=Bsn PE=1 SV=4 - [BSN_MOUSE]	0	0.3	1	2	2	2	1.11553	1.02529	1.0508	0.920757	1.01819	0.938646	1.03483	0.931632	0.882774	3942	418.587	7.7085	0.90161	0.0599023	0.990145	0.869307
D3YTQ9	40S ribosomal protein S15 OS=Mus musculus GN=Rps15 PE=3 SV=1 - [D3YTQ9_MOUSE]	0	15.25	4	1	2	8	1.08239	1.10646	1.09558	0.913408	0.904091	0.915303	0.968756	0.981954	1.04352	118	13.7334	10.5942	0.832046	1.89496e-05	1.09566	0.0201174
Q3V471	Galectin (Fragment) OS=Mus musculus GN=Lgals3 PE=2 SV=1 - [Q3V471_MOUSE]	0	13.44	4	2	2	2	0.952425	0.965098	0.974764	1.02473	1.06921	1.05476	0.930424	1.04116	0.896579	186	19.9251	9.49561	1.08866	0.00425868	0.910901	0.109492
Q9R0Q6	Actin-related protein 2/3 complex subunit 1A OS=Mus musculus GN=Arpc1a PE=1 SV=1 - [ARC1A_MOUSE]	0	11.89	6	3	4	6	0.958837	0.911764	0.94714	1.0447	1.00047	1.0237	1.08839	1.0611	0.985321	370	41.5997	8.17725	1.08912	0.0117723	1.02149	0.546093
P12815	Programmed cell death protein 6 OS=Mus musculus GN=Pdcd6 PE=1 SV=2 - [PDCD6_MOUSE]	0	5.76	2	1	1	2	0.956241	0.977311	0.960897	1.03282	1.03793	1.01269	0.952233	0.998362	0.967863	191	21.8538	5.40186	1.0653	0.00325537	0.946492	0.0242434
D3YXP6	Phosphomevalonate kinase OS=Mus musculus GN=Pmvk PE=4 SV=1 - [D3YXP6_MOUSE]	0	5.06	3	1	1	1	0.995557	1.05972	0.986631	0.992152	1.06268	0.993642	0.927044	0.858965	0.915757	158	17.9313	9.86182	1.00216	0.949838	0.886267	0.021162
Q9CQ69	Cytochrome b-c1 complex subunit 8 OS=Mus musculus GN=Uqcrq PE=1 SV=3 - [QCR8_MOUSE]	0	37.8	2	3	3	7	1.05405	1.05587	1.07714	0.956434	0.938429	0.955342	1.02214	1.0181	1.04593	82	9.76211	10.2573	0.894305	0.000284633	1.08279	0.00167162
P38060	Hydroxymethylglutaryl-CoA lyase, mitochondrial OS=Mus musculus GN=Hmgcl PE=1 SV=2 - [HMGCL_MOUSE]	0	11.69	2	3	3	6	0.935615	0.932086	0.946542	1.05537	1.05314	1.06825	0.973157	0.958824	1.03625	325	34.2167	8.41162	1.12881	4.66802e-05	0.93436	0.0456053
Q60668	Heterogeneous nuclear ribonucleoprotein D0 OS=Mus musculus GN=Hnrnpd PE=1 SV=2 - [HNRPD_MOUSE]	0	4.79	7	2	2	4	0.961534	1.00047	1.01246	0.973701	0.986443	0.969589	0.997767	0.995584	1.03019	355	38.3303	7.81104	0.984963	0.409145	1.03202	0.0636337
Q9Z2I9	Succinyl-CoA ligase [ADP-forming] subunit beta, mitochondrial OS=Mus musculus GN=Sucla2 PE=1 SV=2 - [SUCB1_MOUSE]	0	5.83	5	3	3	5	0.926288	0.92394	0.933506	0.977913	0.987856	1.00881	1.02254	1.03472	1.07374	463	50.0821	7.00537	1.06856	0.00263935	1.05259	0.0437618
P12787	Cytochrome c oxidase subunit 5A, mitochondrial OS=Mus musculus GN=Cox5a PE=1 SV=2 - [COX5A_MOUSE]	0	14.38	1	2	3	6	1.18563	1.23283	1.15502	0.911428	0.925052	0.915105	0.86201	0.923903	0.892727	146	16.0913	6.53662	0.770002	0.000284339	0.973489	0.255211
A2AAN2	Signal recognition particle subunit SRP68 OS=Mus musculus GN=Srp68 PE=3 SV=1 - [A2AAN2_MOUSE]	0	4.94	3	3	3	6	1.01612	0.980179	1.08379	0.990629	1.02332	1.04641	0.902011	0.979281	0.888887	587	65.9118	7.26904	0.993596	0.857781	0.90518	0.0409392
Q71LX4	Talin-2 OS=Mus musculus GN=Tln2 PE=1 SV=3 - [TLN2_MOUSE]	0	0.88	14	2	3	5	0.921997	1.00176	1.09286	0.996573	1.0383	1.02022	0.994929	0.978852	1.04692	2375	253.462	5.79541	1.01275	0.813219	0.988744	0.655656
Q80ZS3	28S ribosomal protein S26, mitochondrial OS=Mus musculus GN=Mrps26 PE=1 SV=1 - [RT26_MOUSE]	0	7.5	1	2	2	3	1.0777	1.0332	1.00653	1.02321	0.98908	0.973464	0.928782	1.01912	0.890377	200	23.4295	9.96436	0.957762	0.159424	0.950607	0.295571
Q91XT4	Protein transport protein Sec16B OS=Mus musculus GN=Sec16b PE=1 SV=3 - [SC16B_MOUSE]	0	1.62	1	2	2	2	0.759758	0.742586	0.710957	1.06822	1.15793	1.12253	1.03899	1.03299	0.992127	1051	115.441	6.04932	1.51298	0.00021987	0.915017	0.0339683
Q810I7	Apoa4 protein OS=Mus musculus GN=Apoa4 PE=2 SV=1 - [Q810I7_MOUSE]	0	5.05	4	2	2	2	0.885276	0.812879	0.846339	1.1097	1.13932	1.1192	0.95917	0.944323	0.94285	376	42.8889	5.75732	1.32373	0.000266503	0.845058	6.84928e-05
Q3UAI4	Putative uncharacterized protein OS=Mus musculus GN=Sf3b2 PE=2 SV=1 - [Q3UAI4_MOUSE]	0	4.44	6	4	4	7	1.02391	1.00531	0.977616	0.983166	0.980569	1.00118	1.05471	1.01028	1.04366	878	98.1278	5.57959	0.986059	0.402339	1.04848	0.0320526
Q9WU78	Programmed cell death 6-interacting protein OS=Mus musculus GN=Pdcd6ip PE=1 SV=3 - [PDC6I_MOUSE]	0	7.94	4	6	7	10	0.940066	0.983157	0.973174	1.00166	1.00399	1.01649	1.04818	1.03791	1.06679	869	95.9642	6.52197	1.04341	0.0386207	1.04326	0.0105937
B7ZNL3	Tpm1 protein OS=Mus musculus GN=Tpm1 PE=2 SV=1 - [B7ZNL3_MOUSE]	0	14.79	26	3	5	9	1.024	0.995842	1.01041	1.02696	0.982745	1.01333	0.945631	0.969249	0.938678	284	32.6176	4.7417	0.997617	0.883341	0.943939	0.0242857
O89054	Cytoskeletal beta-actin (Fragment) OS=Mus musculus GN=Actb PE=2 SV=1 - [O89054_MOUSE]	0	43.38	1	1	3	10	0.949379	0.99118	0.984222	0.955586	0.953862	0.983822	1.08871	1.07931	1.04084	136	15.1994	4.65283	0.989226	0.551425	1.10908	0.00391291
Q8BK57	Putative uncharacterized protein OS=Mus musculus GN=Eif2b2 PE=2 SV=1 - [Q8BK57_MOUSE]	0	3.7	2	1	1	1	0.981513	0.980219	1.01925	0.975464	0.976229	0.976883	0.991727	1.05534	1.01433	351	38.8799	6.29053	0.98242	0.244248	1.04535	0.0762
Q8BTX6	Putative uncharacterized protein (Fragment) OS=Mus musculus GN=Skiv2l2 PE=2 SV=1 - [Q8BTX6_MOUSE]	0	5.24	10	4	5	5	0.94743	0.959482	1.02034	1.03027	1.03373	1.03489	0.953292	0.942278	1.06001	993	112.55	6.52197	1.05863	0.0646063	0.953755	0.272441
P51863	V-type proton ATPase subunit d 1 OS=Mus musculus GN=Atp6v0d1 PE=1 SV=2 - [VA0D1_MOUSE]	0	3.99	2	2	2	6	1.16669	1.17388	1.11955	0.862533	0.919214	0.934849	0.998266	0.997943	1.02905	351	40.2752	4.99561	0.785114	0.000875184	1.11362	0.0132701
Q8K0N8	Bms1 protein (Fragment) OS=Mus musculus GN=Bms1 PE=2 SV=1 - [Q8K0N8_MOUSE]	0	0.64	4	1	1	1	0.813286	0.773881	0.795585	0.970121	1.08131	1.04573	1.03676	1.03529	1.04605	938	105.712	5.13525	1.29982	0.00236248	1.00676	0.842612
S4R1L5	Baculoviral IAP repeat-containing protein 6 OS=Mus musculus GN=Birc6 PE=1 SV=1 - [S4R1L5_MOUSE]	0	0.49	11	3	4	6	0.883754	0.888736	0.85833	0.955039	1.03186	0.996786	0.990021	1.03278	1.02368	4853	528.989	6.02393	1.13413	0.00817919	1.02105	0.461622
Q3TVM1	Putative uncharacterized protein OS=Mus musculus GN=Sf3a1 PE=2 SV=1 - [Q3TVM1_MOUSE]	0	4.42	2	2	2	3	0.91661	1.04737	0.912054	1.04277	1.00183	1.03935	1.01557	1.04291	1.01734	791	88.5203	5.17334	1.0723	0.208461	0.997357	0.871918
Q9R060	Cytosolic Fe-S cluster assembly factor NUBP1 OS=Mus musculus GN=Nubp1 PE=1 SV=1 - [NUBP1_MOUSE]	0	2.81	1	1	1	1	0.92695	0.87294	0.947217	1.04698	1.04356	1.03037	0.993982	1.03835	1.07337	320	34.063	5.89697	1.13607	0.00539993	0.995128	0.839922
Q3TP88	Putative uncharacterized protein (Fragment) OS=Mus musculus GN=Col1a2 PE=2 SV=1 - [Q3TP88_MOUSE]	0	0.94	4	1	1	1	1.1497	1.05309	0.984443	1.04664	1.10878	0.972744	0.932274	0.946874	0.744476	959	91.8034	8.27979	0.981468	0.76669	0.838711	0.0916627
P32261	Antithrombin-III OS=Mus musculus GN=Serpinc1 PE=1 SV=1 - [ANT3_MOUSE]	0	8.17	3	3	3	3	0.962084	0.982772	0.981677	0.919813	0.944273	0.946745	1.02736	0.981616	0.992596	465	51.9706	6.45557	0.960464	0.0241256	1.06786	0.0173427
Q91W06	V-type proton ATPase subunit a OS=Mus musculus GN=Tcirg1 PE=2 SV=1 - [Q91W06_MOUSE]	0	2.76	10	2	3	3	1.25165	1.32903	1.26783	0.888247	0.884667	0.851998	0.965602	0.947957	0.975533	834	93.3879	6.32861	0.682059	9.99151e-05	1.10064	0.00332617
Q8K2L4	Ddx21 protein (Fragment) OS=Mus musculus GN=Ddx21 PE=1 SV=1 - [Q8K2L4_MOUSE]	0	2.18	5	1	2	2	1.0002	0.997684	0.983216	0.953629	1.0921	0.996932	1.00959	0.975963	1.07898	689	75.8083	9.30518	1.02065	0.644885	1.00719	0.893064
Q80UW7	IQ motif containing GTPase activating protein 1 OS=Mus musculus GN=Iqgap1 PE=2 SV=1 - [Q80UW7_MOUSE]	0	0.54	1	1	1	1	0.993551	1.04528	1.07783	0.916684	0.925857	0.926667	1.08488	1.01764	1.04517	1657	188.652	6.44287	0.888517	0.00944562	1.13668	0.00309772
Q9CPT4	UPF0556 protein C19orf10 homolog OS=Mus musculus GN=D17Wsu104e PE=2 SV=1 - [CS010_MOUSE]	0	15.66	1	2	2	4	1.1492	1.12134	1.10638	0.897395	0.941538	0.882285	0.981835	1.0711	1.04671	166	17.971	6.78564	0.805829	0.00055217	1.13906	0.0169737
D3Z7Q4	GTPase IMAP family member 4 OS=Mus musculus GN=Gimap4 PE=4 SV=1 - [D3Z7Q4_MOUSE]	0	46.07	4	1	3	4	1.01694	1.04533	1.02172	0.94376	0.873958	0.972867	1.03135	1.0168	1.07666	89	9.79481	7.28369	0.904862	0.0331254	1.11977	0.0318308
D3YTN4	GTPase IMAP family member 4 OS=Mus musculus GN=Gimap4 PE=4 SV=1 - [D3YTN4_MOUSE]	0	10.06	4	1	3	4	1.04697	0.992992	1.04385	0.924533	1.01196	0.982711	1.00057	1.00828	0.959612	328	38.0204	6.22705	0.946623	0.152314	1.01688	0.610997
Q80VP1	Epsin-1 OS=Mus musculus GN=Epn1 PE=1 SV=3 - [EPN1_MOUSE]	0	2.78	8	1	3	3	0.849254	0.784551	0.723185	1.13755	1.29141	1.17046	0.965701	1.03405	0.895294	575	60.1747	4.80518	1.52713	0.00220675	0.804306	0.0188969
Q8CFQ9	Fusion, derived from t(1216) malignant liposarcoma (Human) OS=Mus musculus GN=Fus PE=2 SV=1 - [Q8CFQ9_MOUSE]	0	5.61	5	2	2	3	1.07056	1.04611	1.05512	0.941978	1.01848	0.96107	1.02569	1.02205	1.00969	517	52.5705	9.36377	0.921097	0.0256929	1.04652	0.126081
B2RXW8	Ppfia1 protein OS=Mus musculus GN=Ppfia1 PE=1 SV=1 - [B2RXW8_MOUSE]	0	1.37	17	1	3	6	1.08932	1.03241	1.12882	0.992267	0.939814	0.996985	0.941535	0.99169	0.95593	1241	140.049	6.13818	0.901099	0.0327825	0.986374	0.603373
Q9Z2Y8	Proline synthase co-transcribed bacterial homolog protein OS=Mus musculus GN=Prosc PE=1 SV=1 - [PROSC_MOUSE]	0	17.15	13	4	4	5	0.987093	0.947876	0.947709	1.01904	0.980501	1.03674	1.01133	0.990308	0.998395	274	30.0296	8.26514	1.05328	0.0726784	0.988064	0.532259
G3UXL2	Protein Prps1l3 OS=Mus musculus GN=Prps1l3 PE=3 SV=1 - [G3UXL2_MOUSE]	0	4.09	6	1	1	1	1.05101	0.93206	0.968333	0.957422	0.981485	1.03839	0.992955	1.04999	0.948635	318	34.8019	6.97607	1.00877	0.849329	1.0048	0.906083
D6RHA2	N-acylglucosamine 2-epimerase OS=Mus musculus GN=Renbp PE=4 SV=2 - [D6RHA2_MOUSE]	0	1.67	2	1	1	1	1.14727	1.10162	1.23348	1.015	0.894717	0.983947	0.930428	0.960304	0.919077	419	48.4781	6.25244	0.830947	0.0206143	0.971021	0.503747
A2AGL5	Apoptosis, caspase activation inhibitor, isoform CRA_c OS=Mus musculus GN=Aven PE=4 SV=1 - [A2AGL5_MOUSE]	0	3.69	4	1	1	1	1.18934	0.976741	1.01423	1.08864	1.08644	0.936893	0.965248	0.968887	0.793152	217	24.0579	4.58936	0.978509	0.796227	0.876387	0.169907
Q5SV41	Phosphatidylcholine transfer protein OS=Mus musculus GN=Pctp PE=4 SV=1 - [Q5SV41_MOUSE]	0	7.01	2	2	2	4	0.815217	0.820893	0.793671	1.11699	1.16145	1.12069	0.983734	0.994551	0.998391	214	24.6403	6.23975	1.39895	3.99206e-05	0.875716	0.000699848
D3Z792	Reticulon-4-interacting protein 1, mitochondrial OS=Mus musculus GN=Rtn4ip1 PE=4 SV=1 - [D3Z792_MOUSE]	0	5.23	3	1	1	1	0.976136	0.934389	0.871957	1.02983	0.974588	1.00017	0.93515	0.980427	0.910149	172	19.0349	6.94678	1.07983	0.0965106	0.940468	0.0838423
J3QP41	Protein CREG1 OS=Mus musculus GN=Creg1 PE=4 SV=1 - [J3QP41_MOUSE]	0	6.16	2	1	1	1	1.00932	0.979413	1.03699	1.02884	1.02061	1.01347	0.973693	0.895098	0.981908	146	15.9803	6.80029	1.01229	0.511107	0.930714	0.0650584
A1L314	Macrophage-expressed gene 1 protein OS=Mus musculus GN=Mpeg1 PE=2 SV=1 - [MPEG1_MOUSE]	0	1.54	2	1	1	1	0.968719	0.989601	0.935556	0.964836	1.05279	1.00961	1.02681	0.97797	1.11285	713	78.3403	5.92236	1.04608	0.210936	1.02986	0.555528
Q61646	Haptoglobin OS=Mus musculus GN=Hp PE=1 SV=1 - [HPT_MOUSE]	0	5.76	1	2	2	5	1.04691	1.16998	1.08511	0.960169	0.906917	0.914812	1.0816	1.07033	1.08766	347	38.7275	6.29053	0.842488	0.0122805	1.16452	0.000922851
Q3KNM9	Apoo protein OS=Mus musculus GN=Apoo PE=2 SV=1 - [Q3KNM9_MOUSE]	0	6.1	2	1	1	1	0.961144	1.00666	0.926364	0.97867	0.96627	1.01711	1.04948	1.03302	1.15431	164	18.8146	8.66064	1.02345	0.461891	1.09276	0.0889571
E9PXY1	Cullin-4B OS=Mus musculus GN=Cul4b PE=1 SV=2 - [E9PXY1_MOUSE]	0	6.47	22	4	7	8	0.969435	0.965784	0.983321	1.00607	1.03119	1.00298	1.00601	1.01092	0.949182	896	102.345	7.95752	1.0417	0.0175738	0.975614	0.318963
P56391	Cytochrome c oxidase subunit 6B1 OS=Mus musculus GN=Cox6b1 PE=1 SV=2 - [CX6B1_MOUSE]	0	25.58	2	2	2	2	1.02859	1.01961	1.0388	0.924182	0.95209	0.933528	1.02736	1.01821	1.0309	86	10.0649	8.71924	0.910207	0.000733371	1.0949	0.000597675
Q9WUZ9	Ectonucleoside triphosphate diphosphohydrolase 5 OS=Mus musculus GN=Entpd5 PE=1 SV=1 - [ENTP5_MOUSE]	0	3.75	2	2	2	10	0.923029	0.989003	0.93597	1.07188	1.0406	1.04322	0.927573	0.909592	0.962411	427	47.0717	5.2876	1.10804	0.0104046	0.887151	0.0030075
Q3V2I5	Glyceraldehyde-3-phosphate dehydrogenase (Fragment) OS=Mus musculus GN=Gapdhs PE=2 SV=1 - [Q3V2I5_MOUSE]	0	11.86	4	1	2	3	0.974274	0.937312	0.940917	1.04331	0.999257	1.01882	1.02676	1.04847	1.06287	236	25.1688	8.74854	1.07323	0.0159377	1.02506	0.196254
O08553	Dihydropyrimidinase-related protein 2 OS=Mus musculus GN=Dpysl2 PE=1 SV=2 - [DPYL2_MOUSE]	0	2.1	1	1	1	2	1.01649	0.975567	1.05221	0.959941	0.934597	0.934528	1.00438	0.981793	1.0608	572	62.2386	6.37939	0.92931	0.0389214	1.07702	0.0437299
Q6GQT3	2010300C02Rik protein OS=Mus musculus GN=2010300C02Rik PE=2 SV=1 - [Q6GQT3_MOUSE]	0	1.44	2	1	1	1	0.984818	0.871652	0.981734	1.08199	1.01135	1.00658	1.08518	1.00703	0.869873	835	89.3216	5.65576	1.09221	0.121453	0.955536	0.533361
Q9QUM9	Proteasome subunit alpha type-6 OS=Mus musculus GN=Psma6 PE=1 SV=1 - [PSA6_MOUSE]	0	16.26	3	4	4	9	0.992687	0.986973	0.973039	1.02109	1.00623	1.01646	1.01563	1.03024	0.929404	246	27.3548	6.75635	1.03085	0.0141658	0.977491	0.511936
Q920R0	Alsin OS=Mus musculus GN=Als2 PE=1 SV=3 - [ALS2_MOUSE]	0	1.45	7	1	4	7	1.01524	0.971924	1.00727	0.915971	0.978712	0.991565	0.988699	1.04687	1.09467	1651	182.451	6.30322	0.963871	0.25082	1.08454	0.102358
Q9QY40	Plexin-B3 OS=Mus musculus GN=Plxnb3 PE=1 SV=2 - [PLXB3_MOUSE]	0	0.47	1	1	1	1	1.08504	0.963819	1.11156	0.942824	1.00296	1.08099	0.932357	0.956188	0.947388	1902	208.233	5.94775	0.957715	0.502802	0.936949	0.192179
Q3UPG1	Putative uncharacterized protein OS=Mus musculus GN=Hmbs PE=2 SV=1 - [Q3UPG1_MOUSE]	0	3.49	4	1	1	1	0.893286	0.972536	0.920821	0.998784	0.965898	1.04171	1.04221	1.04308	1.07834	344	37.757	7.15186	1.07886	0.0836737	1.0523	0.103762
Q3U726	Putative uncharacterized protein (Fragment) OS=Mus musculus GN=Ifit1 PE=2 SV=1 - [Q3U726_MOUSE]	0	3.37	7	2	2	2	0.932894	0.997178	0.870972	1.07157	1.11375	1.1388	1.00258	1.0927	1.01123	386	44.7349	8.38232	1.18674	0.0135473	0.934537	0.105278
B7ZP16	Agxt2 protein OS=Mus musculus GN=Agxt2 PE=2 SV=1 - [B7ZP16_MOUSE]	0	20.9	4	10	10	26	0.896344	0.923542	0.904534	1.00501	1.04555	1.03043	1.00343	1.02413	1.01924	512	57.0108	7.89893	1.13088	0.00114825	0.988906	0.442396
Q3UDQ7	Putative uncharacterized protein OS=Mus musculus GN=Afg3l2 PE=2 SV=1 - [Q3UDQ7_MOUSE]	0	4.15	8	2	3	4	1.09902	1.04429	1.12286	0.986568	1.06801	0.955075	0.994488	0.950311	0.871188	795	88.6932	8.60205	0.921462	0.104779	0.935652	0.260743
Q6KAN2	MFLJ00311 protein (Fragment) OS=Mus musculus GN=mFLJ00311 PE=4 SV=1 - [Q6KAN2_MOUSE]	0	2.46	2	1	1	1	1.2006	1.10038	1.17497	1.25459	1.30453	1.27302	0.371135	1.20458	0.388652	285	29.8512	4.94482	1.10247	0.023717	0.512602	0.0865575
Q9Z2K1	Keratin, type I cytoskeletal 16 OS=Mus musculus GN=Krt16 PE=1 SV=3 - [K1C16_MOUSE]	0	6.18	16	1	3	4	0.550646	0.515159	0.550127	1.61813	1.57574	1.69494	0.595165	0.579073	0.592133	469	51.5743	5.19873	3.02537	7.71623e-06	0.36131	7.81824e-06
A2A513	Keratin, type I cytoskeletal 10 OS=Mus musculus GN=Krt10 PE=3 SV=1 - [A2A513_MOUSE]	0	2.85	10	1	2	2	0.764679	0.713463	0.760366	1.11317	1.12807	1.21834	0.864187	0.839017	0.882938	561	57.0067	5.07178	1.54548	0.000376817	0.747532	0.00117019
A2AP32	NADH dehydrogenase [ubiquinone] 1 beta subcomplex subunit 6 OS=Mus musculus GN=Ndufb6 PE=1 SV=1 - [A2AP32_MOUSE]	0	7.22	2	1	1	5	0.918182	0.976813	0.959507	0.923324	0.922484	0.870866	1.15714	1.30098	1.15834	97	11.7341	9.59814	0.951716	0.134791	1.3312	0.00411882
A0A087WPF9	Basic leucine zipper and W2 domain-containing protein 1 (Fragment) OS=Mus musculus GN=Bzw1 PE=1 SV=1 - [A0A087WPF9_MOUSE]	0	3.16	3	1	1	1	1.04976	0.990883	1.0561	1.08074	0.984594	0.945305	0.979416	0.97888	1.01236	253	29.0141	9.17334	0.972196	0.560529	0.986719	0.765385
Q3TJX0	Putative uncharacterized protein OS=Mus musculus GN=Lcp1 PE=2 SV=1 - [Q3TJX0_MOUSE]	0	9.41	8	5	6	8	1.09483	1.05986	1.07606	0.979597	0.966706	0.953761	0.983642	1.00994	1.0054	627	70.0908	5.32568	0.897646	0.000929182	1.03411	0.0402815
Q9WV98	Mitochondrial import inner membrane translocase subunit Tim9 OS=Mus musculus GN=Timm9 PE=1 SV=1 - [TIM9_MOUSE]	0	34.83	1	2	2	4	1.02768	0.979742	1.01658	1.01106	1.01793	0.995708	0.979977	1.04206	0.979501	89	10.3372	7.21045	1.00023	0.989124	0.992345	0.741051
O89079	Coatomer subunit epsilon OS=Mus musculus GN=Cope PE=2 SV=3 - [COPE_MOUSE]	0	13.96	6	3	3	5	0.997784	1.00643	0.967092	0.966769	0.974665	1.01816	1.03439	1.03785	0.994159	308	34.5454	5.05908	0.99606	0.854408	1.03609	0.169332
Q921M3	Splicing factor 3B subunit 3 OS=Mus musculus GN=Sf3b3 PE=2 SV=1 - [SF3B3_MOUSE]	0	0.49	1	1	1	3	1.10216	1.10557	1.12209	0.892384	0.908835	0.923216	1.0304	0.976741	0.995415	1217	135.465	5.26221	0.818193	4.87539e-05	1.10208	0.0068412
B2RWE8	Eif4b protein OS=Mus musculus GN=Eif4b PE=2 SV=1 - [B2RWE8_MOUSE]	0	11.66	10	4	6	8	0.881343	0.899404	0.979896	1.03647	1.08558	1.04177	1.00717	1.05173	0.959761	403	46.4506	5.8208	1.14604	0.016872	0.954122	0.191043
Q3UGL3	Putative uncharacterized protein OS=Mus musculus GN=Clint1 PE=2 SV=1 - [Q3UGL3_MOUSE]	0	5.3	5	3	3	7	1.03285	1.02316	1.05313	1.00796	0.978883	1.00912	0.974463	0.993637	0.910356	623	67.7286	6.26514	0.963596	0.0466119	0.960779	0.221242
Q3V2X2	Putative uncharacterized protein (Fragment) OS=Mus musculus GN=Kidins220 PE=2 SV=1 - [Q3V2X2_MOUSE]	0	1.1	16	1	2	2	0.873058	0.91722	0.901928	1.10906	1.02694	1.05203	0.904071	0.905457	0.941615	1181	132.033	8.33838	1.18417	0.00387455	0.862959	0.00589098
O55222	Integrin-linked protein kinase OS=Mus musculus GN=Ilk PE=1 SV=2 - [ILK_MOUSE]	0	4.65	2	2	2	2	0.984717	1.02939	1.01033	1.0206	1.02082	1.03283	1.00271	1.00413	1.00115	452	51.3399	8.07471	1.01647	0.287777	0.978444	0.00588759
P61982	14-3-3 protein gamma OS=Mus musculus GN=Ywhag PE=1 SV=2 - [1433G_MOUSE]	0	10.12	5	2	3	11	1.09142	1.07471	1.00514	1.01478	1.04392	1.05881	0.928295	0.956251	0.895733	247	28.2849	4.89404	0.983045	0.575181	0.891829	0.00665851
Q62418	Drebrin-like protein OS=Mus musculus GN=Dbnl PE=1 SV=2 - [DBNL_MOUSE]	0	3.44	1	2	2	2	0.888985	0.932695	0.987891	1.06387	1.07576	1.08533	0.937797	0.929375	0.914731	436	48.6696	4.91943	1.14785	0.00911246	0.862616	8.65947e-05
Q91YM2	Rho GTPase-activating protein 35 OS=Mus musculus GN=Arhgap35 PE=1 SV=3 - [RHG35_MOUSE]	0	0.8	5	2	2	2	0.890643	0.994235	1.00699	0.982503	1.02666	0.983895	0.989867	1.03935	1.05826	1499	170.285	6.60986	1.03499	0.442217	1.03155	0.276788
Q0KK56	Protein FAM184B OS=Mus musculus GN=Fam184b PE=2 SV=1 - [F184B_MOUSE]	0	1.17	1	2	2	2	0.908876	0.849294	0.922318	1.06174	1.02168	1.07346	1.03082	1.09622	0.890592	942	107.534	5.78271	1.17773	0.00439049	0.955887	0.499846
Q3UZ08	Putative uncharacterized protein (Fragment) OS=Mus musculus GN=BC026585 PE=2 SV=1 - [Q3UZ08_MOUSE]	0	15.49	4	1	1	1	0.956717	0.985861	0.908962	1.05021	1.03744	1.03409	0.967071	1.02885	0.99333	71	8.11116	9.83252	1.09476	0.0171745	0.95756	0.0760575
E9Q852	Afadin OS=Mus musculus GN=Mllt4 PE=1 SV=2 - [E9Q852_MOUSE]	0	1.99	8	5	5	7	1.00734	1.00899	1.01558	0.962519	0.958379	0.958195	0.995224	1.02214	1.10763	1805	204.399	6.23975	0.949598	6.07058e-05	1.08541	0.0730118
Q8R123	FAD synthase OS=Mus musculus GN=Flad1 PE=1 SV=1 - [FAD1_MOUSE]	0	5.69	3	2	2	3	1.04934	1.01447	1.06486	1.01524	1.07393	1.04186	0.887141	1.04361	0.881602	492	54.732	6.63916	1.00076	0.973847	0.898221	0.129428
Q6NS54	Slc9a3r2 protein OS=Mus musculus GN=Slc9a3r2 PE=2 SV=1 - [Q6NS54_MOUSE]	0	6.01	6	2	2	2	1.11843	1.03389	1.03794	0.96914	0.965484	0.979208	0.949906	0.991256	0.936106	316	35.278	8.1333	0.913355	0.0296438	0.987451	0.514664
P45700	Mannosyl-oligosaccharide 1,2-alpha-mannosidase IA OS=Mus musculus GN=Man1a1 PE=1 SV=1 - [MA1A1_MOUSE]	0	4.12	4	2	2	3	0.959911	0.948711	0.948676	1.01446	1.07248	1.02173	1.03568	0.997881	1.01411	655	73.2296	6.81494	1.08798	0.010838	0.980377	0.393455
Q5SUF2	Luc7-like protein 3 OS=Mus musculus GN=Luc7l3 PE=1 SV=1 - [LC7L3_MOUSE]	0	6.71	7	3	4	4	0.976285	0.93701	0.964151	1.00816	1.01253	0.916432	1.01079	1.08138	1.07073	432	51.4191	9.77393	1.02074	0.58365	1.07687	0.120612
Q9CZN7	Serine hydroxymethyltransferase OS=Mus musculus GN=Shmt2 PE=1 SV=1 - [Q9CZN7_MOUSE]	0	16.47	9	5	6	10	1.03006	1.01195	1.03422	0.978621	0.994796	0.97064	0.989431	1.00899	0.998294	504	55.7236	8.47021	0.957036	0.0110896	1.01789	0.125391
Q9CT84	Putative uncharacterized protein (Fragment) OS=Mus musculus GN=Gnpat PE=2 SV=1 - [Q9CT84_MOUSE]	0	3.51	5	1	1	1	0.905893	0.868322	0.976402	1.33191	1.30513	1.35103	0.476093	1.20969	0.52573	228	25.5922	8.1333	1.44988	0.000276097	0.554533	0.066913
Q3TFF0	Putative uncharacterized protein OS=Mus musculus GN=Dnaja2 PE=2 SV=1 - [Q3TFF0_MOUSE]	0	8.98	2	4	4	5	0.890072	0.926602	0.950547	1.00389	1.02223	1.03104	0.9881	0.970252	0.991304	412	45.7176	6.354	1.10477	0.00747353	0.964837	0.0256654
Q8BMP4	G-protein coupled estrogen receptor 1 OS=Mus musculus GN=Gper1 PE=1 SV=2 - [GPER1_MOUSE]	0	1.6	1	1	1	2	1.29323	1.19008	1.16419	0.849591	0.933903	0.827258	1.07836	0.968587	0.853546	375	42.4511	7.6499	0.715765	0.0024878	1.11098	0.254052
Q9WVE8	Protein kinase C and casein kinase substrate in neurons protein 2 OS=Mus musculus GN=Pacsin2 PE=1 SV=1 - [PACN2_MOUSE]	0	5.97	7	3	3	4	0.963521	0.923555	0.972034	1.01035	1.00454	1.03503	0.974977	0.966754	0.995847	486	55.7982	5.19873	1.06674	0.0225907	0.963165	0.0424325
E9PZJ8	Activating signal cointegrator 1 complex subunit 3 OS=Mus musculus GN=Ascc3 PE=1 SV=1 - [ASCC3_MOUSE]	0	0.32	1	1	1	1	1.13961	1.00842	0.972102	0.958248	0.946062	0.993917	0.934467	0.963025	1.0597	2198	250.398	7.02002	0.928882	0.234312	1.02035	0.652995
O89110	Caspase-8 OS=Mus musculus GN=Casp8 PE=1 SV=1 - [CASP8_MOUSE]	0	6.88	3	3	3	4	0.934529	0.9213	0.966761	1.02672	1.0475	0.997987	1.03931	1.07451	1.08315	480	55.3213	5.24951	1.08844	0.0134515	1.04061	0.10168
Q9JKX3	Transferrin receptor protein 2 OS=Mus musculus GN=Tfr2 PE=2 SV=2 - [TFR2_MOUSE]	0	3.63	2	3	3	3	0.963634	0.974961	1.02753	1.00764	1.04552	0.982492	0.994832	0.998971	1.08993	798	88.3469	6.12549	1.02344	0.437355	1.01584	0.679524
Q8R151	NFX1-type zinc finger-containing protein 1 OS=Mus musculus GN=Znfx1 PE=2 SV=3 - [ZNFX1_MOUSE]	0	1.78	4	4	4	4	1.05224	1.06999	1.00515	1.00604	0.966163	0.963124	1.00765	0.987796	1.01813	1909	218.687	7.47412	0.938592	0.0545381	1.02666	0.187849
J3KMH5	Melanoma inhibitory activity protein 3 OS=Mus musculus GN=Mia3 PE=1 SV=1 - [J3KMH5_MOUSE]	0	3.84	2	1	3	4	1.08361	1.0637	1.0395	0.989062	1.01388	0.986696	0.917431	0.904691	0.935247	781	87.1545	8.80713	0.938132	0.0130788	0.922307	0.00336807
Q9CPQ1	Cytochrome c oxidase subunit 6C OS=Mus musculus GN=Cox6c PE=1 SV=3 - [COX6C_MOUSE]	0	51.32	11	5	6	7	1.13224	1.08562	1.11764	1.04046	1.00301	0.992431	0.9067	0.990017	0.791619	76	8.46351	10.1401	0.910177	0.00758897	0.885516	0.122592
Q9D7N9	Adipocyte plasma membrane-associated protein OS=Mus musculus GN=Apmap PE=1 SV=1 - [APMAP_MOUSE]	0	7.71	1	2	2	2	0.959634	0.976114	0.974833	1.00731	0.992132	1.03453	1.03792	1.00372	1.00666	415	46.4047	6.31592	1.04239	0.0380291	1.00472	0.78716
Q6TNG5	Staufen OS=Mus musculus GN=Stau1 PE=2 SV=1 - [Q6TNG5_MOUSE]	0	5.96	15	2	3	3	0.883148	0.832836	0.870413	1.11153	1.07485	1.08152	1.03381	1.00097	0.982696	436	48.7094	9.86182	1.2635	0.00027185	0.923366	0.0111878
Q3V222	Putative uncharacterized protein (Fragment) OS=Mus musculus GN=Sec24c PE=2 SV=1 - [Q3V222_MOUSE]	0	6.35	6	3	3	5	1.04534	1.01031	0.999629	0.98138	0.951708	0.983184	1.02363	1.01609	1.0792	803	89.2592	6.30322	0.954501	0.0541462	1.06949	0.0391433
Q91Y15	Protocadherin alpha 5 OS=Mus musculus PE=2 SV=1 - [Q91Y15_MOUSE]	0	0.64	1	1	1	1	1.21871	1.05673	0.91285	1.02673	0.997662	0.979329	1.11416	1.1889	0.948522	934	101.631	5.14795	0.94211	0.529247	1.08252	0.317215
P24527	Leukotriene A-4 hydrolase OS=Mus musculus GN=Lta4h PE=1 SV=4 - [LKHA4_MOUSE]	0	6.87	1	4	4	8	1.04644	1.05682	1.02599	1.00759	0.997241	1.00057	0.968288	0.958716	0.979434	611	69.0071	6.41748	0.960419	0.0124452	0.967072	0.00798768
E9Q286	Little elongation complex subunit 1 OS=Mus musculus GN=Ice1 PE=2 SV=1 - [ICE1_MOUSE]	0	0.94	1	1	1	1	0.920417	0.906466	0.942111	0.927576	0.954656	0.924212	1.13475	1.1124	1.13696	2241	242.103	5.47803	1.01352	0.427698	1.20584	0.000101209
Q9CV67	Putative uncharacterized protein (Fragment) OS=Mus musculus GN=Slc27a4 PE=2 SV=1 - [Q9CV67_MOUSE]	0	2.1	2	1	1	1	0.997021	0.918944	0.912902	1.05064	1.06535	1.07742	0.944028	0.913202	0.977005	334	37.8441	7.98682	1.12886	0.0125165	0.887527	0.00390355
A0A087WNZ7	E3 ubiquitin-protein ligase TRIP12 OS=Mus musculus GN=Trip12 PE=1 SV=1 - [A0A087WNZ7_MOUSE]	0	1.05	6	2	3	4	0.993982	1.00577	0.991819	1.07715	1.00257	1.02014	1.00013	0.942309	1.03398	1992	220.523	8.44092	1.03619	0.190499	0.960182	0.304639
F6XZB0	Nuclear respiratory factor 1 (Fragment) OS=Mus musculus GN=Nrf1 PE=4 SV=1 - [F6XZB0_MOUSE]	0	2.75	1	1	1	1	1.3122	1.09974	1.06929	0.910522	0.975989	0.904598	0.965105	0.980438	0.746813	218	22.397	4.57666	0.801759	0.0448163	0.964619	0.697733
Q3TI79	Putative uncharacterized protein OS=Mus musculus GN=Dkc1 PE=2 SV=1 - [Q3TI79_MOUSE]	0	5.11	5	3	3	4	1.00995	1.07004	1.04193	1.00233	0.979743	1.01965	0.963469	0.984684	1.0249	509	57.4053	9.27588	0.961502	0.127085	0.990448	0.678282
Q80TU6	MKIAA0670 protein (Fragment) OS=Mus musculus GN=Acin1 PE=2 SV=1 - [Q80TU6_MOUSE]	0	0.95	8	2	2	2	1.07653	0.992295	1.02298	1.02677	1.01012	1.08678	0.89513	0.9105	0.937299	1266	142.768	5.63037	1.01031	0.769562	0.878112	0.00853274
Q3TR43	Putative uncharacterized protein OS=Mus musculus GN=Dpp4 PE=2 SV=1 - [Q3TR43_MOUSE]	0	13.03	2	9	9	14	1.07857	1.06771	1.06592	0.978837	0.969541	0.986731	0.984727	0.964653	0.996254	729	83.7766	6.39209	0.913736	0.000129716	1.00359	0.754741
Q9JJI8	60S ribosomal protein L38 OS=Mus musculus GN=Rpl38 PE=2 SV=3 - [RL38_MOUSE]	0	18.57	14	1	2	2	1.1572	1.16574	1.16616	0.89784	0.870305	0.92571	1.07248	1.04064	1.11118	70	8.19872	10.0962	0.772076	8.28056e-05	1.19691	0.00241418
Q6A025	Protein phosphatase 1 regulatory subunit 26 OS=Mus musculus GN=Ppp1r26 PE=2 SV=2 - [PPR26_MOUSE]	0	0.69	1	1	1	1	0.888057	0.801801	0.925885	1.01257	1.01943	1.05133	1.26503	1.25582	1.1235	1163	124.858	8.76318	1.17876	0.0156468	1.18195	0.0167106
Q3UY05	Putative uncharacterized protein OS=Mus musculus GN=Ndufs8 PE=2 SV=1 - [Q3UY05_MOUSE]	0	8.49	4	2	2	7	1.07511	1.11158	1.08429	0.973308	0.981142	0.953183	0.968611	0.982117	1.01638	212	24.0218	6.87354	0.888919	0.000918342	1.02045	0.295219
P52430	Serum paraoxonase/arylesterase 1 OS=Mus musculus GN=Pon1 PE=1 SV=2 - [PON1_MOUSE]	0	10.42	3	3	5	16	1.39381	1.39445	1.37174	0.935391	0.950501	0.941321	0.902398	0.911305	0.816666	355	39.5403	5.22412	0.67962	8.65172e-07	0.930375	0.0977609
P10922	Histone H1.0 OS=Mus musculus GN=H1f0 PE=2 SV=4 - [H10_MOUSE]	0	9.28	5	1	2	2	1.24471	1.11195	1.0994	0.820272	1.01411	0.88548	0.903516	0.959195	0.900015	194	20.8482	10.9019	0.786985	0.0288829	1.01576	0.823728
Q922Q1	Mitochondrial amidoxime reducing component 2 OS=Mus musculus GN=Marc2 PE=1 SV=1 - [MARC2_MOUSE]	0	4.73	2	2	2	15	0.950104	0.942196	0.924365	1.00256	1.05253	1.01567	0.989208	1.05821	1.05004	338	38.1696	8.67529	1.09021	0.00724731	1.00869	0.753165
Q3UC76	Putative uncharacterized protein OS=Mus musculus GN=Eif1a PE=2 SV=1 - [Q3UC76_MOUSE]	0	11.81	17	2	2	3	1.05847	1.00813	1.06649	0.978318	0.998741	0.975483	0.985058	0.994162	0.970474	144	16.4652	5.23682	0.942373	0.0377209	0.999035	0.929347
Q3UZ39	Leucine-rich repeat flightless-interacting protein 1 OS=Mus musculus GN=Lrrfip1 PE=1 SV=2 - [LRRF1_MOUSE]	0	1.1	1	1	1	2	0.802361	0.947584	0.889155	1.0308	1.06701	1.02737	1.04494	0.981082	1.04341	729	79.2012	4.81787	1.18418	0.0212416	0.982164	0.491482
A3KMP2	Tetratricopeptide repeat protein 38 OS=Mus musculus GN=Ttc38 PE=2 SV=2 - [TTC38_MOUSE]	0	4.73	1	2	2	2	1.00364	1.01013	0.98364	1.00105	0.964685	0.996961	1.04608	1.00936	1.03083	465	52.1903	6.30322	0.988419	0.454746	1.04171	0.0583204
P52480	Pyruvate kinase PKM OS=Mus musculus GN=Pkm PE=1 SV=4 - [KPYM_MOUSE]	0	4.33	1	3	3	7	1.2975	1.16752	1.23732	0.94632	0.90725	0.91069	0.905419	0.964633	0.743226	531	57.808	7.47412	0.746624	0.00138826	0.945381	0.496427
E9PWV3	Ribosomal protein S6 kinase OS=Mus musculus GN=Rps6ka1 PE=1 SV=1 - [E9PWV3_MOUSE]	0	2.09	24	2	2	2	1.02885	0.979249	1.0206	0.974705	0.982534	1.01665	1.03985	0.981648	0.987806	719	81.2611	8.54346	0.981906	0.413405	1.01191	0.627711
A2AKD7	Alpha-1-syntrophin OS=Mus musculus GN=Snta1 PE=1 SV=1 - [A2AKD7_MOUSE]	0	1.6	3	1	1	1	1.02012	1.02354	1.01045	0.959645	1.00273	0.946263	1.00727	1.04051	0.989098	499	53.2494	6.80029	0.952369	0.0501333	1.04409	0.133227
P47856	Glutamine--fructose-6-phosphate aminotransferase [isomerizing] 1 OS=Mus musculus GN=Gfpt1 PE=1 SV=3 - [GFPT1_MOUSE]	0	5.31	4	3	3	6	0.945641	0.972322	1.0412	0.99844	1.00075	0.993156	1.01446	1.00978	1.03762	697	78.4892	6.84424	1.01121	0.718227	1.02323	0.0597565
G3UZK4	60S ribosomal protein L18 OS=Mus musculus GN=Rpl18 PE=4 SV=1 - [G3UZK4_MOUSE]	0	17.65	17	1	3	3	1.13449	1.17566	1.09051	1.01214	0.990976	0.966358	0.845826	1.04469	0.954424	136	15.2355	11.8101	0.873203	0.00675294	0.958061	0.520412
Q99K94	Signal transducer and activator of transcription OS=Mus musculus GN=Stat1 PE=2 SV=1 - [Q99K94_MOUSE]	0	5.62	16	4	4	5	0.918791	0.91067	0.91565	1.00212	1.0508	1.08804	0.978618	1.00305	1.07535	712	83.0544	6.02393	1.1442	0.00616772	0.973274	0.504869
Q921R2	MCG123365, isoform CRA_a OS=Mus musculus GN=Rps13 PE=2 SV=1 - [Q921R2_MOUSE]	0	21.43	3	4	4	16	1.15645	1.13103	1.12744	0.97316	1.03897	0.969038	0.872692	0.918833	0.794616	140	16.1322	10.7114	0.872985	0.00408059	0.867492	0.036922
P61290	Proteasome activator complex subunit 3 OS=Mus musculus GN=Psme3 PE=1 SV=1 - [PSME3_MOUSE]	0	8.27	4	2	2	2	0.975495	0.917843	1.01905	1.06746	0.993756	0.983979	1.02006	1.04686	1.04726	254	29.4876	5.94775	1.0456	0.324188	1.02265	0.455314
Q5SUG2	Protein Cacna1g OS=Mus musculus GN=Cacna1g PE=1 SV=1 - [Q5SUG2_MOUSE]	0	0.74	28	2	3	3	1.26258	1.26406	1.24035	0.909251	0.918627	0.919371	0.863177	0.837898	0.829208	2176	241.294	7.2251	0.729295	2.1555e-06	0.921024	0.00249559
P32233	Developmentally-regulated GTP-binding protein 1 OS=Mus musculus GN=Drg1 PE=1 SV=1 - [DRG1_MOUSE]	0	2.45	3	1	1	2	0.974798	1.04513	1.0529	0.939501	0.947557	0.987334	0.982999	1.02405	1.02476	367	40.4868	8.89502	0.935422	0.0840319	1.05477	0.0604222
Q99KR7	Peptidyl-prolyl cis-trans isomerase F, mitochondrial OS=Mus musculus GN=Ppif PE=1 SV=1 - [PPIF_MOUSE]	0	13.11	6	1	4	6	1.07059	1.09636	1.09256	0.989463	0.936898	0.952948	0.979862	0.981849	0.986256	206	21.723	9.15869	0.883356	0.00193111	1.02384	0.21788
Q8K0E8	Fibrinogen beta chain OS=Mus musculus GN=Fgb PE=2 SV=1 - [FIBB_MOUSE]	0	14.76	1	6	6	9	0.819537	0.847316	0.907137	0.974372	0.983223	0.960043	1.0462	1.02064	1.04185	481	54.7177	7.07861	1.13351	0.0127654	1.06548	0.0035886
O09158	Cytochrome P450 3A25 OS=Mus musculus GN=Cyp3a25 PE=2 SV=1 - [CP3AP_MOUSE]	0	7.55	5	3	3	5	1.40087	1.37757	1.39764	0.930785	0.899078	0.915981	0.921284	0.919309	0.921048	503	58.0843	8.80713	0.657517	2.17164e-06	1.00575	0.596965
Q9CV89	Putative uncharacterized protein (Fragment) OS=Mus musculus GN=Pnn PE=2 SV=1 - [Q9CV89_MOUSE]	0	6.81	3	1	1	1	1.04779	1.03512	0.997957	0.980419	0.923654	0.932336	1.06566	1.07096	1.01869	235	27.1154	9.80322	0.920653	0.0244043	1.11243	0.0118252
[truncated: 3,216 more rows]
