# Supplementary material for: Sanye Tablet Ameliorates Insulin Resistance and Dysregulated Lipid Metabolism in High-Fat Diet-Induced Obese Mice
Source: Front Pharmacol. 2021 Sep 29;12:713750. doi: 10.3389/fphar.2021.713750 (PMC8511530; doi:10.3389/fphar.2021.713750)
Supplement: Supplementary file 11 [file DataSheet7.ZIP]

Archive with 3 entries (2 files):
- Liver Oil red O 2/SYTH.tif
- Liver Oil red O 2/SYTL.tif
- Liver Oil red O 2/
